# Supplementary material for: Quantitative proteomics and transcriptomics of potato in response to Phytophthora infestans in compatible and incompatible interactions
Source: BMC Genomics. 2014 Jun 19;15(1):497. doi: 10.1186/1471-2164-15-497 (PMC4079953; doi:10.1186/1471-2164-15-497)
Supplement: Supplementary file 2 — Additional file 4: Table S3: Gene expression during Phytophthora infection. Microarray data was normalized and analyzed with the Limma R-package. Expression ratios and corresponding adjusted p-values are given for all microarray probes with matching potato transcripts. (ZIP 11 MB) [file 12864_2014_6185_MOESM2_ESM.zip › Table S3.txt]

Table S3: Gene expression during Phytophthora infection. Microarray data was normalized and analyzed with the Limma R-package. Expression ratios and corresponding adjusted p-values are given for all microarray probes with matching potato transcripts.
DMP	ProbeName	UniRef based putative functional annotation	MapMan description	DMG	DMT	Des6_vs_DesC_logFC	Des6_vs_DesC_AdjPval	Des24_vs_DesC_logFC	Des24_vs_DesC_AdjPval	Des72_vs_DesC_logFC	Des72_vs_DesC_AdjPval	SM6_vs_SMC_logFC	SM6_vs_SMC_AdjPval	SM24_vs_SMC_logFC	SM24_vs_SMC_AdjPval	SM72_vs_SMC_logFC	SM72_vsSMC_AdjPval	SMC_vs_DesC_logFC	SMC_vs_DesC_AdjPval	SW6_vs_SWC_logFC	SW6_vs_SWC_AdjPval	SW24_vs_SWC_logFC	SW24_vsSWC_AdjPval	SW72_vs_SWC_logFC	SW72_vs_SWC_AdjPval	SWC_vsDesC_logFC	SWC_vs_DesC_AdjPval
PGSC0003DMP400026344	CUST_1_PI426222305	Calmodulin-binding transcription activator (Camta), plants	moderately similar to ( 426) AT5G64220 | Symbols: | calmodulin-binding protein | chr5:25686434-25691903 FORWARDmoderately similar to ( 446) loc_os03g09100 12003.m06416 protein calmodulin-binding transcription activator 2, putative, expressed PGSC0003DMT400038757	PGSC0003DMG400014978	PGSC0003DMT400038757	-0,528544391	0,534391863	-0,932942699	0,212879702	-1,971380634	9,64E-05	-0,327412641	0,694191122	-0,227150403	0,880118626	-0,895318675	0,244288233	-0,979787653	0,189886347	-0,454326132	0,655767836	-0,672666845	0,356804334	-0,860159945	0,140988266	-0,701390872	0,319951426
PGSC0003DMP400064995	CUST_10_PI426222305	Gene of unknown function	PGSC0003DMT400093320	PGSC0003DMG400042891	PGSC0003DMT400093320	0,534097354	0,654205454	-0,26184329	0,897484991	-0,418979911	0,623424373	-0,738689534	0,407449163	-0,008443301	0,997976698	-0,324758049	0,834349824	0,124205496	0,977213152	-0,010536611	0,997295222	0,394781851	0,752617423	0,425649042	0,66262193	-0,280142865	0,865815596
PGSC0003DMP400063468	CUST_100_PI426222305	Gag-pol protein	PGSC0003DMT400091793	PGSC0003DMG400041364	PGSC0003DMT400091793	0,759129833	0,461634468	-0,092077592	0,969986907	0,979699499	0,147946442	-0,378239726	0,731629965	0,25896311	0,897197869	-0,680153029	0,575941209	0,548647291	0,772252907	0,07012147	0,980654591	-0,152773928	0,927879219	-0,100408945	0,940286606	0,455360616	0,738724295
PGSC0003DMP400017773	CUST_1000_PI426222305	DNA double-strand break repair rad50 ATPase	moderately similar to ( 468) AT1G67230 | Symbols: LINC1 | LINC1 (LITTLE NUCLEI1) | chr1:25151561-25156032 REVERSEmoderately similar to ( 271) loc_os02g48010 12002.m09835 protein nuclear matrix constituent protein 1, putative, expressedSmc PGSC0003DMT400026041	PGSC0003DMG402010047	PGSC0003DMT400026041	-0,001990242	0,999234498	0,052965598	0,967258551	0,062761595	0,919542733	0,272483287	0,623866511	0,213368248	0,81988036	0,524184321	0,36291695	0,122161829	0,949255672	-0,079501239	0,954924626	0,223219849	0,748219211	0,525245993	0,21421185	0,179939219	0,835772396
PGSC0003DMP400040213	CUST_10000_PI426222305	ATP synthase D chain, mitochondrial	moderately similar to ( 237) AT3G52300 | Symbols: ATPQ | ATPQ (ATP SYNTHASE D CHAIN, MITOCHONDRIAL) | chr3:19396689-19397866 FORWARDmoderately similar to ( 224) loc_os08g37320 12008.m26713 protein ATP synthase D chain, mitochondrial, putative, expressed PGSC0003DMT400059780	PGSC0003DMG400023247	PGSC0003DMT400059780	-0,518037616	0,56953974	0,094347463	0,961510262	0,161627429	0,850662045	-0,433147958	0,591940443	-0,016597205	0,994294839	-0,027575727	0,988817267	0,160029095	0,958057936	0,167731449	0,927680404	-0,700435181	0,35387906	0,002141546	0,998240116	0,568632879	0,496035873
PGSC0003DMP400052501	CUST_10001_PI426222305	Gene of unknown function	PGSC0003DMT400077505	PGSC0003DMG400030140	PGSC0003DMT400077505	-0,254258927	0,787298364	-0,239962452	0,838940564	-0,576242769	0,204998633	-0,384239011	0,546590766	-0,424719479	0,627728221	-0,066644255	0,962966926	0,237846174	0,890213955	-0,401743413	0,627372737	-0,068581929	0,954981216	0,207220573	0,772046322	1,219020137	0,008380093
PGSC0003DMP400036111	CUST_10002_PI426222305	Elongation factor 1-alpha	highly similar to ( 870) AT5G60390 | Symbols: | elongation factor 1-alpha / EF-1-alpha | chr5:24289226-24290675 FORWARDhighly similar to ( 877) EF1A_TOBAC Elongation factor 1-alpha (EF-1-alpha) (Vitronectin-like adhesion protein 1) (PVN1) - Nicotiana tabacum (Common tobacco)highly similar to ( 858) loc_os03g08050 12003.m78808 protein elongation factor 1-alpha, putative, expressedTEF1 PRK12317 EF1…	PGSC0003DMG400020775	PGSC0003DMT400053554	-0,045816391	0,96387317	0,098398403	0,925395232	0,600631638	0,047719844	0,12125463	0,832032789	0,137433215	0,880892485	0,229597446	0,727932105	-0,051344749	0,981935203	0,209122084	0,777473294	0,520707137	0,191336997	0,674255591	0,046377519	-1,188299442	0,000320035
PGSC0003DMP400062647	CUST_10003_PI426222305	Gene of unknown function	PGSC0003DMT400090972	PGSC0003DMG400040543	PGSC0003DMT400090972	-0,60205872	0,458654365	-0,034025669	0,986071917	0,232259785	0,763083932	0,561331883	0,445188459	-0,115175465	0,950089021	0,27067932	0,82829593	-0,143980734	0,962811229	0,282099589	0,840927904	0,198878253	0,867433359	0,590061571	0,373605884	0,030554996	0,987218585
PGSC0003DMP400036103	CUST_10004_PI426222305	Elongation factor 1-alpha	highly similar to ( 557) AT5G60390 | Symbols: | elongation factor 1-alpha / EF-1-alpha | chr5:24289226-24290675 FORWARDhighly similar to ( 563) EF1A_TOBAC Elongation factor 1-alpha (EF-1-alpha) (Vitronectin-like adhesion protein 1) (PVN1) - Nicotiana tabacum (Common tobacco)highly similar to ( 543) loc_os03g08060 12003.m101211 protein elongation factor 1-alpha, putative, expressedPRK12317 TEF1 EF…	PGSC0003DMG400020772	PGSC0003DMT400053546	-0,29495687	0,607377146	0,384508746	0,518989494	1,05111951	0,000728303	-0,265885904	0,587630758	0,626228927	0,182787407	0,45003031	0,397088864	-0,19946818	0,863877131	0,355725979	0,525523186	0,424172889	0,357772992	0,383251224	0,34637653	-0,704895811	0,054378774
PGSC0003DMP400024325	CUST_10005_PI426222305	Ubiquitin-protein ligase	weakly similar to ( 184) AT1G13570 | Symbols: | F-box family protein | chr1:4642528-4643930 REVERSEweakly similar to ( 111) loc_os02g33400 12002.m08433 protein F-box domain containing protein, expressed PGSC0003DMT400035771	PGSC0003DMG400013766	PGSC0003DMT400035771	0,16326281	0,958388361	-0,039774421	0,992044298	0,45510924	0,751259689	-0,839573833	0,567385753	0,257141911	0,938165247	-0,585159953	0,79477009	0,278332	0,961993274	-0,953163741	0,604005683	0,133378642	0,962787015	0,116425411	0,954842982	0,144232125	0,965684233
PGSC0003DMP400026112	CUST_10006_PI426222305	Gene of unknown function	PGSC0003DMT400038433	PGSC0003DMG401014833	PGSC0003DMT400038433	0,036196521	0,981258139	0,163208864	0,916445356	0,562448202	0,269381506	0,163521305	0,852038393	0,350244761	0,751603997	0,400072966	0,667308728	0,179762428	0,939080881	0,063372145	0,974975714	0,012592199	0,993727761	-0,544469493	0,356942627	0,656383952	0,301299277
PGSC0003DMP400026126	CUST_10007_PI426222305	Chromatin remodeling complex subunit	weakly similar to ( 134) AT2G25170 | Symbols: PKL, GYM, CHD3, CHR6, SSL2 | PKL (PICKLE); ATPase/ DNA binding / DNA helicase | chr2:10714411-10723763 FORWARDweakly similar to ( 123) loc_os06g08480 12006.m05567 protein CHD3-type chromatin remodeling factor PICKLE, putative, expressed PGSC0003DMT400038450	PGSC0003DMG400014840	PGSC0003DMT400038450	0,158815861	0,884534896	0,070110397	0,963688421	0,089157357	0,901078397	-0,043628066	0,963434794	0,353256756	0,710321231	0,636557331	0,345093275	-0,219691409	0,901425736	-0,475635785	0,509579588	0,023195973	0,985805817	0,233124179	0,731748058	0,250365198	0,791313828
PGSC0003DMP400019359	CUST_10008_PI426222305	WD-repeat protein	highly similar to ( 924) AT1G15750 | Symbols: WSIP1, TPL | TPL (TOPLESS); protein binding / protein homodimerization/ transcription repressor | chr1:5415086-5420359 REVERSEhighly similar to ( 956) loc_os03g14980 12003.m101111 protein lissencephaly type-1-like homology motif, putative, expressedWD40 PGSC0003DMT400028457	PGSC0003DMG400010959	PGSC0003DMT400028457	0,265579503	0,82995096	-0,097126973	0,960692264	0,269591161	0,726450732	0,598547844	0,424763561	-0,665988319	0,486606654	0,458527115	0,667408091	-0,094431318	0,979791731	-0,031268577	0,989944244	0,005222269	0,997876937	0,286936753	0,74127944	0,171207608	0,914420808
PGSC0003DMP400024327	CUST_10009_PI426222305	Non-LTR retroelement reverse transcriptase	moderately similar to ( 305) loc_os10g09610 12010.m04303 protein retrotransposon protein, putative, unclassifiedRT_nLTR_like RVT_1 PGSC0003DMT400035774	PGSC0003DMG400013768	PGSC0003DMT400035774	0,046806071	0,973804797	-0,300540463	0,78287217	-0,504367883	0,298586387	0,063819008	0,946160806	0,122702937	0,932082464	0,688380533	0,319665006	-0,96595617	0,100820936	-0,175982939	0,899417806	-0,379021878	0,617265501	-0,224623921	0,75550588	-0,499414055	0,454114696
PGSC0003DMP400035112	CUST_1001_PI426222305	Gene of unknown function	PGSC0003DMT400052099	PGSC0003DMG402020221	PGSC0003DMT400052099	-0,16309557	0,922583679	0,197104113	0,921210789	-0,01232585	0,991847629	0,129507947	0,913958833	0,584585534	0,626136741	0,302234841	0,831890211	-0,280529903	0,913062527	-0,362802085	0,806865945	-0,094148529	0,954981216	0,444441101	0,60623616	-0,117149906	0,954823004
PGSC0003DMP400069408	CUST_10010_PI426222305	Gene of unknown function	PGSC0003DMT400097733	PGSC0003DMG400047304	PGSC0003DMT400097733	0,070876956	0,966607519	-0,052277695	0,979296584	-0,041541362	0,965694044	-0,677408859	0,341925666	-0,200752759	0,902350003	-0,599590555	0,522908303	0,550807633	0,66258478	0,583250466	0,524744001	0,872852708	0,200871667	1,187353964	0,038489155	-0,69151745	0,354536189
PGSC0003DMP400019184	CUST_10011_PI426222305	Aspartic proteinase nepenthesin-1	moderately similar to ( 367) AT3G50050 | Symbols: | aspartyl protease family protein | chr3:18554138-18557115 REVERSEmoderately similar to ( 415) loc_os07g40260 12007.m29392 protein pepsin A, putative, expressed PGSC0003DMT400028148	PGSC0003DMG400010857	PGSC0003DMT400028148	-0,061772353	0,969614946	-0,088707368	0,961213817	0,163536734	0,835101487	-0,749797497	0,241877837	-0,396746774	0,727315563	-0,798111884	0,298300152	0,499443419	0,680194957	0,176984803	0,914202827	-0,523760791	0,505646636	-0,801569778	0,15974108	0,099419941	0,954040798
PGSC0003DMP400056788	CUST_10012_PI426222305	Conserved gene of unknown function	PGSC0003DMT400085113	PGSC0003DMG400034684	PGSC0003DMT400085113	1,512475924	0,106296177	1,171508374	0,33783761	0,727565473	0,416548009	0,220462234	0,882780595	-0,298978939	0,897638927	0,501024828	0,769143419	1,075019156	0,445679433	-0,851027603	0,517203127	-0,261046719	0,884476504	-0,272272147	0,844506252	1,365484629	0,141605641
PGSC0003DMP400061513	CUST_10013_PI426222305	Gene of unknown function	PGSC0003DMT400089838	PGSC0003DMG400039409	PGSC0003DMT400089838	0,047310236	0,980388017	-0,364304983	0,806410577	-0,148902576	0,876572277	-0,559777654	0,502082557	-0,051686456	0,982768132	-0,436931673	0,715334235	0,02378974	0,996359713	0,173901607	0,931930532	0,879207767	0,250655741	0,539610793	0,490657906	-0,149425208	0,934596288
PGSC0003DMP400064441	CUST_10014_PI426222305	Gene of unknown function	PGSC0003DMT400092766	PGSC0003DMG400042337	PGSC0003DMT400092766	0,545952352	0,34193856	0,362751956	0,672808893	0,392301538	0,399477325	-0,121186013	0,876388939	0,062234555	0,967107393	0,341067829	0,670145481	0,421613702	0,656397621	-0,108186502	0,941851502	0,104065239	0,917739515	0,715356519	0,113096579	0,225145668	0,807637207
PGSC0003DMP400058292	CUST_10015_PI426222305	Gene of unknown function	PGSC0003DMT400086617	PGSC0003DMG400036188	PGSC0003DMT400086617	-0,092010613	0,970947037	1,185199449	0,344152656	0,133377864	0,921241356	1,92652613	0,035157851	0,924401894	0,516258737	1,564494148	0,165715208	-1,330571038	0,275028026	0,267652255	0,917759226	0,271244304	0,881919992	-0,154674494	0,920197344	0,160583108	0,95216176
PGSC0003DMP400026113	CUST_10016_PI426222305	Gene of unknown function	PGSC0003DMT400038434	PGSC0003DMG402014833	PGSC0003DMT400038434	-0,271864664	0,925441538	0,097422057	0,979767658	-0,366177541	0,817366785	-0,28381581	0,886763216	-0,665388662	0,793806452	0,606200608	0,79477009	-0,055778643	0,994656651	0,39951846	0,902291133	0,018605424	0,99595509	0,906295526	0,51769797	-0,507774385	0,837209065
PGSC0003DMP400026123	CUST_10017_PI426222305	Zinc finger protein	very weakly similar to (81.6) AT1G26800 | Symbols: | zinc finger (C3HC4-type RING finger) family protein | chr1:9285576-9286190 REVERSEvery weakly similar to (81.3) loc_os12g04590 12012.m27022 protein zinc finger, C3HC4 type family protein, expressed PGSC0003DMT400038446	PGSC0003DMG400014839	PGSC0003DMT400038446	-0,146772307	0,923021605	-0,09920743	0,960001287	-0,266312535	0,730287104	0,078741697	0,94550649	0,533048559	0,623903939	0,075234807	0,966887983	-0,407731572	0,805529368	-0,193007881	0,913189665	0,247859798	0,830923368	0,205916237	0,829656973	-0,127291499	0,942524095
PGSC0003DMP400055663	CUST_10018_PI426222305	L-ascorbate peroxidase 1, cytosolic	moderately similar to ( 358) AT4G32320 | Symbols: APX6 | APX6; L-ascorbate peroxidase/ heme binding / peroxidase | chr4:15602777-15605234 FORWARDweakly similar to ( 148) APX1_ORYSA L-ascorbate peroxidase 1, cytosolic (EC 1.11.1.11) (APXa) (OsAPx01) - Oryza sativa (Rice)moderately similar to ( 342) loc_os08g41090 12008.m08087 protein L-ascorbate peroxidase 4, putative, expressedascorbate_peroxidas…	PGSC0003DMG400032777	PGSC0003DMT400082709	0,091681495	0,938352348	-0,727572707	0,208315405	-1,16847724	0,002049348	0,666784916	0,182197007	-0,545672874	0,417926534	-0,298170501	0,719558296	-0,356464287	0,739012166	0,409259436	0,568802988	-0,11279243	0,907840525	-0,10726628	0,888126303	-0,840393249	0,063827425
PGSC0003DMP400024326	CUST_10019_PI426222305	RNase H family protein	PGSC0003DMT400035773	PGSC0003DMG400013767	PGSC0003DMT400035773	0,234831174	0,855730643	0,037980587	0,984283451	-0,019128461	0,984513842	-0,100650642	0,925728745	0,007328847	0,997976698	0,367893989	0,74771466	0,026586012	0,995275667	-0,357856904	0,774003099	-0,076728311	0,959882813	0,145590434	0,885217673	-0,221393344	0,872328667
PGSC0003DMP400001022	CUST_1002_PI426222305	Kinase	PGSC0003DMT400001382	PGSC0003DMG401000515	PGSC0003DMT400001382	0,225100287	0,866120646	-0,288252585	0,847714472	0,154091601	0,858442915	0,238878168	0,800764666	-0,114317681	0,952076148	0,594587631	0,531459421	-0,280570925	0,8983841	0,167879348	0,927795961	0,326988555	0,752876382	0,379355077	0,631636141	-0,49880895	0,58163706
PGSC0003DMP400055666	CUST_10020_PI426222305	L-ascorbate peroxidase 1, cytosolic	weakly similar to ( 157) AT4G32320 | Symbols: APX6 | APX6; L-ascorbate peroxidase/ heme binding / peroxidase | chr4:15602777-15605234 FORWARDweakly similar to ( 136) loc_os08g41090 12008.m08087 protein L-ascorbate peroxidase 4, putative, expressed PGSC0003DMT400082712	PGSC0003DMG400032777	PGSC0003DMT400082712	0,169708094	0,868138716	-0,543444109	0,435168957	-0,896003722	0,021238218	0,732515287	0,145673904	-0,200429754	0,860174919	0,252764506	0,784435232	-0,345424189	0,764063098	0,383909975	0,618419594	-0,147817321	0,875173237	-0,12619463	0,868209578	-0,548091127	0,329850298
PGSC0003DMP400057901	CUST_10021_PI426222305	Gene of unknown function	PGSC0003DMT400086226	PGSC0003DMG400035797	PGSC0003DMT400086226	-0,589373027	0,703944718	-0,270641636	0,918173188	0,361724185	0,754938684	0,050484203	0,979131715	-0,152426891	0,956959785	-0,437160613	0,812447079	0,184187954	0,971933765	-0,38871861	0,862972618	-1,243117721	0,23009682	0,236508062	0,873356393	0,21045212	0,932402492
PGSC0003DMP400055674	CUST_10022_PI426222305	Gene of unknown function	PGSC0003DMT400082722	PGSC0003DMG400032781	PGSC0003DMT400082722	-0,323677966	0,806364844	0,345615321	0,825262498	-0,336174351	0,681067997	0,546695602	0,526624341	-0,297577199	0,855731542	0,141374895	0,936955237	-0,137751434	0,971810931	0,194235115	0,922828174	0,038392631	0,982352242	0,130019964	0,910269901	-0,161274281	0,929453359
PGSC0003DMP400068339	CUST_10023_PI426222305	Gene of unknown function	PGSC0003DMT400096664	PGSC0003DMG400046235	PGSC0003DMT400096664	0,395347584	0,813542571	0,769678942	0,602630468	1,103829719	0,1484307	-0,227524846	0,874153972	0,895198466	0,506283158	0,446295372	0,793625497	-0,080471699	0,989911763	0,65541405	0,658898194	0,785929296	0,505160212	0,348312662	0,780358696	-0,114755099	0,96395528
PGSC0003DMP400019186	CUST_10024_PI426222305	Gene of unknown function	PGSC0003DMT400028156	PGSC0003DMG400010858	PGSC0003DMT400028156	-0,711290897	0,346965971	-0,761800949	0,377930506	0,086690583	0,924228262	0,667984997	0,346991085	-0,139843396	0,936879341	0,043000323	0,982355897	-1,188164165	0,088057961	0,490993571	0,627939595	0,521522667	0,542891664	-0,456433516	0,534495447	-1,117879323	0,062834258
PGSC0003DMP400060973	CUST_10025_PI426222305	Gene of unknown function	very weakly similar to (83.2) AT5G43100 | Symbols: | aspartyl protease family protein | chr5:17299264-17302718 FORWARDvery weakly similar to (85.5) loc_os07g40260 12007.m29392 protein pepsin A, putative, expressed PGSC0003DMT400089298	PGSC0003DMG400038869	PGSC0003DMT400089298	0,779896368	0,271429304	0,91074627	0,241366253	0,398554531	0,54281483	0,442530128	0,569835344	0,163195995	0,923260812	0,360136809	0,749351219	0,605678463	0,585424496	0,427377895	0,693684306	0,916788982	0,159635622	0,202282336	0,826444857	0,301385807	0,797543273
PGSC0003DMP400019356	CUST_10026_PI426222305	Protein TOPLESS	highly similar to ( 891) AT1G80490 | Symbols: TPR1 | TPR1 (TOPLESS-RELATED 1) | chr1:30261094-30266446 REVERSEhighly similar to ( 542) loc_os03g14980 12003.m101111 protein lissencephaly type-1-like homology motif, putative, expressedWD40 PGSC0003DMT400028454	PGSC0003DMG400010959	PGSC0003DMT400028454	1,105736673	0,21746345	0,516820443	0,746080309	1,343747214	0,0416902	0,347273364	0,768168545	0,073547394	0,978438407	-0,233079514	0,902486095	0,931271321	0,466618555	0,282122579	0,894648491	-0,245027953	0,876721348	-0,479589913	0,636185577	0,857493428	0,380606818
PGSC0003DMP400057631	CUST_10027_PI426222305	Gene of unknown function	PGSC0003DMT400085956	PGSC0003DMG400035527	PGSC0003DMT400085956	0,079050645	0,976185672	0,396412921	0,866785251	0,406318465	0,724170809	-0,085140275	0,962815707	0,330340059	0,891332589	0,003541211	0,999100265	0,404477876	0,904917114	0,30580792	0,906494857	-0,322983369	0,857901257	0,503585406	0,684262558	0,47618154	0,79029148
PGSC0003DMP400060916	CUST_10028_PI426222305	Ubiquitin-protein ligase	PGSC0003DMT400089241	PGSC0003DMG400038812	PGSC0003DMT400089241	0,797652015	0,533074716	1,204322092	0,323802443	0,279235933	0,816462352	0,024772719	0,989621716	-0,404024805	0,849201418	0,015636628	0,996582298	0,657364346	0,763725434	0,024909169	0,994327475	-0,342023949	0,840001869	0,462184386	0,701592597	0,397873384	0,829945355
PGSC0003DMP400055664	CUST_10029_PI426222305	L-ascorbate peroxidase 1, cytosolic	weakly similar to ( 200) AT4G32320 | Symbols: APX6 | APX6; L-ascorbate peroxidase/ heme binding / peroxidase | chr4:15602777-15605234 FORWARDvery weakly similar to (83.6) APX1_ORYSA L-ascorbate peroxidase 1, cytosolic (EC 1.11.1.11) (APXa) (OsAPx01) - Oryza sativa (Rice)weakly similar to ( 183) loc_os08g41090 12008.m08087 protein L-ascorbate peroxidase 4, putative, expressedascorbate_peroxidase p…	PGSC0003DMG400032777	PGSC0003DMT400082710	0,083641057	0,940741157	-0,86662762	0,078514369	-1,499343535	5,26E-05	0,835073686	0,059603577	-0,290744067	0,735589264	-0,099592622	0,929064339	-0,702921224	0,197689563	0,2336089	0,800062257	-0,360912962	0,554777795	-0,432656551	0,357945027	-0,801232158	0,058150575
PGSC0003DMP400002391	CUST_1003_PI426222305	KH domain-containing protein	highly similar to ( 520) AT5G15270 | Symbols: | KH domain-containing protein | chr5:4958738-4960947 FORWARDhighly similar to ( 508) loc_os03g25970 12003.m34871 protein nucleic acid binding protein, putative, expressed PGSC0003DMT400003369	PGSC0003DMG400001335	PGSC0003DMT400003369	-0,382212327	0,669193735	-0,250748985	0,853359248	0,484329008	0,372332871	0,203619516	0,811344007	0,353877717	0,752813939	-0,27961475	0,797714902	-0,318411862	0,84133811	-0,129541488	0,940466627	-0,200140477	0,849725227	0,224013572	0,777938787	-0,396127324	0,64914468
PGSC0003DMP400019187	CUST_10030_PI426222305	Lipoxygenase	highly similar to ( 924) AT1G55020 | Symbols: LOX1 | LOX1; lipoxygenase | chr1:20525798-20530143 FORWARDnearly identical (1068) LOX1_SOLTU Lipoxygenase 1 (EC 1.13.11.12) - Solanum tuberosum (Potato)highly similar to ( 834) loc_os03g49380 12003.m35371 protein lipoxygenase 4, putative, expressedLipoxygenase PGSC0003DMT400028157	PGSC0003DMG400010859	PGSC0003DMT400028157	-1,089139645	0,721347291	2,049374919	0,427856215	7,818219048	1,44E-06	-0,649922516	0,811558377	1,696741925	0,555251372	1,566735395	0,574550098	-0,554803787	0,942548333	2,114578632	0,353236442	2,444279937	0,215252325	2,688565687	0,114970701	0,087011603	0,987619139
PGSC0003DMP400064148	CUST_10031_PI426222305	Gene of unknown function	PGSC0003DMT400092473	PGSC0003DMG400042044	PGSC0003DMT400092473	0,310196241	0,796309982	0,249325065	0,878411636	0,366073606	0,606438836	0,776238993	0,271927914	0,026310523	0,989944419	0,418457049	0,707322451	0,391355348	0,820461239	0,479053743	0,655767836	1,292284364	0,038053689	0,012549212	0,991117454	-0,130015183	0,941008785
PGSC0003DMP400019366	CUST_10032_PI426222305	WD-repeat protein	highly similar to ( 981) AT1G80490 | Symbols: TPR1 | TPR1 (TOPLESS-RELATED 1) | chr1:30261094-30266446 REVERSEhighly similar to ( 968) loc_os03g14980 12003.m101111 protein lissencephaly type-1-like homology motif, putative, expressedWD40 PGSC0003DMT400028465	PGSC0003DMG400010959	PGSC0003DMT400028465	-0,341909901	0,834172738	-0,445470081	0,806410577	-0,24284143	0,826457014	-0,541132511	0,61851721	-0,253050286	0,908327544	-0,290886296	0,875092448	0,117773056	0,981823447	-0,410134857	0,82356247	-0,728219205	0,517588878	0,085844993	0,95322146	-0,322696554	0,856413204
PGSC0003DMP400019369	CUST_10033_PI426222305	WD-repeat protein	highly similar to ( 972) AT1G80490 | Symbols: TPR1 | TPR1 (TOPLESS-RELATED 1) | chr1:30261094-30266446 REVERSEhighly similar to ( 963) loc_os03g14980 12003.m101111 protein lissencephaly type-1-like homology motif, putative, expressedWD40 PGSC0003DMT400028468	PGSC0003DMG400010959	PGSC0003DMT400028468	0,128649367	0,940992118	0,019548184	0,99348152	0,125372055	0,898415303	-0,100223776	0,932954092	-0,475321462	0,716059155	-0,069830914	0,971349023	0,182945906	0,954544346	0,378646636	0,786106801	0,25065906	0,844922382	0,189865865	0,859147299	-0,025304725	0,99012875
PGSC0003DMP400057116	CUST_10034_PI426222305	Integrase core domain containing protein	PGSC0003DMT400085441	PGSC0003DMG400035012	PGSC0003DMT400085441	-0,053648987	0,969614946	-0,148379002	0,918141732	0,38100543	0,462075238	0,306785144	0,652684093	1,232956402	0,028829149	0,012921415	0,994478627	-0,519882608	0,560565888	0,031439792	0,987427573	0,270532834	0,746241141	-0,05682255	0,949300557	0,271993601	0,772737096
PGSC0003DMP400065668	CUST_10035_PI426222305	Gene of unknown function	PGSC0003DMT400093993	PGSC0003DMG400043564	PGSC0003DMT400093993	-0,331723196	0,794565359	-0,043422497	0,983740059	0,285789798	0,729630594	0,145786818	0,898278936	-0,412238657	0,766608053	0,315435136	0,815127192	-0,187360843	0,952629257	0,128222316	0,954924626	-0,6182736	0,49328206	0,582672249	0,443033144	-0,248672533	0,867407102
PGSC0003DMP400055673	CUST_10036_PI426222305	Conserved gene of unknown function	weakly similar to ( 169) AT4G32295 | Symbols: | unknown protein | chr4:15593259-15594080 FORWARD PGSC0003DMT400082721	PGSC0003DMG400032780	PGSC0003DMT400082721	-1,52608346	0,022893285	-1,334607418	0,087345556	-2,277233896	8,36E-05	-0,696817443	0,387449496	-0,589518626	0,617520546	-0,789252757	0,416865634	-0,718789588	0,546421919	-1,148486657	0,12534363	-0,327228733	0,782136754	-0,56558515	0,47262811	-0,552072904	0,578137244
PGSC0003DMP400026117	CUST_10037_PI426222305	Steroid binding protein	weakly similar to ( 148) AT2G24940 | Symbols: AtMAPR2 | AtMAPR2 (Arabidopsis thaliana membrane-associated progesterone binding protein 2); heme binding | chr2:10609447-10609749 FORWARDweakly similar to ( 130) loc_os02g55060 12002.m100058 protein membrane steroid-binding protein 1, putative, expressed PGSC0003DMT400038438	PGSC0003DMG400014836	PGSC0003DMT400038438	0,129559876	0,867984566	-0,246012849	0,731804767	-0,692767502	0,019292495	-0,078887177	0,897713104	-0,346254146	0,555287855	-0,035786734	0,973064289	0,582631955	0,199042314	0,142283321	0,877705598	-0,062779066	0,938111172	0,213631493	0,644564853	0,006882106	0,995609328
PGSC0003DMP400060877	CUST_10038_PI426222305	Conserved gene of unknown function	PGSC0003DMT400089202	PGSC0003DMG400038773	PGSC0003DMT400089202	0,739081156	0,349610981	0,370851753	0,787258547	0,219010413	0,793437283	-0,326737237	0,720005729	-0,098117725	0,960939743	-0,269893062	0,840499557	0,222788667	0,933383738	-0,126633014	0,952888357	0,096514978	0,948698971	-0,23550951	0,802724098	0,075520814	0,967888949
PGSC0003DMP400026116	CUST_10039_PI426222305	Heat shock protein 70 (HSP70)-interacting protein	highly similar to ( 578) AT2G25290 | Symbols: | binding | chr2:10766192-10768517 REVERSEhighly similar to ( 680) loc_os09g38390 12009.m06780 protein cytoskeletal protein, putative, expressed PGSC0003DMT400038437	PGSC0003DMG400014835	PGSC0003DMT400038437	0,322937804	0,608484016	0,424908565	0,513704852	0,469126953	0,212772443	0,593252164	0,184913984	0,734020423	0,14394912	0,5552711	0,320531553	-0,214319027	0,868991931	0,737754837	0,098025664	0,71296838	0,095546398	0,908618816	0,017330794	-0,119081769	0,907981837
PGSC0003DMP400022350	CUST_1004_PI426222305	Conserved gene of unknown function	weakly similar to ( 115) AT5G14370 | Symbols: | LOCATED IN: chloroplast; EXPRESSED IN: 21 plant structures; EXPRESSED DURING: 13 growth stages; CONTAINS InterPro DOMAIN/s: CCT domain (InterPro:IPR010402); BEST Arabidopsis thaliana protein match is: CIL (TAIR:AT4G25990.1); Has 1815 Blast hits to 1506 proteins in 139 species: Archae - 0; Bacteria - 8; Metazoa - 291; Fungi - 53; Plants - 1145; Virus…	PGSC0003DMG400012618	PGSC0003DMT400032848	0,31958236	0,855916597	0,062757493	0,981485369	-1,840438569	0,007253335	0,350507844	0,780471641	-0,249605617	0,911559392	-0,735744685	0,58044983	0,329014045	0,918858857	-0,689306062	0,611691204	-0,06997536	0,974118278	-1,099051647	0,190184121	0,546574507	0,694918881
PGSC0003DMP400065636	CUST_10040_PI426222305	1,3-beta-D-glucan glucanohydrolase	PGSC0003DMT400093961	PGSC0003DMG400043532	PGSC0003DMT400093961	0,353316751	0,76005912	-0,245434814	0,883729411	0,422208066	0,542355242	-0,29204382	0,756442424	0,046252195	0,983583165	-0,214266477	0,885146599	0,062083243	0,989712301	-0,131920928	0,949967229	-0,365840696	0,725844987	-0,150868286	0,886113687	0,127929701	0,944342202
PGSC0003DMP400024320	CUST_10041_PI426222305	Gene of unknown function	PGSC0003DMT400035764	PGSC0003DMG400013762	PGSC0003DMT400035764	-2,512918991	6,54E-05	-1,156621605	0,106878847	-3,473497469	3,01E-08	-1,405623886	0,02269601	-0,6303457	0,514432746	-0,644508856	0,48101021	-1,294983938	0,055239432	-0,446510789	0,681145355	-0,357574636	0,719888037	-0,194232997	0,838656766	-2,949034508	9,57E-07
PGSC0003DMP400055670	CUST_10042_PI426222305	Conserved gene of unknown function	PGSC0003DMT400082718	PGSC0003DMG400032780	PGSC0003DMT400082718	-1,435071605	0,047154404	-1,280954323	0,133103455	-2,651229972	2,20E-05	-0,683006035	0,430442816	-0,823022836	0,440485027	-0,770267501	0,466155512	-0,72512418	0,580908053	-1,502287535	0,04364815	-0,690031385	0,469031168	-0,590990213	0,478302356	-0,352498369	0,802233027
PGSC0003DMP400019185	CUST_10043_PI426222305	Gene of unknown function	PGSC0003DMT400028154	PGSC0003DMG400010858	PGSC0003DMT400028154	-0,524447459	0,695975621	0,134467399	0,957320058	-0,191010092	0,866117663	-0,216039497	0,870300573	-0,220626055	0,920644591	-0,052720518	0,983217413	-0,427400266	0,862063872	0,179304126	0,944061977	0,120625335	0,948906783	0,104921962	0,940286606	-0,339662616	0,83994812
PGSC0003DMP400024318	CUST_10044_PI426222305	Clathrin assembly protein	highly similar to ( 764) AT2G25430 | Symbols: | epsin N-terminal homology (ENTH) domain-containing protein | chr2:10822716-10824677 FORWARDhighly similar to ( 698) loc_os03g16800 12003.m101112 protein clathrin assembly protein, putative, expressedANTH ENTH ANTH_AP180_CALM PGSC0003DMT400035762	PGSC0003DMG400013761	PGSC0003DMT400035762	-0,0246874	0,988202653	0,119354923	0,944306391	0,080192286	0,924139473	-0,118372632	0,903303364	-0,016301186	0,993830957	-0,041575207	0,981051282	-0,168063503	0,948781701	0,253889101	0,850651601	-0,12592844	0,918125782	0,076610105	0,938352594	-0,17039784	0,901599693
PGSC0003DMP400062052	CUST_10045_PI426222305	Gene of unknown function	PGSC0003DMT400090377	PGSC0003DMG400039948	PGSC0003DMT400090377	-0,24786926	0,865865212	-0,906403977	0,329272902	0,266836416	0,757020236	0,38412757	0,684707325	0,373548893	0,801317008	-0,124473429	0,945396926	-0,592663266	0,677575326	0,567243238	0,605386248	0,885622194	0,256637972	0,787868987	0,266218404	-0,669486278	0,44998055
PGSC0003DMP400055671	CUST_10046_PI426222305	Conserved gene of unknown function	PGSC0003DMT400082719	PGSC0003DMG400032780	PGSC0003DMT400082719	-1,746359437	0,003610922	-1,43821631	0,033600128	-2,650589977	2,35E-06	-1,015316902	0,117579459	-0,744235669	0,403750303	-0,856642099	0,29720117	-0,837533904	0,341239339	-1,655761173	0,00752618	-0,758072047	0,296931833	-0,981151191	0,097636475	-0,322335759	0,783422569
PGSC0003DMP400007977	CUST_10047_PI426222305	SRC2	very weakly similar to (83.2) AT1G09070 | Symbols: SRC2, (AT)SRC2 | SRC2 (SOYBEAN GENE REGULATED BY COLD-2); protein binding | chr1:2927767-2928741 FORWARD PGSC0003DMT400011479	PGSC0003DMG400004506	PGSC0003DMT400011479	-0,176034557	0,888611498	-0,677908938	0,401797807	-0,682923157	0,175149795	0,12540064	0,895656842	0,295291789	0,812161892	-0,160991355	0,906662518	-0,582064101	0,561543051	0,089026706	0,964450151	-0,186737723	0,865560391	-0,175472601	0,84080829	-0,345478795	0,723644365
PGSC0003DMP400055668	CUST_10048_PI426222305	Conserved gene of unknown function	moderately similar to ( 231) AT3G11760 | Symbols: | unknown protein | chr3:3718529-3721123 FORWARDmoderately similar to ( 260) loc_os12g42570 12012.m08036 protein expressed protein PGSC0003DMT400082716	PGSC0003DMG400032778	PGSC0003DMT400082716	1,983658038	0,00402794	1,396335155	0,085962312	2,925731543	4,41E-06	1,237915884	0,093726575	1,038232596	0,266627546	0,986999423	0,296557907	0,245765677	0,934197529	3,275090526	2,21E-05	2,262013524	0,001310143	0,398823753	0,668349011	-0,179642035	0,923311306
PGSC0003DMP400058911	CUST_10049_PI426222305	Gene of unknown function	PGSC0003DMT400087236	PGSC0003DMG400036807	PGSC0003DMT400087236	-0,208479698	0,824591401	-0,053575978	0,97272687	0,092008589	0,894894639	0,472763765	0,406640673	0,373374318	0,671839228	0,733407854	0,230353529	-0,52524992	0,517639788	-0,014755439	0,993414235	0,337194073	0,640550854	0,447008287	0,398701486	-0,236938306	0,798779957
PGSC0003DMP400002358	CUST_1005_PI426222305	Calmodulin binding protein	moderately similar to ( 234) AT1G74690 | Symbols: IQD31 | IQD31 (IQ-domain 31); calmodulin binding | chr1:28061498-28063924 REVERSEmoderately similar to ( 277) loc_os05g45930 12005.m083790 protein calmodulin binding protein, putative, expressed PGSC0003DMT400003323	PGSC0003DMG400001315	PGSC0003DMT400003323	0,162251985	0,880989137	-0,127802699	0,929729702	-0,806684663	0,050305034	0,415641413	0,496140782	-0,340760715	0,724506658	0,027410204	0,985468922	0,295724128	0,831037599	-0,993027281	0,052840704	-0,969192382	0,048106494	-1,41329977	0,002188094	0,704214201	0,183816015
PGSC0003DMP400019188	CUST_10050_PI426222305	Lipoxygenase	nearly identical (1249) AT1G55020 | Symbols: LOX1 | LOX1; lipoxygenase | chr1:20525798-20530143 FORWARDnearly identical (1426) LOX1_SOLTU Lipoxygenase 1 (EC 1.13.11.12) - Solanum tuberosum (Potato)nearly identical (1091) loc_os03g49380 12003.m35371 protein lipoxygenase 4, putative, expressedLipoxygenase PLAT_LH2 LH2 PLAT PGSC0003DMT400028158	PGSC0003DMG400010859	PGSC0003DMT400028158	-1,125176688	0,722399449	2,22569418	0,393230425	7,863505608	2,25E-06	-0,482428037	0,873634236	1,854946318	0,518378776	1,503229487	0,614716528	-0,558706408	0,9445579	2,053332118	0,40172623	2,405136806	0,248460285	2,605577119	0,145939195	0,249962946	0,963251386
PGSC0003DMP400060770	CUST_10051_PI426222305	Gene of unknown function	PGSC0003DMT400089095	PGSC0003DMG400038666	PGSC0003DMT400089095	0,337350548	0,662607572	0,688274841	0,277430241	0,221574006	0,704265781	1,141802905	0,017203352	1,078500163	0,051129202	0,604614124	0,36291695	-0,506412015	0,546864675	0,16984585	0,89572975	0,052710037	0,965678	-0,081899612	0,920285148	0,030166624	0,983871424
PGSC0003DMP400024322	CUST_10052_PI426222305	Ankyrin repeat-containing protein	weakly similar to ( 144) AT4G10720 | Symbols: | ankyrin repeat family protein | chr4:6607879-6609358 FORWARDweakly similar to ( 107) loc_os03g17240 12003.m07154 protein protein binding protein, putative, expressedANK PGSC0003DMT400035767	PGSC0003DMG400013763	PGSC0003DMT400035767	-0,091925021	0,945863931	0,541500459	0,495961499	4,123776975	5,88E-11	0,259183194	0,724491956	0,322639791	0,760760055	-0,066971601	0,964010957	-0,040696266	0,991261749	0,957121699	0,080292639	0,716687216	0,21171539	0,712927186	0,160840424	0,452227314	0,527876846
PGSC0003DMP400055675	CUST_10053_PI426222305	S-receptor kinase	highly similar to ( 937) AT4G32300 | Symbols: SD2-5 | SD2-5 (S-DOMAIN-2 5); carbohydrate binding / kinase/ protein kinase | chr4:15599970-15602435 FORWARDmoderately similar to ( 264) KPRO_MAIZE Putative receptor protein kinase ZmPK1 precursor (EC 2.7.11.1) - Zea mays (Maize)highly similar to ( 886) loc_os06g29810 12006.m31879 protein ATP binding protein, putative, expressedPkinase S_TKc TyrKc S_T…	PGSC0003DMG400032782	PGSC0003DMT400082723	0,067406308	0,97212155	0,410466384	0,780045099	1,1389067	0,049532721	-0,838024663	0,283532827	0,005967483	0,998450493	0,951162855	0,303754158	0,227184749	0,93917845	0,263679235	0,885391082	-0,184676259	0,89707713	0,077861174	0,949750881	0,263383805	0,863051718
PGSC0003DMP400019368	CUST_10054_PI426222305	Conserved gene of unknown function	highly similar to ( 986) AT1G80490 | Symbols: TPR1 | TPR1 (TOPLESS-RELATED 1) | chr1:30261094-30266446 REVERSEhighly similar to ( 966) loc_os03g14980 12003.m101111 protein lissencephaly type-1-like homology motif, putative, expressedWD40 PGSC0003DMT400028467	PGSC0003DMG400010959	PGSC0003DMT400028467	-1,136579682	0,465213686	-1,101740133	0,561552027	0,554290241	0,689806886	1,602654368	0,204009172	0,676510786	0,780713318	0,815249033	0,682552717	-0,979299958	0,692302456	-0,76341332	0,72331157	-1,038828671	0,5106329	-1,182915453	0,342444912	0,840736321	0,640781457
PGSC0003DMP400068593	CUST_10055_PI426222305	Gene of unknown function	PGSC0003DMT400096918	PGSC0003DMG400046489	PGSC0003DMT400096918	0,247051832	0,907499429	0,047259449	0,986808291	-0,278431808	0,81628787	0,386190177	0,772557702	0,19819888	0,93932754	0,236648456	0,915689328	0,182225443	0,971349572	-0,381837061	0,86108386	-0,185995768	0,923922684	-0,58276893	0,602623567	0,371488373	0,844144388
PGSC0003DMP400063336	CUST_10056_PI426222305	Gene of unknown function	PGSC0003DMT400091661	PGSC0003DMG400041232	PGSC0003DMT400091661	-0,156251378	0,838352114	0,035731359	0,977417998	-0,07944971	0,885317603	0,197964022	0,713434805	0,026017349	0,983990494	0,077880725	0,937313937	-0,172635579	0,897755066	-0,037248413	0,979240734	0,198753467	0,755411847	0,192512626	0,707187257	-0,595818325	0,129379527
PGSC0003DMP400024321	CUST_10057_PI426222305	Conserved gene of unknown function	PGSC0003DMT400035766	PGSC0003DMG400013763	PGSC0003DMT400035766	-1,286259154	0,632520545	0,909997247	0,81216095	7,317411542	2,70E-06	-0,820783162	0,742695251	0,587074703	0,89572723	-0,776459527	0,82633417	-0,759517374	0,903087323	0,393078856	0,943006819	0,285968323	0,941957145	-0,038583384	0,989849299	0,89822879	0,783422569
PGSC0003DMP400024324	CUST_10058_PI426222305	ATP binding protein	weakly similar to ( 114) AT4G32280 | Symbols: IAA29 | IAA29 (INDOLE-3-ACETIC ACID INDUCIBLE 29); transcription factor | chr4:15583479-15584628 FORWARDvery weakly similar to (89.4) IAA30_ORYSA Auxin-responsive protein IAA30 (Indoleacetic acid-induced protein 30) - Oryza sativa (Rice)very weakly similar to (89.4) loc_os12g40890 12012.m07872 protein OsIAA30 - Auxin-responsive Aux/IAA gene family mem…	PGSC0003DMG400013765	PGSC0003DMT400035770	0,324051515	0,823041436	0,702491293	0,562042458	0,893111183	0,175575687	-1,082812566	0,172688874	-0,38906302	0,81038241	-0,041514814	0,985203651	1,392251212	0,100757837	-0,771101655	0,454396957	-0,289404264	0,83333553	0,507316305	0,575809057	1,203161528	0,108921655
PGSC0003DMP400069410	CUST_10059_PI426222305	Gene of unknown function	PGSC0003DMT400097735	PGSC0003DMG400047306	PGSC0003DMT400097735	0,280316485	0,821930031	-0,092087748	0,962899242	0,141517148	0,876168233	-0,294746519	0,750873329	0,35021213	0,799605769	0,256345786	0,851191259	-0,392457589	0,821955644	0,423294777	0,719589457	0,389473675	0,700188804	0,839944189	0,18548323	-0,494188385	0,602938653
PGSC0003DMP400002551	CUST_1006_PI426222305	FACT complex subunit SSRP1	PGSC0003DMT400003578	PGSC0003DMG400001414	PGSC0003DMT400003578	0,008440722	0,996424544	0,153304064	0,932285742	0,367995391	0,590243092	-0,155728229	0,878630273	-0,437061545	0,711576408	-0,227362455	0,867673881	0,031271266	0,994510222	-0,226867417	0,88866493	0,016321089	0,992460534	-0,502193268	0,47806746	-0,189676292	0,896740637
PGSC0003DMP400055677	CUST_10060_PI426222305	Conserved gene of unknown function	PGSC0003DMT400082725	PGSC0003DMG400032784	PGSC0003DMT400082725	-0,066434558	0,970734269	-0,294571362	0,851137649	-0,010371035	0,992625696	0,395550009	0,650370315	-0,034596905	0,987592555	0,27543366	0,837766007	-0,375488322	0,838108242	-0,262126684	0,871183298	-0,260312616	0,826797785	-0,55046054	0,454109323	-0,068937812	0,971832731
PGSC0003DMP400024317	CUST_10061_PI426222305	Gene of unknown function	PGSC0003DMT400035760	PGSC0003DMG400013760	PGSC0003DMT400035760	-0,573662534	0,251852179	-0,466382366	0,479772672	0,077971553	0,901826129	-0,714976311	0,115524031	-0,393157099	0,589000787	-0,049327904	0,968644462	0,457062549	0,545309019	-0,435399872	0,481753338	-0,391487055	0,507769212	-0,66142228	0,113825812	1,208746019	0,002150133
PGSC0003DMP400055667	CUST_10062_PI426222305	Conserved gene of unknown function	moderately similar to ( 289) AT3G11760 | Symbols: | unknown protein | chr3:3718529-3721123 FORWARDmoderately similar to ( 321) loc_os12g42570 12012.m08036 protein expressed protein PGSC0003DMT400082714	PGSC0003DMG400032778	PGSC0003DMT400082714	0,23188998	0,901779215	0,189568467	0,937012845	0,275196857	0,794153423	0,071771712	0,963225608	0,26984976	0,897973934	-0,328275165	0,849288282	-0,081470829	0,988959266	0,738792434	0,545706278	0,59977349	0,61462063	-0,728277109	0,420639097	-0,251781267	0,895780535
PGSC0003DMP400004317	CUST_10063_PI426222305	Gene of unknown function	PGSC0003DMT400006249	PGSC0003DMG400002435	PGSC0003DMT400006249	0,670517064	0,290559276	0,038586569	0,981715646	0,391537922	0,483187497	0,003153786	0,998191729	-0,471031043	0,606826994	0,387800814	0,672482975	0,256861469	0,88805009	0,00781863	0,997193971	-0,20615259	0,837019281	-0,046625316	0,961601308	0,450009018	0,556003585
PGSC0003DMP400061634	CUST_10064_PI426222305	Integrase core domain containing protein	PGSC0003DMT400089959	PGSC0003DMG400039530	PGSC0003DMT400089959	0,717245944	0,333660307	0,065145413	0,974070083	0,387462668	0,560028206	0,461434151	0,55116356	0,015669724	0,994636241	0,120137838	0,939638386	0,376510948	0,821369885	-0,450699324	0,669356791	-0,237460253	0,834142864	0,354375457	0,651732876	0,507171723	0,560259523
PGSC0003DMP400068095	CUST_10065_PI426222305	Ubiquitin carboxyl-terminal hydrolase	PGSC0003DMT400096420	PGSC0003DMG400045991	PGSC0003DMT400096420	-0,166958257	0,911564096	0,308239428	0,83165021	-0,212603995	0,796137875	-0,24276822	0,799271053	-0,053568235	0,980310654	0,291553079	0,81880306	-0,090718353	0,98154934	-0,114228929	0,957416056	0,100257796	0,944799056	0,098664157	0,926889575	-0,224447809	0,872935472
PGSC0003DMP400026122	CUST_10066_PI426222305	Pentatricopeptide repeat-containing protein		PGSC0003DMG400014838	PGSC0003DMT400038444	0,048500711	0,9701808	0,158044445	0,90113287	0,103516601	0,87561611	0,084063619	0,917210484	0,096164687	0,943069594	0,252235925	0,779262622	-0,140736849	0,944963637	-0,020822196	0,991092195	0,243800099	0,753273546	0,461792793	0,358153697	0,330228664	0,651081119
PGSC0003DMP400055672	CUST_10067_PI426222305	Conserved gene of unknown function	weakly similar to ( 108) AT4G32295 | Symbols: | unknown protein | chr4:15593259-15594080 FORWARD PGSC0003DMT400082720	PGSC0003DMG400032780	PGSC0003DMT400082720	-1,38995738	0,028801111	-1,007666255	0,210143171	-2,158009924	7,70E-05	-0,692161671	0,353523271	-0,662797212	0,507941805	-0,704610452	0,450460268	-0,605430735	0,626125958	-1,521649738	0,019491735	-0,65221992	0,428914026	-0,413116334	0,608334165	-0,295534599	0,820262985
PGSC0003DMP400063528	CUST_10068_PI426222305	Gene of unknown function	PGSC0003DMT400091853	PGSC0003DMG400041424	PGSC0003DMT400091853	0,221334861	0,895248072	0,196193453	0,927624615	0,369319006	0,67145332	0,004282048	0,998191729	-0,941067352	0,364405588	-0,35772676	0,807321094	0,558296137	0,746029669	-0,436248186	0,767431714	-0,301908083	0,823343001	-0,025798651	0,985535372	0,169668947	0,931896938
PGSC0003DMP400056500	CUST_10069_PI426222305	Gene of unknown function	PGSC0003DMT400084825	PGSC0003DMG400034396	PGSC0003DMT400084825	0,059322577	0,971141342	0,069344504	0,970690245	0,016774768	0,985943115	0,295819945	0,7272545	-0,075415772	0,968855785	-0,117028833	0,939638386	-0,175866677	0,948414647	-0,326844717	0,792243544	-0,012017806	0,994710273	-0,133854668	0,891030049	-0,192012854	0,889981677
PGSC0003DMP400002513	CUST_1007_PI426222305	Conserved gene of unknown function	weakly similar to ( 124) AT3G01370 | Symbols: ATCFM2, CFM2 | ATCFM2 (CRM FAMILY MEMBER 2); RNA binding | chr3:139033-143477 FORWARD PGSC0003DMT400003523	PGSC0003DMG400001391	PGSC0003DMT400003523	-0,434892605	0,483140413	-0,263074772	0,787258547	-0,592646041	0,136440571	-0,761319566	0,108325998	-0,428217624	0,56726762	-0,595938263	0,335703833	0,09399749	0,970293238	-0,457913126	0,478948679	-0,209199051	0,792314915	-0,229517161	0,707791941	-0,134083571	0,904176093
PGSC0003DMP400064530	CUST_10070_PI426222305	Conserved gene of unknown function	PGSC0003DMT400092855	PGSC0003DMG400042426	PGSC0003DMT400092855	-0,119449452	0,900705858	0,05265697	0,966845374	-0,007082313	0,992101319	-0,497836309	0,285073064	0,017773906	0,989581569	0,002364372	0,998606618	-0,293221752	0,77394964	0,037615736	0,980654591	0,129650978	0,874662159	0,199995577	0,723753493	0,478922062	0,329532493
PGSC0003DMP400056803	CUST_10071_PI426222305	Protein SUPPRESSOR OF GENE SILENCING 3	very weakly similar to (80.9) loc_os12g09580 12012.m04942 protein expressed protein PGSC0003DMT400085128	PGSC0003DMG400034699	PGSC0003DMT400085128	0,010190505	0,996846633	0,470852992	0,803710748	0,582449396	0,526675341	-0,592083436	0,59989693	-0,641303713	0,693027624	-0,71189002	0,611086011	0,625800338	0,765896692	-0,398975246	0,841441045	-0,425945519	0,771874838	-0,044048969	0,977562198	0,731508881	0,548950717
PGSC0003DMP400026110	CUST_10072_PI426222305	Heat shock protein DnaJ N-terminal domain-containing protein	moderately similar to ( 343) AT5G27240 | Symbols: | DNAJ heat shock N-terminal domain-containing protein | chr5:9597552-9600866 FORWARDmoderately similar to ( 416) loc_os06g34440 12006.m07980 protein heat shock protein binding protein, putative, expressed PGSC0003DMT400038431	PGSC0003DMG400014831	PGSC0003DMT400038431	0,507803682	0,401104013	0,012914514	0,993892742	-0,449864633	0,318982077	-0,800051514	0,10350016	-0,740792337	0,215704911	-0,324106675	0,694215866	0,02078111	0,995216331	-0,019140065	0,992108998	0,367614616	0,590765746	0,420591266	0,428415652	-0,463721567	0,44881814
PGSC0003DMP400055665	CUST_10073_PI426222305	L-ascorbate peroxidase 1, cytosolic	PGSC0003DMT400082711	PGSC0003DMG400032777	PGSC0003DMT400082711	-0,041683203	0,970063973	-0,914504386	0,035874943	-1,43406344	2,94E-05	0,795108518	0,048789958	-0,214521398	0,804454854	-0,119083529	0,900588296	-0,835054597	0,054830758	0,438791139	0,41317748	-0,33797374	0,542708453	-0,023993995	0,973744138	-1,491388216	4,79E-05
PGSC0003DMP400063050	CUST_10074_PI426222305	Aspartic proteinase nepenthesin-1	weakly similar to ( 104) AT5G43100 | Symbols: | aspartyl protease family protein | chr5:17299264-17302718 FORWARDweakly similar to ( 111) loc_os07g40260 12007.m29392 protein pepsin A, putative, expressed PGSC0003DMT400091375	PGSC0003DMG400040946	PGSC0003DMT400091375	0,246633651	0,881629818	-0,133373181	0,954078034	0,236616614	0,812936224	0,166000816	0,896601939	0,119029758	0,959522406	0,218202592	0,904275639	0,199633232	0,956214109	0,108965443	0,967164517	-0,139598566	0,933510608	0,154166067	0,90267158	0,324784176	0,835288072
PGSC0003DMP400004312	CUST_10075_PI426222305	F-Box protein	PGSC0003DMT400006240	PGSC0003DMG400002433	PGSC0003DMT400006240	-0,369251361	0,607678819	0,02498876	0,986761259	0,264208289	0,623918207	-0,425581771	0,460904821	-0,62731674	0,334119907	-0,45630965	0,52671278	1,087111375	0,029081131	0,1871004	0,877015959	-0,018687806	0,988621862	0,357803819	0,523718523	0,291428062	0,720858386
PGSC0003DMP400063187	CUST_10076_PI426222305	Gene of unknown function	PGSC0003DMT400091512	PGSC0003DMG400041083	PGSC0003DMT400091512	-0,135906201	0,950230095	1,053352951	0,356378769	-0,034664147	0,97950427	-0,000125398	1	0,032809844	0,990648093	0,294606728	0,873629766	2,246810517	0,006510208	0,805947159	0,499818208	0,456556921	0,735382861	0,883875769	0,310590143	-0,495005522	0,731965973
PGSC0003DMP400003908	CUST_10077_PI426222305	DedA	moderately similar to ( 268) AT1G44960 | Symbols: | INVOLVED IN: biological_process unknown; LOCATED IN: plasma membrane; EXPRESSED IN: 25 plant structures; EXPRESSED DURING: 15 growth stages; CONTAINS InterPro DOMAIN/s: SNARE associated Golgi protein (InterPro:IPR015414); BEST Arabidopsis thaliana protein match is: unknown protein (TAIR:AT1G03260.1); Has 947 Blast hits to 946 proteins in 318 spe…	PGSC0003DMG400002189	PGSC0003DMT400005592	-0,132839278	0,875359379	-0,189217107	0,833890077	0,830739751	0,008975745	0,018671995	0,981328911	0,196873633	0,822276598	0,283461189	0,670270458	-0,441102653	0,49500154	0,211008449	0,797091855	0,287303457	0,6186326	0,430895647	0,291876568	0,054758657	0,962642216
PGSC0003DMP400060089	CUST_10078_PI426222305	Gene of unknown function	PGSC0003DMT400088414	PGSC0003DMG400037985	PGSC0003DMT400088414	-1,168763543	0,028779172	0,095729311	0,954078034	-0,20303042	0,768478249	0,711879904	0,232431059	0,755296686	0,296487278	0,867721975	0,203528054	-0,808211638	0,257901894	-0,487114453	0,555910406	-0,216241294	0,828721543	-0,398976392	0,538483512	0,15685135	0,906278661
PGSC0003DMP400068479	CUST_10079_PI426222305	Conserved gene of unknown function	PGSC0003DMT400096804	PGSC0003DMG400046375	PGSC0003DMT400096804	0,009195763	0,996794636	-0,030779163	0,990304566	0,098242467	0,930325242	0,71543318	0,427152328	-0,128595844	0,956042943	0,393036908	0,788495231	-0,445914797	0,83300188	-0,064929053	0,981612192	0,240505764	0,871048355	0,241597775	0,834559373	-0,202196883	0,916394892
PGSC0003DMP400002563	CUST_1008_PI426222305	60S ribosomal protein L34	weakly similar to ( 141) AT1G26880 | Symbols: | 60S ribosomal protein L34 (RPL34A) | chr1:9315798-9316681 REVERSEweakly similar to ( 141) RL34_TOBAC 60S ribosomal protein L34 - Nicotiana tabacum (Common tobacco)weakly similar to ( 135) loc_os09g24690 12009.m05623 protein 60S ribosomal protein L34, putative, expressedRibosomal_L34e PGSC0003DMT400003592	PGSC0003DMG400001421	PGSC0003DMT400003592	-0,628005045	0,079944629	-0,290299635	0,63479576	-0,197561776	0,617565345	-0,373548506	0,35610542	-0,155957128	0,849885279	-0,176605513	0,797150255	-0,191574043	0,853784153	-0,008086523	0,99537138	0,227561811	0,6740633	0,250400129	0,552965875	-0,661008537	0,049492912
PGSC0003DMP400066966	CUST_10080_PI426222305	Gag-pol polyprotein	PGSC0003DMT400095291	PGSC0003DMG400044862	PGSC0003DMT400095291	-0,66448708	0,729736099	-0,374189209	0,901903341	0,486828611	0,718724484	-0,09930278	0,963197135	-0,195206721	0,954603364	-0,096093331	0,976808519	-0,408685056	0,92788889	-0,111310426	0,978750891	-0,138078729	0,959445059	-0,361892437	0,830585405	0,230020844	0,940002528
PGSC0003DMP400014765	CUST_10081_PI426222305	Gene of unknown function	PGSC0003DMT400021679	PGSC0003DMG400008411	PGSC0003DMT400021679	-0,312882192	0,80010171	-0,442158895	0,730229879	0,393255855	0,583636383	0,867581299	0,221125484	0,558677047	0,61644312	0,429007139	0,707161237	0,01797696	0,996588437	-0,089202885	0,969212292	0,301395169	0,789197493	0,336775159	0,696608494	-0,182739684	0,910273333
PGSC0003DMP400003901	CUST_10082_PI426222305	Zinc finger protein	moderately similar to ( 349) AT3G26935 | Symbols: | zinc finger (DHHC type) family protein | chr3:9933001-9935218 REVERSEmoderately similar to ( 374) loc_os08g42620 12008.m080224 protein palmitoyltransferase ZDHHC9, putative, expressedCOG5273 zf-DHHC PGSC0003DMT400005582	PGSC0003DMG400002184	PGSC0003DMT400005582	-0,033568942	0,97327426	0,122369221	0,902698513	0,48174012	0,128186691	0,429170886	0,29720806	0,16783228	0,843322785	0,216820445	0,747601953	0,063361075	0,976372584	0,138935758	0,883894797	0,067927692	0,93250735	0,367742568	0,348026954	0,575545428	0,12227373
PGSC0003DMP400069219	CUST_10083_PI426222305	Gene of unknown function	PGSC0003DMT400097544	PGSC0003DMG400047115	PGSC0003DMT400097544	0,059875695	0,980434749	-0,011124405	0,997466464	-0,431823353	0,666954438	1,69162642	0,051070741	0,94806658	0,458459677	1,303374349	0,232671441	-0,978952092	0,48515377	-0,626382859	0,673862602	0,276507449	0,869502711	0,001949612	0,998946997	-0,21635523	0,922904211
PGSC0003DMP400003907	CUST_10084_PI426222305	Xyloglucan endotransglucosylase/hydrolase 5	moderately similar to ( 473) AT5G13870 | Symbols: EXGT-A4 | EXGT-A4 (ENDOXYLOGLUCAN TRANSFERASE A4); hydrolase, acting on glycosyl bonds / hydrolase, hydrolyzing O-glycosyl compounds / xyloglucan:xyloglucosyl transferase | chr5:4475089-4476217 REVERSEmoderately similar to ( 479) XTHB_PHAAN Probable xyloglucan endotransglucosylase/hydrolase protein B precursor (EC 2.4.1.207) (VaXTH2) - Phaseolus a…	PGSC0003DMG400002188	PGSC0003DMT400005591	0,147376535	0,929912299	0,137155647	0,945971084	0,318268644	0,696203273	0,099084453	0,934405116	-0,218139627	0,902689014	0,24781852	0,870012096	0,00068831	0,999747373	-0,865542029	0,303526193	-0,131860032	0,92943687	-0,405587074	0,639188642	0,370831907	0,768261649
PGSC0003DMP400033060	CUST_10085_PI426222305	Conserved gene of unknown function	very weakly similar to (91.7) AT3G19895 | Symbols: | unknown protein | chr3:6917530-6921211 REVERSEvery weakly similar to (88.6) loc_os02g58280 12002.m10849 protein expressed protein PGSC0003DMT400048900	PGSC0003DMG400019001	PGSC0003DMT400048900	-0,042785989	0,971418054	0,035622228	0,979765811	-0,032360693	0,961780381	0,270460733	0,640263553	0,018242346	0,989720465	-0,026984216	0,983938258	-0,230810487	0,859838166	0,004033834	0,998024526	0,119369157	0,891781595	0,058436647	0,937889778	0,037127132	0,977793843
PGSC0003DMP400048709	CUST_10086_PI426222305	FK506 binding protein	moderately similar to ( 292) AT5G13410 | Symbols: | immunophilin / FKBP-type peptidyl-prolyl cis-trans isomerase family protein | chr5:4299830-4301706 REVERSEmoderately similar to ( 283) loc_os07g04160 12007.m29054 protein FK506 binding protein, putative, expressed PGSC0003DMT400072040	PGSC0003DMG401028027	PGSC0003DMT400072040	0,325688511	0,551787303	-0,786244023	0,063392335	-1,36978523	2,76E-05	0,051523186	0,940331924	-1,006531393	0,016733688	-0,763872208	0,089411172	0,077720079	0,970694234	-0,280418081	0,669109314	-1,127953015	0,002283268	-1,182878204	0,000998417	0,484787419	0,256208191
PGSC0003DMP400003903	CUST_10087_PI426222305	Zinc finger protein	PGSC0003DMT400005584	PGSC0003DMG400002184	PGSC0003DMT400005584	0,300545114	0,624456129	0,047051219	0,970333161	0,528757967	0,126759961	0,144087756	0,81418082	-0,030049484	0,982977022	0,138605867	0,877637607	0,219124532	0,853257708	0,097365808	0,937843098	0,174681582	0,804610592	0,23939542	0,63758134	0,853942357	0,021849122
PGSC0003DMP400065374	CUST_10088_PI426222305	Gene of unknown function	PGSC0003DMT400093699	PGSC0003DMG400043270	PGSC0003DMT400093699	0,278857811	0,841052506	0,025114626	0,991443972	-0,011211868	0,992480388	-0,12298615	0,918141	0,259868056	0,880738989	-0,316001951	0,820680893	0,199771215	0,949561006	0,443522229	0,732277697	0,854822472	0,285662292	0,20349209	0,851042856	-0,370476147	0,773251266
PGSC0003DMP400057329	CUST_10089_PI426222305	Gag-pol polyprotein	PGSC0003DMT400085654	PGSC0003DMG400035225	PGSC0003DMT400085654	0,326231529	0,813542571	-0,241568994	0,902420427	0,00796313	0,994793277	-0,065272624	0,962727155	-0,046622441	0,984869891	0,07568885	0,970710546	0,225185111	0,942475754	-0,071651114	0,978914005	-0,220649333	0,877000724	0,026907461	0,984206105	0,44594909	0,716226987
PGSC0003DMP400000994	CUST_1009_PI426222305	Alpha-DOX1	highly similar to ( 986) AT3G01420 | Symbols: ALPHA-DOX1, DOX1, DIOX1 | DOX1; lipoxygenase | chr3:159689-162726 REVERSEhighly similar to ( 863) loc_os12g26290 12012.m27040 protein alpha-DOX2, putative, expressedAn_peroxidase PGSC0003DMT400001350	PGSC0003DMG400000505	PGSC0003DMT400001350	-0,630631607	0,537346154	0,067021959	0,977446885	4,646948241	2,87E-09	0,056526022	0,968267541	0,337744731	0,838589058	0,537224266	0,657395418	-0,533009247	0,755589231	0,892093886	0,324823244	0,45388654	0,687160804	0,507959793	0,559908476	-0,107788975	0,95997189
PGSC0003DMP400066570	CUST_10090_PI426222305	Gene of unknown function	PGSC0003DMT400094895	PGSC0003DMG400044466	PGSC0003DMT400094895	-0,345478816	0,779755092	-0,28529296	0,864131098	-0,441204188	0,537294786	0,537802236	0,518615825	-0,128343134	0,948517559	0,265367983	0,852885056	-0,358879268	0,858458021	0,095873972	0,967381263	-0,249856711	0,842385287	0,130784925	0,906744375	-0,211702741	0,893090378
PGSC0003DMP400063867	CUST_10091_PI426222305	Gag-pol polyprotein	PGSC0003DMT400092192	PGSC0003DMG400041763	PGSC0003DMT400092192	-0,111694309	0,97161327	-0,166747862	0,962657437	-0,257328992	0,872713809	-0,375958204	0,832480724	-0,505565685	0,849885279	-0,237592228	0,935957499	0,413699564	0,928660793	-0,109308922	0,979421849	1,41909621	0,279230857	-0,400885222	0,811782678	0,336814211	0,902395662
PGSC0003DMP400063072	CUST_10092_PI426222305	Ulp1 protease family, C-terminal catalytic domain containing protein	PGSC0003DMT400091397	PGSC0003DMG400040968	PGSC0003DMT400091397	0,124868734	0,945688381	1,25685151	0,125997667	0,489411878	0,505752147	0,3534585	0,721912367	0,579832407	0,637471395	0,233347554	0,884620183	0,070695285	0,988959266	-0,657425744	0,524838715	-0,330711548	0,784668448	-0,232448186	0,826444857	0,691106758	0,442663018
PGSC0003DMP400027874	CUST_10093_PI426222305	Ubiquinol-cytochrome c reductase iron-sulfur subunit	moderately similar to ( 396) AT5G13440 | Symbols: | ubiquinol-cytochrome C reductase iron-sulfur subunit, mitochondrial, putative / Rieske iron-sulfur protein, putative | chr5:4308431-4310022 REVERSEmoderately similar to ( 451) UCRI_SOLTU Ubiquinol-cytochrome c reductase iron-sulfur subunit, mitochondrial precursor (EC 1.10.2.2) (Rieske iron-sulfur protein) (RISP) - Solanum tuberosum (Potato)mode…	PGSC0003DMG400015910	PGSC0003DMT400041105	0,037540264	0,965850686	-0,117471833	0,889431022	0,878548883	0,000794764	-0,287567612	0,45816198	-0,091558558	0,915526457	-0,101710137	0,89142873	-0,062888252	0,972605189	0,27115599	0,589977848	0,168296708	0,751406466	0,181079204	0,66187618	-0,270832546	0,547450665
PGSC0003DMP400061946	CUST_10094_PI426222305	Conserved gene of unknown function	PGSC0003DMT400090271	PGSC0003DMG400039842	PGSC0003DMT400090271	0,06712299	0,97060467	-0,296208594	0,851137649	0,037933732	0,970725791	0,941056665	0,178297097	0,811655091	0,377871157	0,48502213	0,658119181	-0,512313463	0,725987287	-0,308311953	0,835164633	0,014051139	0,994368673	-0,333168855	0,701356993	0,062620351	0,974950261
PGSC0003DMP400014776	CUST_10095_PI426222305	Mismatch repair protein	moderately similar to ( 205) AT3G18524 | Symbols: MSH2, ATMSH2 | MSH2 (MUTS HOMOLOG 2); ATP binding / damaged DNA binding / mismatched DNA binding / protein binding | chr3:6368151-6372409 REVERSEweakly similar to ( 196) MSH2_MAIZE DNA mismatch repair protein MSH2 (MUS1) - Zea mays (Maize)weakly similar to ( 142) loc_os05g19270 12005.m06330 protein DNA mismatch repair protein MSH2, putative, expre…	PGSC0003DMG400008417	PGSC0003DMT400021697	-0,722580384	0,280035075	-0,92044033	0,188566708	-0,527627463	0,336386251	-0,910499261	0,129322354	-0,543521039	0,55911114	-0,362956262	0,723692487	-0,38435303	0,793296617	-0,433343244	0,654998911	-0,37616232	0,669157264	-0,586678036	0,336686118	-0,385266649	0,677213702
PGSC0003DMP400033054	CUST_10096_PI426222305	Gene of unknown function	PGSC0003DMT400048894	PGSC0003DMG400018999	PGSC0003DMT400048894	0,564440092	0,626027041	-0,29920618	0,876908683	0,352070782	0,696338589	-0,653868504	0,476716475	-0,495470928	0,74025335	-0,039518858	0,98624276	0,044878809	0,993673753	0,221876164	0,916961549	-0,538148949	0,629886297	0,244039153	0,831545826	-0,167435545	0,933968775
PGSC0003DMP400033055	CUST_10097_PI426222305	RNA binding protein	very weakly similar to (89.4) AT1G50300 | Symbols: TAF15 | TAF15 (TBP-associated factor 15); RNA binding / nucleic acid binding / nucleotide binding / zinc ion binding | chr1:18628818-18631662 REVERSEvery weakly similar to (97.4) loc_os07g19560 12007.m28966 protein TATA-binding protein-associated factor 2N, putative, expressed PGSC0003DMT400048895	PGSC0003DMG400018999	PGSC0003DMT400048895	-0,371984029	0,724931809	-0,115555916	0,949697478	-0,108282504	0,90305759	0,19495963	0,840404613	-0,078818884	0,968145396	0,616446703	0,499969548	-0,603161052	0,591607122	0,30182406	0,825705434	0,486766124	0,578512538	0,651703412	0,313774576	-0,004656548	0,998733884
PGSC0003DMP400060714	CUST_10098_PI426222305	Gene of unknown function	PGSC0003DMT400089039	PGSC0003DMG400038610	PGSC0003DMT400089039	-0,407922003	0,56540616	-0,259865571	0,808723428	0,039793723	0,957942443	-0,006097798	0,995213335	0,230592326	0,837257825	-0,104645469	0,9341095	-0,064267478	0,983166371	0,001856558	0,999021547	0,151676717	0,875086711	-0,046199812	0,957696132	0,04473312	0,975784734
PGSC0003DMP400003897	CUST_10099_PI426222305	Phosphoribosylaminoimidazole carboxylase	weakly similar to ( 135) AT2G37690 | Symbols: | phosphoribosylaminoimidazole carboxylase, putative / AIR carboxylase, putative | chr2:15806111-15810240 FORWARDweakly similar to ( 134) loc_os01g10280 12001.m150504 protein phosphoribosylaminoimidazole carboxylase, chloroplast precursor, putative, expressedPurK PRK06019 PGSC0003DMT400005574	PGSC0003DMG400002182	PGSC0003DMT400005574	-1,131419586	0,103061317	0,207998338	0,91143795	-0,180193974	0,842568814	0,009382133	0,99461538	-0,091373024	0,965767028	-0,181110213	0,911541936	-0,143273341	0,967950308	-0,389890206	0,768575941	-0,219289056	0,865511976	-0,68966625	0,330144074	-0,035606123	0,986094343
PGSC0003DMP400062187	CUST_101_PI426222305	Pectinesterase inhibitor	PGSC0003DMT400090512	PGSC0003DMG400040083	PGSC0003DMT400090512	0,261094873	0,818491186	0,361668732	0,765148992	1,24883017	0,008995082	0,602612042	0,381211074	0,731937807	0,37921904	0,973521079	0,183103816	-0,334189737	0,843707396	-0,216597139	0,88866493	-0,117560639	0,926928601	-0,064452448	0,950791033	0,211062831	0,871581902
PGSC0003DMP400000958	CUST_1010_PI426222305	Phospholipid-transporting ATPase	highly similar to ( 989) AT3G27870 | Symbols: | haloacid dehalogenase-like hydrolase family protein | chr3:10330950-10335288 FORWARDhighly similar to ( 906) loc_os06g29380 12006.m07482 protein phospholipid-transporting ATPase 12, putative, expressedMgtA PGSC0003DMT400001289	PGSC0003DMG400000491	PGSC0003DMT400001289	0,110867906	0,970733121	0,114552356	0,974236361	-0,032553888	0,984786519	-0,478062305	0,763900558	0,139149989	0,968135221	0,052035552	0,987801714	0,156734959	0,981453009	0,3103367	0,919628273	1,10067311	0,422372419	-0,633136611	0,646842333	-0,102977369	0,975094459
PGSC0003DMP400068616	CUST_10100_PI426222305	Gag/pol polyprotein	PGSC0003DMT400096941	PGSC0003DMG400046512	PGSC0003DMT400096941	-0,079539573	0,965407575	-0,31944244	0,835072131	0,245202968	0,770897238	0,310880136	0,74533522	0,623232281	0,565288708	0,622711501	0,539523564	-0,263707026	0,916203113	-0,240917721	0,890366255	-0,45730665	0,647895736	0,417196726	0,616068916	-0,044084319	0,982946546
PGSC0003DMP400068440	CUST_10101_PI426222305	Integrase core domain containing protein	PGSC0003DMT400096765	PGSC0003DMG400046336	PGSC0003DMT400096765	-0,152914006	0,937638931	0,446852264	0,784561516	-0,25252754	0,802289867	1,751602157	0,021903479	1,534221942	0,087061675	1,59316465	0,078424912	-1,485846425	0,085868862	-0,130709266	0,960872755	0,087010549	0,964025629	0,208891862	0,864887472	-0,411717604	0,773959187
PGSC0003DMP400014784	CUST_10102_PI426222305	Gene of unknown function	PGSC0003DMT400021708	PGSC0003DMG400008423	PGSC0003DMT400021708	-0,028657885	0,981907687	0,153757822	0,900196228	-0,445997235	0,29371628	0,181387307	0,78943098	0,735852591	0,191595575	0,598855927	0,324871691	-0,828914309	0,114064647	0,025957573	0,988595608	0,016069423	0,98950027	0,197685151	0,754687978	-0,369458122	0,568139435
PGSC0003DMP400064129	CUST_10103_PI426222305	Integrase core domain containing protein	PGSC0003DMT400092454	PGSC0003DMG400042025	PGSC0003DMT400092454	0,263993181	0,870114182	0,5261008	0,717312196	-0,067612178	0,953259945	0,541767471	0,57384029	-0,483794118	0,749152198	-0,046884999	0,983938258	0,453061292	0,82814467	-0,073029706	0,97927179	0,448664723	0,707477859	-0,28415586	0,795092857	0,373116168	0,796629515
PGSC0003DMP400033058	CUST_10104_PI426222305	Photoreceptor-interacting protein	moderately similar to ( 211) AT3G19850 | Symbols: | phototropic-responsive NPH3 family protein | chr3:6898383-6901157 REVERSEweakly similar to ( 114) NPH3_ORYSA Coleoptile phototropism protein 1 (Non-phototropic hypocotyl 3-like protein) (NPH3-like protein) - Oryza sativa (Rice)moderately similar to ( 263) loc_os04g57800 12004.m10665 protein photoreceptor-interacting protein-like, putative, expre…	PGSC0003DMG400019000	PGSC0003DMT400048898	1,018453747	0,145658554	0,14144441	0,94131684	-0,752359477	0,198335605	0,802801092	0,268703536	0,45349459	0,718765491	-0,549562166	0,597319451	-0,110573022	0,976379539	0,416099949	0,734887142	-0,072653542	0,964570556	-0,656469437	0,347379517	0,230624255	0,873472247
PGSC0003DMP400003902	CUST_10105_PI426222305	Zinc finger protein	moderately similar to ( 280) AT3G26935 | Symbols: | zinc finger (DHHC type) family protein | chr3:9933001-9935218 REVERSEmoderately similar to ( 311) loc_os08g42620 12008.m080224 protein palmitoyltransferase ZDHHC9, putative, expressedCOG5273 zf-DHHC PGSC0003DMT400005583	PGSC0003DMG400002184	PGSC0003DMT400005583	0,164219633	0,851540308	0,157596025	0,888583287	0,478844721	0,215112123	0,200455474	0,74516639	0,295964876	0,720489611	0,457712734	0,460086627	-0,178298195	0,908423217	0,366456359	0,583182948	0,01257035	0,991200365	0,254594004	0,639308891	0,568814949	0,22524319
PGSC0003DMP400058994	CUST_10106_PI426222305	Gene of unknown function	PGSC0003DMT400087319	PGSC0003DMG400036890	PGSC0003DMT400087319	-0,237912063	0,885270876	0,051337214	0,982666015	-0,037143847	0,975176608	0,159557405	0,899907469	0,797237333	0,482432359	0,249629293	0,884387373	-0,340024809	0,896463099	0,102365037	0,969212292	-0,141513807	0,931371559	0,397171718	0,687242806	-0,456935337	0,722028537
PGSC0003DMP400063045	CUST_10107_PI426222305	Gene of unknown function	PGSC0003DMT400091370	PGSC0003DMG400040941	PGSC0003DMT400091370	-0,07526145	0,97212155	0,197392798	0,931479971	-0,321367323	0,739335914	0,106514431	0,939975822	-0,101001249	0,968008562	0,161176104	0,936837262	-0,35034516	0,899055604	-0,237615037	0,914319706	-0,546803069	0,641474404	-0,251791814	0,833552743	0,203749309	0,919169052
PGSC0003DMP400058896	CUST_10108_PI426222305	Conserved gene of unknown function	PGSC0003DMT400087221	PGSC0003DMG400036792	PGSC0003DMT400087221	0,704697995	0,391645183	0,247799963	0,883429497	0,222592173	0,791698672	-0,131481618	0,905782971	-0,100260111	0,960361561	-0,50644342	0,636645043	0,756830676	0,469900078	0,004294199	0,998596878	0,615970682	0,472602602	-0,420287482	0,602763992	0,388112586	0,733126601
PGSC0003DMP400033059	CUST_10109_PI426222305	Photoreceptor-interacting protein	moderately similar to ( 410) AT3G19850 | Symbols: | phototropic-responsive NPH3 family protein | chr3:6898383-6901157 REVERSEweakly similar to ( 116) NPH3_ORYSA Coleoptile phototropism protein 1 (Non-phototropic hypocotyl 3-like protein) (NPH3-like protein) - Oryza sativa (Rice)moderately similar to ( 466) loc_os04g57800 12004.m10665 protein photoreceptor-interacting protein-like, putative, expre…	PGSC0003DMG400019000	PGSC0003DMT400048899	1,250181083	0,123515678	0,212670566	0,923056018	-1,683285413	0,006931947	2,02306098	0,007475061	0,876018005	0,437138689	-0,055563493	0,981251525	-0,348206847	0,896463099	0,406457629	0,803539984	0,068063108	0,971925959	-1,38024041	0,053151586	0,014463082	0,995609328
PGSC0003DMP400000999	CUST_1011_PI426222305	Pathogen-inducible alpha-dioxygenase	moderately similar to ( 455) AT3G01420 | Symbols: ALPHA-DOX1, DOX1, DIOX1 | DOX1; lipoxygenase | chr3:159689-162726 REVERSEmoderately similar to ( 416) loc_os12g26290 12012.m27040 protein alpha-DOX2, putative, expressedAn_peroxidase PGSC0003DMT400001357	PGSC0003DMG402000506	PGSC0003DMT400001357	-0,757319678	0,359089088	-0,370634141	0,798730725	2,378371294	3,26E-05	0,022027342	0,987583311	-0,428411393	0,750551428	-0,431133042	0,716783173	-0,164547527	0,961038029	0,423932035	0,738762619	0,171959563	0,90059561	-0,056267195	0,962969815	-0,215804628	0,889616257
PGSC0003DMP400014773	CUST_10110_PI426222305	Sec14 cytosolic factor	highly similar to ( 578) AT2G21540 | Symbols: ATSFH3, SFH3 | SFH3 (SEC14-LIKE 3); phosphatidylinositol transporter | chr2:9220831-9223737 REVERSEhighly similar to ( 537) loc_os02g04020 12002.m05751 protein phosphatidylinositol transfer-like protein III, putative, expressedCRAL_TRIO SEC14 SEC14 PGSC0003DMT400021690	PGSC0003DMG400008414	PGSC0003DMT400021690	0,021273238	0,991437839	-0,267337664	0,879341852	-0,056712012	0,957207896	-0,461962349	0,604848071	0,124044763	0,952637706	-0,214109614	0,893255596	0,051805585	0,991598578	-0,265336026	0,879704109	-0,498339464	0,621726937	-0,172633746	0,87484279	0,083397495	0,966257248
PGSC0003DMP400003900	CUST_10111_PI426222305	Zinc finger protein	moderately similar to ( 216) AT4G24630 | Symbols: | receptor/ zinc ion binding | chr4:12714919-12717111 FORWARDmoderately similar to ( 216) loc_os08g42620 12008.m080224 protein palmitoyltransferase ZDHHC9, putative, expressedCOG5273 PGSC0003DMT400005581	PGSC0003DMG400002184	PGSC0003DMT400005581	-0,60128211	0,483140413	-0,669123152	0,48684788	-0,256074134	0,743821866	0,010771221	0,993434661	0,094786572	0,961433565	0,558294341	0,573271594	-0,50423399	0,717841751	0,477504161	0,655872846	0,736455723	0,328341672	0,889102072	0,149027	-1,346905809	0,022280396
PGSC0003DMP400003898	CUST_10112_PI426222305	Conserved gene of unknown function	highly similar to ( 533) AT5G47900 | Symbols: | unknown protein | chr5:19392556-19394963 FORWARDhighly similar to ( 518) loc_os02g32504 12002.m08343 protein expressed proteinCOG4299 PGSC0003DMT400005578	PGSC0003DMG400002183	PGSC0003DMT400005578	0,431601702	0,666346758	0,156254571	0,931967274	1,221231829	0,016418806	0,724042028	0,304353635	0,7947445	0,361995737	-0,155822262	0,921586144	-1,167064327	0,102429564	0,601220032	0,506719404	0,027822198	0,986246559	-0,111484788	0,914986477	-0,499139357	0,581190349
PGSC0003DMP400048711	CUST_10113_PI426222305	Transaldolase	weakly similar to ( 122) AT5G13420 | Symbols: | transaldolase, putative | chr5:4302080-4304212 REVERSEweakly similar to ( 122) loc_os01g70170 12001.m13065 protein transaldolase 2, putative, expressed PGSC0003DMT400072043	PGSC0003DMG402028027	PGSC0003DMT400072043	-0,287434052	0,735711054	0,109354713	0,93937837	2,044225339	3,03E-06	0,17730295	0,812725237	0,426833919	0,60698267	0,101896302	0,936079696	-0,388702848	0,718895663	-0,061940633	0,971378865	0,045883799	0,97070358	0,054673224	0,949486126	0,100774451	0,940382124
PGSC0003DMP400023366	CUST_10114_PI426222305	Sil1	moderately similar to ( 290) AT3G51980 | Symbols: | binding | chr3:19285811-19287502 REVERSEmoderately similar to ( 254) loc_os09g33780 12009.m06427 protein expressed protein PGSC0003DMT400034360	PGSC0003DMG400013211	PGSC0003DMT400034360	0,02741195	0,980434749	-0,081837162	0,944306391	0,500215921	0,144354291	0,296587397	0,549334005	0,002386758	0,999145858	0,199571134	0,79477009	-0,383144857	0,596085782	-0,163395479	0,864707402	0,118485667	0,879089644	-0,071118546	0,913685633	-0,915547555	0,011028703
PGSC0003DMP400003906	CUST_10115_PI426222305	Gene of unknown function	PGSC0003DMT400005588	PGSC0003DMG400002187	PGSC0003DMT400005588	-0,252192132	0,835905366	-0,125863936	0,945384341	-0,122483582	0,889849327	0,134579866	0,896413894	-0,178676175	0,913362815	0,381556848	0,730799768	-0,265699673	0,90433883	0,219360823	0,892216984	-0,221225349	0,849275288	-0,497170019	0,480981885	-0,06603537	0,971377891
PGSC0003DMP400027873	CUST_10116_PI426222305	Glycyl-tRNA synthetase	nearly identical (1111) AT1G29880 | Symbols: | glycyl-tRNA synthetase / glycine--tRNA ligase | chr1:10459662-10462781 REVERSEnearly identical (1054) loc_os04g32650 12004.m08363 protein glycyl-tRNA synthetase 1, mitochondrial precursor, putative, expressedGRS1 PRK04173 GlyRS-like_core GlyRS_anticodon tRNA-synt_2b PGSC0003DMT400041104	PGSC0003DMG400015909	PGSC0003DMT400041104	-0,310715698	0,624456129	0,224487391	0,803941396	1,085870882	0,001268379	-0,508431644	0,26926999	0,026902409	0,984841936	-0,112374524	0,911541936	-0,017191802	0,995275667	0,320897273	0,640768219	0,308640021	0,609291258	0,248981438	0,635160524	-0,893064491	0,020184729
PGSC0003DMP400064946	CUST_10117_PI426222305	Gene of unknown function	PGSC0003DMT400093271	PGSC0003DMG400042842	PGSC0003DMT400093271	-0,71160803	0,417145054	-0,55702294	0,641531243	-0,25759151	0,764374352	-0,195650648	0,857894102	0,120375926	0,954233264	0,096152176	0,959813692	-0,14878437	0,966986169	-0,277446168	0,870073828	-0,317770897	0,786967535	-0,15250443	0,891030049	0,028991577	0,9890322
PGSC0003DMP400014775	CUST_10118_PI426222305	Histidinol-phosphate aminotransferase, chloroplastic	weakly similar to ( 133) AT5G10330 | Symbols: EMB2196, HPA1, HISN6A, ATHPA1 | HPA1 (HISTIDINOL PHOSPHATE AMINOTRANSFERASE 1); histidinol-phosphate transaminase | chr5:3248027-3249693 REVERSEweakly similar to ( 150) HIS8_TOBAC Histidinol-phosphate aminotransferase, chloroplast precursor (EC 2.6.1.9) (Imidazole acetol-phosphate transaminase) - Nicotiana tabacum (Common tobacco)weakly similar to ( 1…	PGSC0003DMG400008416	PGSC0003DMT400021696	0,211079821	0,849558828	-0,49059546	0,589778165	-0,670542093	0,162070003	-0,110193809	0,905430808	-0,146988377	0,922125986	0,238830702	0,830575618	-1,538528015	0,004458072	0,077698018	0,967557993	0,140051701	0,900389351	-0,298034221	0,674702406	-1,65771103	0,00072426
PGSC0003DMP400023365	CUST_10119_PI426222305	Sil1	moderately similar to ( 246) AT3G51980 | Symbols: | binding | chr3:19285811-19287502 REVERSEmoderately similar to ( 218) loc_os09g33780 12009.m06427 protein expressed protein PGSC0003DMT400034359	PGSC0003DMG400013211	PGSC0003DMT400034359	-0,254984727	0,665829218	-0,093477822	0,931121001	0,351343829	0,315331361	0,208905083	0,679799707	-0,123590734	0,897063216	0,160962525	0,831701519	-0,462642664	0,405479759	-0,191967916	0,808339319	0,173945996	0,784589974	0,020399663	0,975790397	-1,123778383	0,00072426
PGSC0003DMP400001011	CUST_1012_PI426222305	GPI ethanolamine phosphate transferase	nearly identical (1308) AT3G01380 | Symbols: | catalytic/ transferase | chr3:144288-149828 REVERSEhighly similar to ( 635) loc_os02g37050 12002.m08793 protein phosphatidylinositolglycan class N family protein, expressedPigN COG1524 PGSC0003DMT400001369	PGSC0003DMG400000509	PGSC0003DMT400001369	0,183488742	0,864614298	-0,193282734	0,882822238	0,204418835	0,744193891	-0,573827839	0,317282676	-0,510678586	0,516258737	-0,072220065	0,959226736	0,113367038	0,965887257	0,111093278	0,944854018	0,20306634	0,826686123	0,506542421	0,350977332	-0,104625686	0,940048631
PGSC0003DMP400014770	CUST_10120_PI426222305	Endo-1,4-beta-D-glucanase		PGSC0003DMG400008413	PGSC0003DMT400021687	-1,539757828	0,021046847	-1,705186009	0,02033265	0,571579825	0,397636584	-0,360235099	0,706530247	-0,667554863	0,540937529	-0,490998684	0,673568269	-0,527544628	0,735618408	-1,183297722	0,108456435	-1,436503327	0,031561046	-0,597714338	0,436788572	0,012700425	0,995609328
PGSC0003DMP400014771	CUST_10121_PI426222305	Endo-1,4-beta-D-glucanase	moderately similar to ( 299) AT1G22880 | Symbols: ATGH9B4, ATCEL5, CEL5 | CEL5 (CELLULASE 5); catalytic/ hydrolase, hydrolyzing O-glycosyl compounds | chr1:8096103-8097539 FORWARDmoderately similar to ( 240) GUN19_ORYSA Endoglucanase 19 precursor (EC 3.2.1.4) (Endo-1,4-beta glucanase 19) - Oryza sativa (Rice)moderately similar to ( 240) loc_os08g02220 12008.m04366 protein endoglucanase 1 precurso…	PGSC0003DMG400008413	PGSC0003DMT400021688	1,014280753	0,362617306	0,616869125	0,726732435	0,881165517	0,298197476	-0,20641974	0,891205209	-0,478326448	0,807187834	-1,164127155	0,340902491	1,402153575	0,222320221	0,00560544	0,998639121	-0,551198613	0,698290789	0,097880784	0,951145841	0,808207299	0,50689668
PGSC0003DMP400014774	CUST_10122_PI426222305	Conserved gene of unknown function	weakly similar to ( 122) AT3G19895 | Symbols: | unknown protein | chr3:6917530-6921211 REVERSE PGSC0003DMT400021691	PGSC0003DMG400008415	PGSC0003DMT400021691	-0,06206024	0,968454869	0,34034115	0,773660055	0,295425454	0,652588535	0,313893239	0,688224444	0,019428702	0,99229036	0,429901032	0,648072305	-0,399998056	0,773622022	0,176480205	0,911882745	0,404973619	0,629956291	0,119073837	0,89924907	0,194882855	0,878590542
PGSC0003DMP400003911	CUST_10123_PI426222305	Ethylene-responsive transcription factor		PGSC0003DMG400002191	PGSC0003DMT400005596	-0,29506638	0,802367335	-0,006668013	0,99807054	-0,413105684	0,530723872	0,387443203	0,639733707	0,229260359	0,883952679	0,058605752	0,974618933	-0,212044816	0,934389605	0,379721182	0,750831616	0,469871197	0,6018885	0,607094963	0,36388267	-0,567655728	0,492123764
PGSC0003DMP400003899	CUST_10124_PI426222305	Gene of unknown function	PGSC0003DMT400005580	PGSC0003DMG400002184	PGSC0003DMT400005580	-0,228895134	0,670484696	-0,433375967	0,343999943	-0,33906836	0,276121852	-0,142773538	0,773290999	-0,055702389	0,956871491	0,188533901	0,765525067	-0,284853003	0,684472453	-0,36352554	0,419405237	-0,010380679	0,990736131	-0,019713239	0,974122092	-0,122550869	0,868657126
PGSC0003DMP400003905	CUST_10125_PI426222305	Serine/threonine-protein kinase Aurora-3	moderately similar to ( 465) AT2G45490 | Symbols: AtAUR3 | AtAUR3 (ATAURORA3); ATP binding / histone kinase(H3-S10 specific) / protein kinase | chr2:18747658-18749044 REVERSEweakly similar to ( 200) CIPK1_ORYSA CIPK-like protein 1 (EC 2.7.11.1) (OsCK1) - Oryza sativa (Rice)moderately similar to ( 406) loc_os03g55620 12003.m101133 protein serine/threonine-protein kinase 12, putative, expressedS_TK…	PGSC0003DMG400002186	PGSC0003DMT400005587	-0,183564034	0,899024946	-0,16563983	0,92775355	0,03957371	0,967540331	-0,336170757	0,700769722	-0,279332784	0,849885279	-0,015640739	0,994643111	0,949604791	0,245299405	-0,548212396	0,572257001	-0,353926246	0,72767055	-0,240784245	0,791311517	-0,33866452	0,771759797
PGSC0003DMP400003904	CUST_10126_PI426222305	Ethylene-responsive transcription factor	very weakly similar to (99.4) AT5G13910 | Symbols: LEP | LEP (LEAFY PETIOLE); DNA binding / transcription factor | chr5:4482450-4483085 REVERSEvery weakly similar to (91.3) loc_os02g32040 12002.m08297 protein AP2 domain containing proteinAP2 AP2 PGSC0003DMT400005585	PGSC0003DMG400002185	PGSC0003DMT400005585	0,338839458	0,796447573	0,405907997	0,781432131	0,994209653	0,091754098	0,155448685	0,893845262	-0,169087912	0,930047442	-0,511511947	0,661955685	0,548550176	0,722185333	-0,981331394	0,228401966	-0,786665289	0,347008825	-0,673289798	0,370390271	1,162828875	0,092691016
PGSC0003DMP400033057	CUST_10127_PI426222305	RNA binding protein	weakly similar to ( 155) AT1G50300 | Symbols: TAF15 | TAF15 (TBP-associated factor 15); RNA binding / nucleic acid binding / nucleotide binding / zinc ion binding | chr1:18628818-18631662 REVERSEweakly similar to ( 169) loc_os09g12800 12009.m04543 protein zinc finger protein 265, putative, expressed PGSC0003DMT400048897	PGSC0003DMG400018999	PGSC0003DMT400048897	-0,297016937	0,765631344	0,203097827	0,889315087	0,18172872	0,801783134	0,59013815	0,354423686	0,208252882	0,880416406	0,795207065	0,267187803	-0,525728621	0,614824285	0,633922101	0,380212922	0,478419732	0,527966785	0,598924657	0,300890591	0,07781323	0,962449565
PGSC0003DMP400014785	CUST_10128_PI426222305	Pentatricopeptide repeat-containing protein	PGSC0003DMT400021709	PGSC0003DMG400008423	PGSC0003DMT400021709	0,200332339	0,820087994	-0,056595477	0,967539685	-0,316863441	0,507443665	-0,078508024	0,920590639	-0,372611556	0,642781316	-0,05034557	0,969147278	-0,148832764	0,939080881	0,385771663	0,589977848	-0,063067451	0,953957302	0,239657299	0,69065536	0,057747159	0,965200589
PGSC0003DMP400048712	CUST_10129_PI426222305	Transaldolase	highly similar to ( 637) AT5G13420 | Symbols: | transaldolase, putative | chr5:4302080-4304212 REVERSEhighly similar to ( 626) loc_os01g70170 12001.m13065 protein transaldolase 2, putative, expressedPRK03343 Transaldolase_like PRK09533 Transaldolase PRK03903 Transaldolase MipB PGSC0003DMT400072044	PGSC0003DMG402028027	PGSC0003DMT400072044	-0,410383413	0,617290967	0,014521104	0,993944637	1,886412284	4,04E-05	0,140751387	0,873917433	0,500536567	0,572938199	0,07538426	0,960519454	-0,433699973	0,713827632	-0,078863687	0,966326127	-0,061960182	0,963267829	-0,044581899	0,9634672	0,030401399	0,985487404
PGSC0003DMP400022313	CUST_1013_PI426222305	DNA binding protein	very weakly similar to (94.7) AT5G14540 | Symbols: | proline-rich family protein | chr5:4687333-4689624 REVERSEvery weakly similar to (95.5) loc_os05g07730 12005.m05290 protein proline-rich protein, putative, expressed PGSC0003DMT400032804	PGSC0003DMG400012598	PGSC0003DMT400032804	0,385573858	0,285427671	0,511422002	0,168835595	0,718790859	0,004017723	0,027541163	0,963197135	0,169175499	0,797835767	-0,218855185	0,677646664	0,03761568	0,985945982	0,304883585	0,487072992	0,272925324	0,51445163	0,125305562	0,774549022	0,509056539	0,099055403
PGSC0003DMP400058101	CUST_10130_PI426222305	Gag-pol polyprotein	PGSC0003DMT400086426	PGSC0003DMG400035997	PGSC0003DMT400086426	0,372220665	0,812401912	0,107709566	0,96610455	0,39934574	0,679286603	0,595824675	0,567564467	0,128101716	0,959713557	0,499110563	0,737409457	0,029323621	0,996199509	0,263654865	0,90700788	-0,226267448	0,89099017	0,068913221	0,962880857	0,123927137	0,959492903
PGSC0003DMP400003909	CUST_10131_PI426222305	MCM protein	highly similar to ( 578) AT1G44900 | Symbols: MCM2 | ATP binding / DNA binding / DNA-dependent ATPase | chr1:16970291-16974457 FORWARDmoderately similar to ( 234) MCM3_MAIZE DNA replication licensing factor MCM3 homolog (Replication origin activator) (ROA protein) (Fragment) - Zea mays (Maize)highly similar to ( 620) loc_os11g29380 12011.m06848 protein DNA replication licensing factor Mcm2, putat…	PGSC0003DMG400002190	PGSC0003DMT400005593	0,368849481	0,831829647	0,520929147	0,778895712	1,406077578	0,056097993	-0,381397743	0,770013988	0,531184549	0,770711497	0,352913507	0,851625323	0,071488728	0,990916381	-0,039107013	0,991256973	-0,018340665	0,994623894	-1,226592593	0,155676382	0,675785558	0,60864895
PGSC0003DMP400014782	CUST_10132_PI426222305	Conserved gene of unknown function	weakly similar to ( 117) AT4G10080 | Symbols: | unknown protein | chr4:6300454-6302560 REVERSEvery weakly similar to (89.7) loc_os02g35220 12002.m08610 protein expressed protein PGSC0003DMT400021705	PGSC0003DMG400008421	PGSC0003DMT400021705	-0,367319978	0,260512176	-0,159213945	0,79453561	-0,410025411	0,087739998	-0,037016318	0,942409309	0,141283322	0,824017297	-0,038802906	0,961391187	-0,188092404	0,796537658	-0,191159742	0,710956159	0,16734857	0,71018834	-0,051704996	0,913175685	-0,30256438	0,384507141
PGSC0003DMP400061390	CUST_10133_PI426222305	Conserved gene of unknown function	PGSC0003DMT400089715	PGSC0003DMG400039286	PGSC0003DMT400089715	0,10295448	0,947862531	-0,319307926	0,808392115	0,024518053	0,979878748	0,326505404	0,6929953	0,750059568	0,373515998	-0,407703841	0,694260804	-0,110605103	0,975144611	0,872559741	0,207534464	1,214313336	0,038754649	0,46740335	0,502691726	-0,471487313	0,588916157
PGSC0003DMP400014786	CUST_10134_PI426222305	Conserved gene of unknown function	PGSC0003DMT400021711	PGSC0003DMG400008425	PGSC0003DMT400021711	0,581146062	0,376873823	-0,127563943	0,93437655	-0,144574717	0,839354861	-0,183711973	0,82088234	-0,085938778	0,957422809	0,249802847	0,811372873	-0,805893964	0,235540902	0,008687118	0,996794447	-0,08162895	0,946268475	0,051151998	0,956767493	-0,738608976	0,190986793
PGSC0003DMP400003910	CUST_10135_PI426222305	Minichromosome maintenance factor	nearly identical (1312) AT1G44900 | Symbols: MCM2 | ATP binding / DNA binding / DNA-dependent ATPase | chr1:16970291-16974457 FORWARDmoderately similar to ( 307) MCM3_MAIZE DNA replication licensing factor MCM3 homolog (Replication origin activator) (ROA protein) (Fragment) - Zea mays (Maize)nearly identical (1375) loc_os11g29380 12011.m06848 protein DNA replication licensing factor Mcm2, putativ…	PGSC0003DMG400002190	PGSC0003DMT400005594	0,401900362	0,825019657	0,517088905	0,797473417	1,333966576	0,091610373	-0,705221895	0,548287568	0,132639432	0,963764847	0,086874968	0,974694884	0,38388413	0,910465022	-0,066489402	0,985694554	0,027846968	0,990997244	-1,152790541	0,219125482	0,60223892	0,694632668
PGSC0003DMP400056704	CUST_10136_PI426222305	Integrase core domain containing protein	PGSC0003DMT400085029	PGSC0003DMG400034600	PGSC0003DMT400085029	-0,320497827	0,786518388	-0,314710766	0,827210935	-0,131879118	0,884751	0,456997706	0,572552411	-0,459395285	0,702138412	-0,051919417	0,97834253	0,110796178	0,976372584	-0,038307772	0,987888843	-0,033322689	0,983447323	-0,835767609	0,182761629	0,286124863	0,823644469
PGSC0003DMP400065090	CUST_10137_PI426222305	Gene of unknown function	PGSC0003DMT400093415	PGSC0003DMG400042986	PGSC0003DMT400093415	-0,05753206	0,974768406	-0,394651766	0,773947963	-0,414883606	0,561144759	-0,696543112	0,359525522	-0,374435476	0,786896564	0,081712498	0,965691767	0,021655136	0,996359713	0,004048683	0,998639121	-0,140767518	0,920754289	-0,184928072	0,858081015	-0,115851951	0,951705974
PGSC0003DMP400027875	CUST_10138_PI426222305	RNase H family protein	very weakly similar to (94.7) AT3G24255 | Symbols: | unknown protein | chr3:8788949-8793208 FORWARDweakly similar to ( 139) loc_os12g06010 12012.m04591 protein retrotransposon protein, putative, unclassified, expressed PGSC0003DMT400041106	PGSC0003DMG400015911	PGSC0003DMT400041106	0,370768637	0,788830717	0,467409845	0,755298568	0,407810005	0,628113083	0,145514499	0,909242963	-0,069642798	0,977609491	-0,204674835	0,909882612	0,738164959	0,583628584	-0,252714837	0,899418779	0,651833599	0,518889738	0,115249283	0,927243017	0,115569332	0,958919896
PGSC0003DMP400048708	CUST_10139_PI426222305	FK506 binding protein	moderately similar to ( 316) AT5G13410 | Symbols: | immunophilin / FKBP-type peptidyl-prolyl cis-trans isomerase family protein | chr5:4299830-4301706 REVERSEmoderately similar to ( 310) loc_os07g04160 12007.m29054 protein FK506 binding protein, putative, expressed PGSC0003DMT400072039	PGSC0003DMG401028027	PGSC0003DMT400072039	0,430375372	0,32797715	-0,791925596	0,048172645	-1,359151398	1,67E-05	0,056325253	0,929763266	-0,957026956	0,017428557	-0,654238708	0,139715557	0,041969001	0,987059299	-0,28308683	0,640628745	-1,115734821	0,001698079	-1,181126997	0,000643498	0,48534208	0,225264016
PGSC0003DMP400002331	CUST_1014_PI426222305	BRASSINOSTEROID INSENSITIVE 1-associated receptor kinase 1	highly similar to ( 694) AT3G28450 | Symbols: | leucine-rich repeat transmembrane protein kinase, putative | chr3:10667359-10669176 FORWARDmoderately similar to ( 233) PSKR_DAUCA Phytosulfokine receptor precursor (EC 2.7.11.1) (Phytosulfokine LRR receptor kinase) - Daucus carota (Carrot)highly similar to ( 554) loc_os04g41030 12004.m09083 protein systemin receptor SR160 precursor, putative, expre…	PGSC0003DMG400001301	PGSC0003DMT400003278	0,164345558	0,788454727	0,292193123	0,596960414	1,322086421	5,37E-06	0,011263818	0,986793341	0,31018785	0,561017852	0,036993023	0,968644462	-0,015011776	0,994784926	0,404149737	0,3272609	0,494391227	0,158050066	0,436491901	0,178000782	-0,108780279	0,885452189
PGSC0003DMP400069124	CUST_10140_PI426222305	Integrase core domain containing protein	PGSC0003DMT400097449	PGSC0003DMG400047020	PGSC0003DMT400097449	-0,159220286	0,910896812	-0,377198951	0,756352715	0,161567444	0,843451576	0,239007642	0,791032432	-0,160136147	0,923502675	0,715754737	0,393062899	-0,520125521	0,675746053	-0,179342878	0,915525782	0,119255995	0,927223322	0,231644281	0,789538031	-0,091725968	0,959321258
PGSC0003DMP400059812	CUST_10141_PI426222305	Conserved gene of unknown function	PGSC0003DMT400088137	PGSC0003DMG400037708	PGSC0003DMT400088137	0,524861628	0,679143391	0,741444388	0,559403109	0,207049661	0,846099947	0,471112723	0,654552274	0,267033385	0,894243525	0,17621128	0,930126958	-0,370897406	0,888456817	-0,124492976	0,963902982	0,064218691	0,974318194	-0,135428173	0,917591796	0,155451298	0,943941196
PGSC0003DMP400063230	CUST_10142_PI426222305	Gene of unknown function	PGSC0003DMT400091555	PGSC0003DMG400041126	PGSC0003DMT400091555	-0,580600756	0,379381053	-0,13061459	0,932840371	0,295043056	0,62069542	-0,566541918	0,350745179	-0,449626079	0,620456468	-0,139479431	0,914708696	0,458106572	0,67489352	0,33079509	0,742819561	0,048329064	0,971061919	0,072129635	0,937017593	-0,017806244	0,991439382
PGSC0003DMP400014764	CUST_10143_PI426222305	Conserved gene of unknown function	PGSC0003DMT400021675	PGSC0003DMG400008410	PGSC0003DMT400021675	0,023767623	0,990889662	0,119836007	0,955046587	-0,019785918	0,985827114	-0,249945696	0,815221793	-0,457096398	0,742430466	-0,195531461	0,907786001	0,036770333	0,994474488	0,108867695	0,964450151	-0,061599472	0,972125027	-0,756624085	0,300580858	-0,044302292	0,983559385
PGSC0003DMP400064110	CUST_10144_PI426222305	Gene of unknown function	PGSC0003DMT400092435	PGSC0003DMG400042006	PGSC0003DMT400092435	0,577645513	0,723135668	1,602386982	0,158501035	0,029071654	0,984608763	0,224873872	0,887004191	-0,012778994	0,997702022	0,277663189	0,902215924	0,53734466	0,844038598	0,272584149	0,919370919	0,317374312	0,86258902	0,482368368	0,702873215	-0,129024673	0,963220768
PGSC0003DMP400003913	CUST_10145_PI426222305	Transposon MuDR mudrA	PGSC0003DMT400005599	PGSC0003DMG400002193	PGSC0003DMT400005599	0,117524126	0,940992118	0,280952607	0,851969766	-0,335676326	0,636131988	-0,193435829	0,843928325	-0,147299732	0,932236122	-0,381020484	0,735957114	0,461557195	0,752218395	0,259859264	0,863567719	0,412459971	0,663459646	-0,021494818	0,98560967	-0,047108235	0,980388469
PGSC0003DMP400065842	CUST_10146_PI426222305	Gene of unknown function	PGSC0003DMT400094167	PGSC0003DMG400043738	PGSC0003DMT400094167	-0,080843493	0,968133261	-0,301139232	0,870542454	0,014011174	0,991082292	0,480257469	0,619008229	0,321002721	0,852794512	0,158428148	0,93375883	-0,122128581	0,976951935	-0,043437176	0,988377057	-0,406965887	0,733301459	-0,156748871	0,89697304	-0,223197966	0,8985712
PGSC0003DMP400063437	CUST_10147_PI426222305	Gene of unknown function	PGSC0003DMT400091762	PGSC0003DMG400041333	PGSC0003DMT400091762	0,232936482	0,873649816	0,277493373	0,871144076	0,333170769	0,677056134	-0,623521355	0,445258271	-0,258793456	0,878204529	-0,105299589	0,955242428	0,559102366	0,702946625	0,323303272	0,833058674	-0,090454658	0,955921586	0,279354939	0,770886101	0,234846014	0,87756638
PGSC0003DMP400064014	CUST_10148_PI426222305	Gene of unknown function	PGSC0003DMT400092339	PGSC0003DMG400041910	PGSC0003DMT400092339	-0,312726039	0,786656368	0,115029766	0,951136725	-0,011345998	0,991562984	0,125739365	0,905299235	-0,084518091	0,965786937	-0,064048522	0,971349023	0,135559828	0,966986169	-0,28267394	0,844295286	-0,343106858	0,733943061	0,110262003	0,915128549	0,198630551	0,890543348
PGSC0003DMP400059402	CUST_10149_PI426222305	Integrase core domain containing protein	PGSC0003DMT400087727	PGSC0003DMG400037298	PGSC0003DMT400087727	-1,027093369	0,430204168	0,089142119	0,978521527	-0,501311375	0,668429232	0,694050688	0,592241761	0,32507975	0,90104176	0,776539034	0,637622594	-0,481873822	0,88569449	0,096546623	0,979421849	-0,168442757	0,939894376	-0,497080646	0,711658711	0,328753655	0,886694856
PGSC0003DMP400017780	CUST_1015_PI426222305	CIG1	highly similar to ( 510) AT5G38710 | Symbols: | proline oxidase, putative / osmotic stress-responsive proline dehydrogenase, putative | chr5:15501340-15503899 FORWARDmoderately similar to ( 404) loc_os10g40360 12010.m06805 protein proline oxidase, mitochondrial precursor, putative, expressedPro_dh PGSC0003DMT400026048	PGSC0003DMG400010050	PGSC0003DMT400026048	0,463478273	0,920493531	-2,117440008	0,45344283	1,909724919	0,284532032	0,972378333	0,718402543	-0,961986607	0,82168307	0,602130306	0,892528758	-1,677058309	0,667535618	1,20129844	0,74127996	-0,183827978	0,969610821	0,84780669	0,749474884	-0,129353611	0,982526249
PGSC0003DMP400058880	CUST_10150_PI426222305	TNP2-like transposon protein	PGSC0003DMT400087205	PGSC0003DMG400036776	PGSC0003DMT400087205	-0,334662711	0,787345853	0,335578015	0,823185022	-0,013779863	0,990513757	-0,51626443	0,536849007	-0,135934292	0,943885457	-0,169954021	0,919216374	0,871663429	0,365681442	-0,173585811	0,930663743	-0,331956083	0,767635949	-0,010613258	0,992544232	0,570572291	0,538488378
PGSC0003DMP400060398	CUST_10151_PI426222305	Gag-pol protein	PGSC0003DMT400088723	PGSC0003DMG400038294	PGSC0003DMT400088723	-0,658055751	0,504823327	-0,598927084	0,628585158	-0,17011687	0,864571422	-0,310143539	0,768877482	-0,448551155	0,758025039	-0,195369239	0,910819775	0,284795558	0,915885969	0,12180179	0,960507827	0,026043842	0,989153172	0,060691313	0,962597301	-0,20621312	0,906278661
PGSC0003DMP400065307	CUST_10152_PI426222305	Extensin	PGSC0003DMT400093632	PGSC0003DMG400043203	PGSC0003DMT400093632	0,831568507	0,415480505	0,118746038	0,961818341	0,350458547	0,715683944	0,828620578	0,368394919	0,492650647	0,761172642	0,561490834	0,678701108	0,024163885	0,996528343	-0,376572999	0,833575124	-0,097787403	0,959958673	0,073971391	0,958390582	0,275650297	0,877160784
PGSC0003DMP400066498	CUST_10153_PI426222305	Gag-pol polyprotein	PGSC0003DMT400094823	PGSC0003DMG400044394	PGSC0003DMT400094823	-0,236301199	0,920803786	-0,156574933	0,959394544	-0,0991469	0,946906024	1,303852763	0,221630244	-0,012311973	0,997897853	0,496171457	0,795108923	-0,116033309	0,986737934	-0,042585761	0,991413367	0,351255416	0,850006897	-0,129123841	0,939435751	0,179929366	0,9490625
PGSC0003DMP400033056	CUST_10154_PI426222305	RNA binding protein	moderately similar to ( 304) AT1G50300 | Symbols: TAF15 | TAF15 (TBP-associated factor 15); RNA binding / nucleic acid binding / nucleotide binding / zinc ion binding | chr1:18628818-18631662 REVERSEmoderately similar to ( 327) loc_os09g12800 12009.m04543 protein zinc finger protein 265, putative, expressed PGSC0003DMT400048896	PGSC0003DMG400018999	PGSC0003DMT400048896	-0,059605472	0,97212155	0,100983962	0,958647216	-0,047088084	0,961244817	0,721236129	0,302339909	0,284355995	0,843762396	0,88164964	0,274824263	-0,84199711	0,333503684	0,378544678	0,752959192	0,405780047	0,670615537	0,575407892	0,398829194	0,190501505	0,897381526
PGSC0003DMP400048653	CUST_10155_PI426222305	Conserved gene of unknown function	weakly similar to ( 197) AT5G47870 | Symbols: | unknown protein | chr5:19384555-19385808 REVERSEweakly similar to ( 185) loc_os03g63450 12003.m11213 protein snRK1-interacting protein 1, putative, expressed PGSC0003DMT400071951	PGSC0003DMG400027997	PGSC0003DMT400071951	-0,077142662	0,938354215	0,120411019	0,913318001	2,149993688	4,14E-08	-0,076480712	0,909959335	0,478559971	0,390761311	-0,158065826	0,850272325	-0,537127848	0,325521265	0,734635674	0,07447954	0,265912264	0,655171757	0,291831727	0,529824926	0,036710508	0,975157056
PGSC0003DMP400067596	CUST_10156_PI426222305	Gene of unknown function	PGSC0003DMT400095921	PGSC0003DMG400045492	PGSC0003DMT400095921	-0,434959393	0,736936594	0,29259502	0,878009993	-0,240914061	0,804871345	0,261787541	0,818902039	-0,352462443	0,836340665	-0,268888881	0,870858009	-0,046304854	0,992938742	-0,312851792	0,86222235	0,023244231	0,990634679	-0,758199874	0,338808848	0,106185341	0,961950006
PGSC0003DMP400061750	CUST_10157_PI426222305	Gene of unknown function	PGSC0003DMT400090075	PGSC0003DMG400039646	PGSC0003DMT400090075	0,374890563	0,785791569	0,12782034	0,954828249	0,111203647	0,919082259	-0,978230751	0,226425207	-0,172689351	0,934112995	-0,567072975	0,643191802	0,388080898	0,864031596	-0,214908202	0,91823338	0,217415222	0,882773203	0,717842534	0,370670563	0,164036877	0,934485308
PGSC0003DMP400014777	CUST_10158_PI426222305	Mismatch repair protein	weakly similar to ( 135) AT3G18524 | Symbols: MSH2, ATMSH2 | MSH2 (MUTS HOMOLOG 2); ATP binding / damaged DNA binding / mismatched DNA binding / protein binding | chr3:6368151-6372409 REVERSEweakly similar to ( 128) MSH2_MAIZE DNA mismatch repair protein MSH2 (MUS1) - Zea mays (Maize)ABC_MSH2_euk MutS_V PRK05399 MutS MUTSac ABC_MutS1 PGSC0003DMT400021699	PGSC0003DMG400008418	PGSC0003DMT400021699	-0,485451374	0,691909111	-0,744379479	0,524169806	-0,338675352	0,704440189	-0,553640899	0,555893913	-0,647044097	0,607594293	-0,377707254	0,79477009	-0,233712194	0,941779474	-0,524937192	0,687801437	-0,237890078	0,870099422	-0,671092983	0,415349064	-0,281224534	0,862100335
PGSC0003DMP400048649	CUST_10159_PI426222305	Gene of unknown function	PGSC0003DMT400071946	PGSC0003DMG400027995	PGSC0003DMT400071946	0,303193856	0,639593517	0,284321443	0,727573386	0,422336372	0,275024529	-0,108562479	0,873968182	-0,254238799	0,766608053	-0,253579404	0,737677955	0,734351646	0,135750059	-0,651320381	0,161647046	-0,358236762	0,530720958	-0,213247397	0,700141012	-1,053003789	0,005426517
PGSC0003DMP400000934	CUST_1016_PI426222305	Pentatricopeptide repeat-containing protein	PGSC0003DMT400001257	PGSC0003DMG402000479	PGSC0003DMT400001257	0,176751283	0,859173937	-0,002720534	0,999115464	0,135388993	0,831948364	-0,163272744	0,8237262	0,287036116	0,769135427	0,043686137	0,974934265	-0,280043226	0,833181306	0,603982415	0,303424177	0,624826694	0,242901319	0,734227068	0,105023261	-0,420444645	0,51562162
PGSC0003DMP400066950	CUST_10160_PI426222305	Conserved gene of unknown function	PGSC0003DMT400095275	PGSC0003DMG400044846	PGSC0003DMT400095275	-0,168588025	0,883813115	0,350699869	0,735887237	0,685709497	0,132441808	-0,518098956	0,403428165	-0,119576778	0,936335808	0,152697608	0,902696171	0,6880536	0,364688234	-0,237041362	0,84660935	-0,425197041	0,565517547	0,546273704	0,326575074	0,282127929	0,772721647
PGSC0003DMP400014783	CUST_10161_PI426222305	Ribosomal protein L41	weakly similar to ( 172) AT4G14320 | Symbols: | 60S ribosomal protein L36a/L44 (RPL36aB) | chr4:8242684-8243805 REVERSEweakly similar to ( 179) RL44_GOSHI 60S ribosomal protein L44 - Gossypium hirsutum (Upland cotton)weakly similar to ( 177) loc_os07g33860 12007.m07644 protein 60S ribosomal protein L44, putative, expressedRibosomal_L44 RPL42A PGSC0003DMT400021706	PGSC0003DMG400008422	PGSC0003DMT400021706	-0,197170358	0,886918767	0,139890252	0,93937837	0,018930886	0,984704833	0,845758924	0,21414968	0,164727806	0,9246037	0,629807954	0,49846295	-0,185466555	0,94779135	0,522559386	0,598567902	0,44042984	0,637353744	0,774075773	0,219734272	-0,555382319	0,514131402
PGSC0003DMP400048710	CUST_10162_PI426222305	FK506 binding protein	moderately similar to ( 235) AT5G13410 | Symbols: | immunophilin / FKBP-type peptidyl-prolyl cis-trans isomerase family protein | chr5:4299830-4301706 REVERSEmoderately similar to ( 229) loc_os07g04160 12007.m29054 protein FK506 binding protein, putative, expressed PGSC0003DMT400072041	PGSC0003DMG401028027	PGSC0003DMT400072041	0,41803772	0,284724334	-0,834012476	0,019863068	-1,328892857	6,40E-06	0,121378371	0,812140618	-0,792396834	0,034127303	-0,560984457	0,174180187	-0,016726221	0,994564205	-0,143410061	0,857196965	-1,018124487	0,001743867	-1,045992772	0,000906944	0,383362016	0,331221398
PGSC0003DMP400048706	CUST_10163_PI426222305	Proton-dependent oligopeptide transport family protein	highly similar to ( 524) AT5G13400 | Symbols: | proton-dependent oligopeptide transport (POT) family protein | chr5:4296854-4299079 REVERSEmoderately similar to ( 349) loc_os01g01360 12001.m06782 protein peptide transporter PTR2, putative, expressedPTR2 PGSC0003DMT400072036	PGSC0003DMG400028026	PGSC0003DMT400072036	1,802161767	0,028522626	0,922788321	0,459349366	-1,046242671	0,1553608	0,917516523	0,339129426	0,395225461	0,837534791	1,081088397	0,341682762	0,453255404	0,856555983	0,231176903	0,924374216	-0,559184846	0,662262283	-0,529090316	0,61348299	1,167548435	0,195304324
PGSC0003DMP400068877	CUST_10164_PI426222305	Conserved gene of unknown function	PGSC0003DMT400097202	PGSC0003DMG400046773	PGSC0003DMT400097202	-0,31210218	0,84115544	-0,235617537	0,914035145	0,355286253	0,702827836	0,74398822	0,418052818	-0,337722995	0,853140672	0,082645853	0,970386007	0,103846104	0,982662083	-0,578990516	0,660856652	-0,12919854	0,940678938	-0,370936347	0,724967098	0,479802009	0,715815651
PGSC0003DMP400014778	CUST_10165_PI426222305	ERL1c AtERECTA-like receptor S/T protein kinase protein	PGSC0003DMT400021701	PGSC0003DMG400008419	PGSC0003DMT400021701	-0,116702364	0,904894105	-0,10836793	0,929147861	0,497533646	0,181343251	0,206194663	0,72897096	0,29399841	0,715097508	0,539361663	0,341707587	-0,749638318	0,127377764	0,074443313	0,958443743	0,424057729	0,424816459	0,60453809	0,135878796	-0,956193607	0,01299817
PGSC0003DMP400014769	CUST_10166_PI426222305	Endo-1,4-beta-D-glucanase	moderately similar to ( 388) AT1G71380 | Symbols: ATGH9B3, ATCEL3 | ATCEL3 (ARABIDOPSIS THALIANA CELLULASE 3); catalytic/ hydrolase, hydrolyzing O-glycosyl compounds | chr1:26899989-26901749 REVERSEmoderately similar to ( 336) GUN3_ORYSA Endoglucanase 3 precursor (EC 3.2.1.4) (Endo-1,4-beta glucanase 3) (OsGLU8) - Oryza sativa (Rice)moderately similar to ( 336) loc_os01g21070 12001.m08591 protein…	PGSC0003DMG400008413	PGSC0003DMT400021686	0,395512132	0,694310908	0,353560154	0,783378637	0,573296698	0,321161727	-0,187037618	0,846394298	-0,320220469	0,808484652	-0,198230451	0,887141829	0,376519557	0,819969906	0,30283785	0,822221569	0,046098116	0,97576149	0,124010028	0,90232286	0,35463556	0,74218994
PGSC0003DMP400014781	CUST_10167_PI426222305	Endo-1,4-beta-xylanase A		PGSC0003DMG400008420	PGSC0003DMT400021704	-1,446530279	0,073855371	-0,514781695	0,745937723	-2,715109409	5,51E-05	-1,110725051	0,194786738	-0,540020023	0,727958113	-0,85619455	0,456461538	0,046899033	0,993673753	-1,731715613	0,032627484	-0,849483213	0,386524079	-1,482666457	0,043457134	0,351519868	0,828134539
PGSC0003DMP400014779	CUST_10168_PI426222305	LRR receptor-like serine/threonine-protein kinase		PGSC0003DMG400008419	PGSC0003DMT400021702	-0,141684479	0,872318551	-0,132194763	0,907120897	0,415370222	0,274665793	0,285241895	0,589543845	0,397773514	0,54243524	0,530749593	0,338152479	-0,777467603	0,09298608	-0,067300627	0,961972234	0,307693571	0,605677784	0,586258858	0,139453086	-0,914679611	0,015334956
PGSC0003DMP400062352	CUST_10169_PI426222305	Gene of unknown function	PGSC0003DMT400090677	PGSC0003DMG400040248	PGSC0003DMT400090677	-0,394182378	0,789401036	-0,40889289	0,815648742	0,16560642	0,883515589	-0,005552467	0,997896876	0,009816406	0,99796127	0,294889848	0,865397596	-0,334572866	0,906940563	-0,063196498	0,983081799	0,185545958	0,910989656	0,454020717	0,654685353	0,016201902	0,995366034
PGSC0003DMP400035061	CUST_1017_PI426222305	Histone H2A.Z-specific chaperone CHZ1	PGSC0003DMT400052035	PGSC0003DMG400020197	PGSC0003DMT400052035	0,279890622	0,758363957	-0,190417505	0,885945602	-0,346663129	0,519763853	-0,691609182	0,211110975	-0,758202926	0,245575789	-0,933701837	0,12924028	0,017024027	0,996359713	0,055626191	0,976189791	-0,052866368	0,966671097	-0,43630224	0,447588892	-0,161981581	0,891817971
PGSC0003DMP400014772	CUST_10170_PI426222305	COW1 (CAN OF WORMS1); phosphatidylinositol transporter/ transporter	highly similar to ( 564) AT2G18180 | Symbols: | SEC14 cytosolic factor, putative / phosphoglyceride transfer protein, putative | chr2:7911054-7913695 REVERSEhighly similar to ( 516) loc_os02g24430 12002.m100198 protein phosphatidylinositol transporter/ transporter, putative, expressedCRAL_TRIO SEC14 SEC14 PGSC0003DMT400021689	PGSC0003DMG400008414	PGSC0003DMT400021689	0,802978291	0,61897942	-0,010152488	0,998200517	0,476462161	0,709380586	0,893423833	0,491863861	0,996951091	0,562566122	0,491062836	0,817220859	-0,005680422	0,999187928	0,006200116	0,998639121	-0,095342151	0,971328955	-0,032593319	0,987518381	0,475576441	0,824809696
PGSC0003DMP400048707	CUST_10171_PI426222305	Proton-dependent oligopeptide transport family protein	highly similar to ( 944) AT5G13400 | Symbols: | proton-dependent oligopeptide transport (POT) family protein | chr5:4296854-4299079 REVERSEhighly similar to ( 649) loc_os01g01360 12001.m06782 protein peptide transporter PTR2, putative, expressedPTR2 PTR2 PGSC0003DMT400072037	PGSC0003DMG400028026	PGSC0003DMT400072037	1,706273224	0,031522856	1,018088638	0,360913887	-1,122811262	0,103286836	1,0420338	0,239721917	0,35197306	0,853140672	0,960539588	0,393475655	0,366180422	0,896463099	0,329826782	0,869263948	-0,650558883	0,567790685	-0,443086441	0,673811078	1,103855239	0,206143826
PGSC0003DMP400014780	CUST_10172_PI426222305	Endo-1,4-beta-xylanase A		PGSC0003DMG400008420	PGSC0003DMT400021703	-1,238573797	0,167411455	-0,118599064	0,962899242	-0,723259744	0,367274843	-0,945785284	0,310314428	-0,177147882	0,940666349	-0,680128017	0,609682651	0,152919853	0,975094006	-1,316538736	0,149885865	-0,771766165	0,480409157	-1,064923168	0,194301881	0,337744349	0,845602462
PGSC0003DMP400059582	CUST_10173_PI426222305	Integrase core domain containing protein	PGSC0003DMT400087907	PGSC0003DMG400037478	PGSC0003DMT400087907	-0,184807665	0,889736853	-1,043326209	0,141174263	-0,169877507	0,833223376	0,557325967	0,438295196	0,269924206	0,84719909	0,181546253	0,89798265	0,016374465	0,996607363	0,377275949	0,74115851	0,141780663	0,910229711	-0,107294274	0,914676831	-0,108639022	0,95043072
PGSC0003DMP400063431	CUST_10174_PI426222305	Gene of unknown function	PGSC0003DMT400091756	PGSC0003DMG400041327	PGSC0003DMT400091756	-0,485552669	0,692098159	-0,013324632	0,996392876	0,343028247	0,700603321	-0,910832015	0,270348823	-1,067322258	0,271546768	-0,130554796	0,947490745	0,133818228	0,975928719	-0,907028079	0,333169448	-0,458810803	0,694284761	-0,234514974	0,836511247	0,259874688	0,875665145
PGSC0003DMP400061953	CUST_10175_PI426222305	DNA binding protein	PGSC0003DMT400090278	PGSC0003DMG400039849	PGSC0003DMT400090278	-0,041241896	0,984264005	0,12018038	0,957288753	-0,03704179	0,974508851	0,616149874	0,486878749	0,008710861	0,997976698	0,43617934	0,741246019	-0,144277323	0,971709249	0,16603897	0,941748096	-0,270354708	0,841746355	-0,263895157	0,802724098	0,020910017	0,99313535
PGSC0003DMP400033063	CUST_10176_PI426222305	Conserved gene of unknown function	weakly similar to ( 101) AT3G19895 | Symbols: | unknown protein | chr3:6917530-6921211 REVERSE PGSC0003DMT400048907	PGSC0003DMG400019002	PGSC0003DMT400048907	0,684807602	0,275337919	0,1251555	0,937059539	0,314626458	0,601237228	0,163768733	0,848523267	0,138035056	0,926953561	-0,227516199	0,838936301	0,291239242	0,856939498	0,203883815	0,885040521	-0,074569009	0,954001332	-0,223935598	0,768192633	0,04380749	0,97890717
PGSC0003DMP400033061	CUST_10177_PI426222305	Gene of unknown function	PGSC0003DMT400048902	PGSC0003DMG400019001	PGSC0003DMT400048902	0,554602432	0,682820052	0,075709274	0,977993921	0,164194487	0,891031746	0,609934111	0,564856497	-0,277615649	0,897369076	-0,076898274	0,974887946	0,363553216	0,90318918	0,423065185	0,815764654	0,34192746	0,820550091	-0,440488729	0,688187949	0,36477068	0,830456035
PGSC0003DMP400059584	CUST_10178_PI426222305	Receptor-like kinase CHRK1	moderately similar to ( 209) AT4G19810 | Symbols: | glycosyl hydrolase family 18 protein | chr4:10764151-10765753 REVERSEvery weakly similar to (80.9) NORK_MEDTR Nodulation receptor kinase precursor (EC 2.7.11.1) (Does not make infections protein 2) (Symbiosis receptor-like kinase) (MtSYMRK) - Medicago truncatula (Barrel medic)weakly similar to ( 125) loc_os11g27400 12011.m06659 protein chitinase…	PGSC0003DMG400037480	PGSC0003DMT400087909	-0,699239595	0,541624583	-0,059111508	0,981485369	1,919103695	0,003352797	-2,010107769	0,011444845	-0,934686539	0,424381495	-1,818628586	0,051696452	1,969355454	0,017012471	-0,80661167	0,479033846	-0,734058899	0,49746257	-0,96222038	0,24126796	1,115720814	0,199250093
PGSC0003DMP400019778	CUST_10179_PI426222305	Conserved gene of unknown function	PGSC0003DMT400029073	PGSC0003DMG400011187	PGSC0003DMT400029073	0,022698752	0,99357247	-0,439694742	0,84216393	-0,405846666	0,722239039	-0,334768827	0,815452727	-0,257650626	0,919879731	0,504805026	0,779976273	-0,172432414	0,975528677	0,372500653	0,874773736	0,787230253	0,544496095	1,403712703	0,118608979	-0,488461623	0,781245692
PGSC0003DMP400002332	CUST_1018_PI426222305	CW14 protein	moderately similar to ( 483) AT1G59650 | Symbols: CW14 | CW14 | chr1:21920099-21922670 FORWARDmoderately similar to ( 455) loc_os03g48660 12003.m09873 protein expressed proteinDUF1336 PGSC0003DMT400003279	PGSC0003DMG400001302	PGSC0003DMT400003279	-0,356036181	0,487277512	-0,203297813	0,806372353	0,93813297	0,002198726	0,113843217	0,849342563	0,124917635	0,898349362	-0,207523183	0,773560942	-0,084221317	0,965952972	0,329492979	0,571166751	0,081876029	0,919643264	0,148536915	0,783646391	-0,254188807	0,675953319
PGSC0003DMP400064747	CUST_10180_PI426222305	Ankyrin repeat-rich protein	PGSC0003DMT400093072	PGSC0003DMG400042643	PGSC0003DMT400093072	0,582747244	0,626149334	0,10765409	0,964528246	0,262425005	0,795220349	0,24848619	0,839383418	-0,341665083	0,851883873	-0,219227411	0,907246617	0,146221349	0,974289746	0,163676463	0,948028186	0,496332342	0,680785052	-0,366561256	0,730210096	0,283691913	0,869308618
PGSC0003DMP400019711	CUST_10181_PI426222305	Fucose synthetase	highly similar to ( 546) AT1G17890 | Symbols: GER2 | GER2; binding / catalytic/ coenzyme binding | chr1:6154478-6155596 REVERSEhighly similar to ( 511) FCL1_ORYSA Probable GDP-L-fucose synthase 1 (EC 1.1.1.271) (GDP-4-keto-6-deoxy-D-mannose-3, 5-epimerase-4-reductase 1) - Oryza sativa (Rice)highly similar to ( 511) loc_os06g44270 12006.m08955 protein GDP-L-fucose synthase 1, putative, expressedEp…	PGSC0003DMG400011158	PGSC0003DMT400028987	0,108309829	0,919576242	-0,10735837	0,934336889	-0,207514237	0,694190603	-0,054346563	0,946551222	-0,099984141	0,936712624	-0,389748169	0,572783196	-0,318199589	0,766217993	-0,10861486	0,936683576	-0,356370756	0,567199039	-0,565659508	0,198631155	-0,150708787	0,879543438
PGSC0003DMP400047766	CUST_10182_PI426222305	TRANSPARENT TESTA 12 protein	moderately similar to ( 300) AT5G52450 | Symbols: | MATE efflux protein-related | chr5:21289042-21291749 REVERSEmoderately similar to ( 309) loc_os06g29844 12006.m07528 protein transparent testa 12 protein, putative, expressedNorM PRK01766 PGSC0003DMT400070650	PGSC0003DMG400027465	PGSC0003DMT400070650	-0,510955741	0,776457029	-0,654205343	0,736512138	-1,141047749	0,194162734	-1,750293294	0,082018223	-2,126497353	0,058115154	-2,010624487	0,081725632	0,482170546	0,880155283	-0,491860792	0,820862581	-0,867547298	0,515890566	-1,205914658	0,224533601	-0,481574829	0,79927724
PGSC0003DMP400021006	CUST_10183_PI426222305	Receptor-like kinase CHRK1	weakly similar to ( 188) AT4G19800 | Symbols: | glycosyl hydrolase family 18 protein | chr4:10760830-10762104 REVERSEweakly similar to ( 103) NORK_MEDTR Nodulation receptor kinase precursor (EC 2.7.11.1) (Does not make infections protein 2) (Symbiosis receptor-like kinase) (MtSYMRK) - Medicago truncatula (Barrel medic)weakly similar to ( 153) loc_os01g57480 12001.m11899 protein serine/threonine-p…	PGSC0003DMG400011843	PGSC0003DMT400030924	-3,155949932	0,004121908	-1,014988364	0,599050785	2,127880128	0,02287864	-3,097060331	0,005917057	-1,17930041	0,503460625	-2,229342365	0,101472147	0,68921984	0,827616951	-0,906057812	0,629275073	-0,508706964	0,799706197	-0,932839196	0,477842653	0,257290867	0,93265581
PGSC0003DMP400019732	CUST_10184_PI426222305	Glycosyltransferase	moderately similar to ( 214) AT4G38040 | Symbols: | exostosin family protein | chr4:17867501-17869131 FORWARDmoderately similar to ( 226) loc_os02g09430 12002.m06240 protein exostosin-like, putative, expressedExostosin PGSC0003DMT400029016	PGSC0003DMG400011164	PGSC0003DMT400029016	0,489834842	0,540813524	0,186292516	0,90444586	-0,626259038	0,220146592	0,472525948	0,495729658	0,079231226	0,964549994	-0,210253032	0,865483392	-0,075383697	0,98273662	-0,221926941	0,87694475	-0,640754768	0,345010115	-1,148959215	0,026337412	0,794534028	0,187903216
PGSC0003DMP400058357	CUST_10185_PI426222305	Aspartic proteinase nepenthesin-1	PGSC0003DMT400086682	PGSC0003DMG400036253	PGSC0003DMT400086682	-0,010621231	0,995508727	-0,319080042	0,820602268	0,330833016	0,647408712	0,015713693	0,990461451	-0,031574728	0,988483951	-0,255781716	0,847289563	-0,382464833	0,822777255	0,283564992	0,846129713	0,403143589	0,677405398	0,367742228	0,645836874	-0,401577839	0,699985873
PGSC0003DMP400047779	CUST_10186_PI426222305	Hypersensitive response assisting protein	RNase_T2_euk PGSC0003DMT400070675	PGSC0003DMG400027473	PGSC0003DMT400070675	0,292769428	0,940891079	-0,867381269	0,792961039	-4,182530942	0,000855714	0,359606698	0,88837086	-1,135742216	0,692650089	-2,462419499	0,198933424	0,213564793	0,98214034	-0,240665088	0,964450151	-1,671204257	0,374410911	-2,527460759	0,080103479	0,484972993	0,893213568
PGSC0003DMP400047774	CUST_10187_PI426222305	ATP binding protein	weakly similar to ( 136) AT5G48380 | Symbols: | leucine-rich repeat family protein / protein kinase family protein | chr5:19604584-19606532 REVERSEweakly similar to ( 145) loc_os05g34270 12005.m07658 protein BRASSINOSTEROID INSENSITIVE 1-associated receptor kinase 1 precursor, putative, expressed PGSC0003DMT400070667	PGSC0003DMG400027470	PGSC0003DMT400070667	-2,112819524	0,004121908	-0,982256777	0,350975441	-1,259424269	0,047426614	-1,967931722	0,009016098	-1,088049179	0,279835374	-1,50132789	0,099181444	-0,280185957	0,928046146	-1,155915712	0,185707442	-1,258882031	0,112796774	-1,916594157	0,006543105	-0,097155323	0,965200589
PGSC0003DMP400019809	CUST_10188_PI426222305	Gene of unknown function	PGSC0003DMT400029123	PGSC0003DMG401011202	PGSC0003DMT400029123	-0,00658301	0,996711637	-0,14231347	0,923831017	0,306304747	0,595747336	-0,417582606	0,517917947	-0,01156803	0,995569125	0,061433423	0,967194804	0,069401714	0,98273662	0,1554101	0,915259724	-0,232095147	0,798083472	0,02689409	0,977075433	-0,249388064	0,805801932
PGSC0003DMP400019797	CUST_10189_PI426222305	Tomato spotted wilt virus resistance protein	very weakly similar to (92.4) AT3G46530 | Symbols: RPP13 | RPP13 (RECOGNITION OF PERONOSPORA PARASITICA 13); ATP binding | chr3:17130739-17133246 REVERSEweakly similar to ( 101) loc_os11g41540 12011.m080051 protein disease resistance RPP8-like protein 3, putative, expressedNB-ARC PGSC0003DMT400029093	PGSC0003DMG400011193	PGSC0003DMT400029093	0,488069498	0,740690212	0,494422607	0,780272612	0,366672016	0,720678143	-0,07897236	0,961200058	0,689936622	0,64232255	0,221664751	0,915134435	0,437900099	0,866054467	-0,639280359	0,652952936	-0,066241482	0,975079731	-0,555994801	0,592394205	0,70579977	0,553335278
PGSC0003DMP400002423	CUST_1019_PI426222305	Pentatricopeptide repeat-containing protein		PGSC0003DMG400001345	PGSC0003DMT400003408	-0,725693445	0,380999295	0,242801199	0,889431022	-0,007559063	0,994781957	-1,130332404	0,097493238	-0,10342328	0,959759296	-0,639754989	0,520291618	0,087633553	0,983053878	-0,71729358	0,42040805	0,625498239	0,472663808	-0,411820336	0,619667481	0,218532828	0,885973655
PGSC0003DMP400019749	CUST_10190_PI426222305	Conserved gene of unknown function	weakly similar to ( 122) AT5G58005 | Symbols: | unknown protein | chr5:23482234-23482757 FORWARDweakly similar to ( 125) loc_os08g34270 12008.m26504 protein expressed protein PGSC0003DMT400029037	PGSC0003DMG400011173	PGSC0003DMT400029037	-0,277775723	0,725753872	-0,338689614	0,69371245	-0,682981295	0,077971038	0,199343337	0,768651661	0,164780627	0,888135748	0,330182394	0,672597777	-0,763160705	0,176817387	-0,439769815	0,509808927	-0,225116336	0,77293048	-0,628363161	0,163264165	-0,226382219	0,798024636
PGSC0003DMP400019700	CUST_10191_PI426222305	Conserved gene of unknown function	nearly identical (1131) AT4G30790 | Symbols: | unknown protein | chr4:14993383-14997785 REVERSEhighly similar to ( 902) loc_os02g08350 12002.m06181 protein expressed protein PGSC0003DMT400028973	PGSC0003DMG400011153	PGSC0003DMT400028973	0,023697329	0,985706895	0,517080255	0,440573848	1,082420669	0,003484812	0,018696339	0,984155029	0,498571863	0,465623555	0,352295473	0,640299695	-0,012610772	0,996588437	0,436987475	0,509841164	0,924992759	0,0392792	0,797017255	0,061014568	-0,248419326	0,768415087
PGSC0003DMP400019841	CUST_10192_PI426222305	50S ribosomal protein L35, chloroplastic	very weakly similar to (94.0) AT2G24090 | Symbols: | ribosomal protein L35 family protein | chr2:10242038-10243416 FORWARDvery weakly similar to (89.4) RK35_SPIOL 50S ribosomal protein L35, chloroplast precursor (CL35) - Spinacia oleracea (Spinach)very weakly similar to (86.7) loc_os06g43900 12006.m08920 protein 50S ribosomal protein L35, chloroplast precursor, putative, expressed PGSC0003DMT4000…	PGSC0003DMG400011211	PGSC0003DMT400029160	0,545360082	0,490624374	0,552541697	0,556082179	0,108646305	0,896815115	-0,549725397	0,426479562	-0,238066324	0,864937394	-0,336556233	0,755189172	0,66695452	0,478625639	0,610447064	0,443154174	0,47713516	0,556666228	0,594500581	0,335999192	-0,075565295	0,964341181
PGSC0003DMP400020985	CUST_10193_PI426222305	Oxidoreductase	weakly similar to ( 196) AT2G22650 | Symbols: | FAD-dependent oxidoreductase family protein | chr2:9624703-9626931 REVERSE PGSC0003DMT400030890	PGSC0003DMG400011834	PGSC0003DMT400030890	-0,141921564	0,909734573	-0,131312241	0,93265346	-0,371827903	0,502227304	-0,075151789	0,936751571	-0,194315313	0,885238403	-0,160949519	0,897659634	-0,192134524	0,928876619	-0,24504842	0,840497567	-0,241421456	0,793012469	-0,742003069	0,150447201	0,051167934	0,974601207
PGSC0003DMP400019690	CUST_10194_PI426222305	Cellulose synthase 3	nearly identical (1770) AT5G17420 | Symbols: IRX3, CESA7, ATCESA7, MUR10 | IRX3 (IRREGULAR XYLEM 3); cellulose synthase | chr5:5736859-5741407 REVERSEnearly identical (1768) loc_os09g25490 12009.m05701 protein CESA9 - cellulose synthase, expressedCellulose_synt PGSC0003DMT400028958	PGSC0003DMG400011148	PGSC0003DMT400028958	1,213572541	0,049524523	0,270329546	0,859138308	0,392905438	0,558284099	-0,046018245	0,969962395	0,113912452	0,951681795	0,104444645	0,950323137	0,208813091	0,936000134	0,1457155	0,940280308	0,094673765	0,947264293	0,065618508	0,952177553	0,272076842	0,829892922
PGSC0003DMP400047769	CUST_10195_PI426222305	DNA/RNA binding protein	PGSC0003DMT400070655	PGSC0003DMG400027466	PGSC0003DMT400070655	0,092725702	0,973869862	0,165431499	0,959018636	-0,815495598	0,430222221	-0,161701803	0,928118004	-0,852070601	0,635596218	-1,095046585	0,463562608	0,292544604	0,950921945	1,343630645	0,28277303	1,146978176	0,357855121	1,336186336	0,190434261	-0,942543425	0,491752976
PGSC0003DMP400019860	CUST_10196_PI426222305	Glycosyltransferase	highly similar to ( 679) AT5G14850 | Symbols: | mannosyltransferase, putative | chr5:4802155-4804977 REVERSEhighly similar to ( 601) loc_os01g39810 12001.m42669 protein mannosyltransferase, putative, expressedGlyco_transf_22 PGSC0003DMT400029186	PGSC0003DMG401011224	PGSC0003DMT400029186	-0,226151966	0,866852579	-0,62216034	0,536159983	-0,211445296	0,796912508	0,182411616	0,856811283	-0,009624696	0,997062229	-0,067676554	0,97022425	-0,178929203	0,951160914	0,294630151	0,838506484	0,080206889	0,958374248	-0,259537641	0,771071938	-0,223828548	0,873073454
PGSC0003DMP400019760	CUST_10197_PI426222305	Reticulon B21	moderately similar to ( 246) AT5G58000 | Symbols: | LOCATED IN: endoplasmic reticulum, chloroplast; CONTAINS InterPro DOMAIN/s: Reticulon (InterPro:IPR003388); BEST Arabidopsis thaliana protein match is: reticulon family protein (TAIR:AT4G28430.1); Has 1047 Blast hits to 1034 proteins in 125 species: Archae - 0; Bacteria - 2; Metazoa - 715; Fungi - 46; Plants - 58; Viruses - 4; Other Eukaryotes -…	PGSC0003DMG400011178	PGSC0003DMT400029050	1,022429848	0,180851112	0,158426727	0,938485936	0,025972192	0,981439134	2,149545155	0,001789966	0,39967118	0,784408391	1,081356935	0,219375076	0,387019779	0,84855043	-0,277091513	0,874724815	-0,919244648	0,241014928	-1,686434552	0,008347551	1,455627793	0,025344761
PGSC0003DMP400047778	CUST_10198_PI426222305	Hypersensitive response assisting protein	PGSC0003DMT400070674	PGSC0003DMG400027473	PGSC0003DMT400070674	0,170353533	0,955568442	-0,640042659	0,794924424	-2,478428532	0,007454964	-0,361385927	0,840967098	-1,435628332	0,37171056	-2,007705695	0,150761367	0,638286903	0,847126068	-0,399787796	0,89572975	-1,160375277	0,422869982	-2,826323208	0,007159062	0,677459229	0,734810405
PGSC0003DMP400019863	CUST_10199_PI426222305	N-acetyltransferase	moderately similar to ( 295) AT4G28030 | Symbols: | GCN5-related N-acetyltransferase (GNAT) family protein | chr4:13937748-13939131 REVERSEmoderately similar to ( 218) loc_os08g16010 12008.m080116 protein N-acetyltransferase, putative, expressed PGSC0003DMT400029189	PGSC0003DMG402011224	PGSC0003DMT400029189	0,220927787	0,711504522	-0,718997371	0,067931886	-1,576236865	1,11E-06	0,335598557	0,424688816	-0,409288369	0,424765742	-0,655467594	0,123781638	-0,092254018	0,956777829	0,046538816	0,970314574	-0,79366052	0,020362021	-0,889162865	0,006180633	0,319071083	0,502036944
PGSC0003DMP400069370	CUST_102_PI426222305	F-box protein	PGSC0003DMT400097695	PGSC0003DMG400047266	PGSC0003DMT400097695	0,066987812	0,969890587	-0,235105053	0,889431022	-0,259103237	0,743851793	0,086622396	0,940331924	-0,16355082	0,926953561	-0,523416664	0,613793107	-0,23111673	0,929659064	-0,268851007	0,862972618	0,312096936	0,774587419	-0,023762531	0,984255687	-0,268374386	0,840322722
PGSC0003DMP400001060	CUST_1020_PI426222305	Aldehyde dehydrogenase (NAD+)	weakly similar to ( 131) AT1G23800 | Symbols: ALDH2B7, ALDH2B | ALDH2B7; 3-chloroallyl aldehyde dehydrogenase/ aldehyde dehydrogenase (NAD) | chr1:8412238-8414804 REVERSEweakly similar to ( 129) loc_os02g49720 12002.m33853 protein aldehyde dehydrogenase, mitochondrial precursor, putative, expressedAldedh PGSC0003DMT400001428	PGSC0003DMG402000528	PGSC0003DMT400001428	-0,285684175	0,811736178	-0,023137677	0,991016527	-0,045136957	0,96297851	-0,523385946	0,495830908	-0,300944713	0,833474212	-0,088450141	0,959813692	0,007298658	0,998408933	0,408906273	0,723675741	0,604959023	0,455147558	0,121645178	0,906987927	-0,079859191	0,964994347
PGSC0003DMP400021005	CUST_10200_PI426222305	Chitinase	moderately similar to ( 234) AT4G19810 | Symbols: | glycosyl hydrolase family 18 protein | chr4:10764151-10765753 REVERSEweakly similar to ( 183) loc_os11g27400 12011.m06659 protein chitinase-3-like protein 1 precursor, putative, expressedGlyco_18 Glyco_hydro_18 ChiA PGSC0003DMT400030923	PGSC0003DMG400011842	PGSC0003DMT400030923	0,863967082	0,372519669	0,704683817	0,58706324	2,39153997	0,000213444	0,905391031	0,301737176	0,549470927	0,712921682	0,81061373	0,477429431	0,007246204	0,998644916	0,579628335	0,663398695	0,179030548	0,913931491	0,659774607	0,454247388	0,562447557	0,639817503
PGSC0003DMP400047750	CUST_10201_PI426222305	RNase Phy3	PGSC0003DMT400070622	PGSC0003DMG400027454	PGSC0003DMT400070622	-0,944609929	0,538254486	-1,907298708	0,134109418	-3,259997606	0,000273567	-2,711708278	0,011033032	-2,837203585	0,017516133	-3,198958295	0,010056215	0,67825187	0,816818313	-1,804111858	0,126399735	-1,851592141	0,095456621	-2,091678824	0,035943673	-1,45479167	0,218804446
PGSC0003DMP400019747	CUST_10202_PI426222305	Conserved gene of unknown function	moderately similar to ( 265) AT5G57770 | Symbols: | FUNCTIONS IN: molecular_function unknown; INVOLVED IN: biological_process unknown; LOCATED IN: cellular_component unknown; EXPRESSED IN: root; CONTAINS InterPro DOMAIN/s: Pleckstrin-like, plant (InterPro:IPR013666), Protein of unknown function DUF828, plant (InterPro:IPR008546); Has 104 Blast hits to 104 proteins in 9 species: Archae - 0; Bacter…	PGSC0003DMG400011172	PGSC0003DMT400029034	-0,391374879	0,719540172	0,332216497	0,813246883	-0,558651477	0,366657771	-0,198612367	0,843653783	-0,059433629	0,977683206	-0,004939523	0,99825463	0,436945258	0,784136707	-0,501827345	0,631590097	-0,607974268	0,465911861	-0,64594501	0,342832031	0,720963421	0,341690747
PGSC0003DMP400019685	CUST_10203_PI426222305	Conserved gene of unknown function		PGSC0003DMG400011145	PGSC0003DMT400028953	-0,055662379	0,967204614	0,449307464	0,584873947	-0,169958198	0,789747158	0,33782074	0,598948779	0,908124573	0,122408416	0,640693926	0,338097434	-0,680492959	0,320129007	0,294726986	0,761333294	0,701551442	0,192533945	0,34147241	0,56949722	-0,40722719	0,561794594
PGSC0003DMP400019800	CUST_10204_PI426222305	Eukaryotic translation initiation factor 4F / eIF-4F, putative	highly similar to ( 832) AT5G57870 | Symbols: | eukaryotic translation initiation factor 4F, putative / eIF-4F, putative | chr5:23439755-23443433 FORWARDhighly similar to ( 796) IF41_WHEAT Eukaryotic initiation factor iso-4F subunit p82-34 (eIF-(iso)4F p82-34) - Triticum aestivum (Wheat)highly similar to ( 803) loc_os04g42140 12004.m09187 protein eukaryotic initiation factor iso-4F subunit p82-34…	PGSC0003DMG400011196	PGSC0003DMT400029102	0,024517804	0,988783269	0,456384806	0,671579119	-0,101235371	0,906345416	0,230023767	0,796815491	-0,047322218	0,981707013	-0,00396426	0,998488546	0,680832799	0,478218	-0,392775068	0,717497383	0,079073929	0,955829863	0,02857568	0,978566489	0,687784935	0,321646897
PGSC0003DMP400019836	CUST_10205_PI426222305	Conserved gene of unknown function	weakly similar to ( 171) AT2G24100 | Symbols: | unknown protein | chr2:10244921-10246715 FORWARDweakly similar to ( 173) loc_os06g08740 12006.m31850 protein expressed protein PGSC0003DMT400029155	PGSC0003DMG400011210	PGSC0003DMT400029155	-0,126542498	0,922272405	0,604194426	0,442083968	-0,047346611	0,953735614	0,236278964	0,76432925	0,225012671	0,860661128	-0,103664844	0,940231865	-0,310999993	0,836937721	-0,07299247	0,969373403	0,259355937	0,77689467	0,294629501	0,673180496	-0,146942403	0,913460855
PGSC0003DMP400059775	CUST_10206_PI426222305	Aspartyl protease family protein	weakly similar to ( 142) AT3G18490 | Symbols: | aspartyl protease family protein | chr3:6349090-6350592 REVERSEweakly similar to ( 135) loc_os01g04710 12001.m42852 protein aspartic proteinase nepenthesin-1 precursor, putative, expressed PGSC0003DMT400088100	PGSC0003DMG400037671	PGSC0003DMT400088100	0,141247918	0,943341733	-0,249565373	0,906723421	0,179877859	0,868043819	0,946254483	0,269857086	-0,79112634	0,505741183	0,679237317	0,574065673	-0,21075308	0,953455488	-0,188668257	0,93737607	-0,444710234	0,718588026	-0,656326504	0,45139083	0,522773927	0,673248985
PGSC0003DMP400019712	CUST_10207_PI426222305	GMP synthase [glutamine-hydrolyzing] subunit A	moderately similar to ( 271) AT4G30550 | Symbols: | glutamine amidotransferase class-I domain-containing protein | chr4:14925618-14926713 FORWARDmoderately similar to ( 299) loc_os02g08270 12002.m06173 protein defense-related protein, putative, expressedGATase1_1 PRK05665 GuaA PRK09065 GATase1_GMP_Synthase PGSC0003DMT400028988	PGSC0003DMG400011159	PGSC0003DMT400028988	-0,55164676	0,589059132	-0,103187969	0,961818341	-0,440447662	0,553492902	0,169191155	0,88255876	-0,300397249	0,853118436	-0,023759238	0,991886301	-0,223560746	0,939198141	0,554649222	0,617909084	0,651362643	0,471614934	0,447063653	0,599282682	-0,658334284	0,461663775
PGSC0003DMP400020983	CUST_10208_PI426222305	Oxidoreductase	moderately similar to ( 448) AT2G22650 | Symbols: | FAD-dependent oxidoreductase family protein | chr2:9624703-9626931 REVERSEmoderately similar to ( 286) loc_os06g08300 12006.m091623 protein oxidoreductase, putative, expressed PGSC0003DMT400030888	PGSC0003DMG400011834	PGSC0003DMT400030888	-0,040223654	0,984836293	0,12884065	0,954089788	-0,325863679	0,715131245	0,545413697	0,559527898	0,114503073	0,959859529	0,185329564	0,920414732	-0,176015503	0,962467479	-0,304193739	0,866592062	-0,095042634	0,957789436	-0,282477445	0,790902801	-0,176694134	0,927210582
PGSC0003DMP400019675	CUST_10209_PI426222305	Serine carboxypeptidase	highly similar to ( 701) AT4G30610 | Symbols: BRS1, SCPL24 | BRS1 (BRI1 SUPPRESSOR 1); serine-type carboxypeptidase | chr4:14944219-14948391 FORWARDhighly similar to ( 504) CBP2_WHEAT Serine carboxypeptidase 2 (EC 3.4.16.6) (Serine carboxypeptidase II) (Carboxypeptidase D) (CPDW-II) (CP-WII) [Contains: Serine carboxypeptidase 2 chain A (Serine carboxypeptidase II chain A); Serine carboxypeptidase…	PGSC0003DMG400011141	PGSC0003DMT400028941	1,764312155	0,001853655	0,85307511	0,258369285	-0,370080928	0,5612902	2,188069289	0,000245786	0,734585926	0,374437478	0,934190026	0,204250121	-0,565124176	0,60531034	1,168781467	0,054051159	-0,327618619	0,730912396	-0,945700147	0,088409909	-0,637953327	0,371067334
PGSC0003DMP400002453	CUST_1021_PI426222305	Receptor protein kinase	weakly similar to ( 149) AT5G08060 | Symbols: | unknown protein | chr5:2580588-2580983 FORWARDweakly similar to ( 110) loc_os01g55770 12001.m11734 protein expressed protein PGSC0003DMT400003447	PGSC0003DMG400001361	PGSC0003DMT400003448	0,074290407	0,934322626	-0,003005162	0,998254915	-0,207031778	0,609768692	-0,778016661	0,030816441	-0,160796751	0,849855738	-0,058814762	0,952216384	-0,134996371	0,925701251	-0,172485034	0,832711694	0,093156285	0,900177115	0,172892772	0,725417534	0,327300865	0,500430402
PGSC0003DMP400019748	CUST_10210_PI426222305	Conserved gene of unknown function	weakly similar to ( 146) AT5G57770 | Symbols: | FUNCTIONS IN: molecular_function unknown; INVOLVED IN: biological_process unknown; LOCATED IN: cellular_component unknown; EXPRESSED IN: root; CONTAINS InterPro DOMAIN/s: Pleckstrin-like, plant (InterPro:IPR013666), Protein of unknown function DUF828, plant (InterPro:IPR008546); Has 104 Blast hits to 104 proteins in 9 species: Archae - 0; Bacteria -…	PGSC0003DMG400011172	PGSC0003DMT400029035	-0,065911879	0,971277641	0,243929936	0,889433444	-0,312415178	0,694443888	-0,159717978	0,885447006	-0,289709761	0,853398825	0,145655192	0,932668086	0,184828201	0,952487798	0,237754372	0,89233064	0,568596802	0,534618734	0,417020856	0,616759495	-0,270905001	0,846879947
PGSC0003DMP400019865	CUST_10211_PI426222305	Ankyrin repeat-rich protein	highly similar to ( 603) AT5G57740 | Symbols: XBAT32 | XBAT32; protein binding / zinc ion binding | chr5:23394789-23397145 REVERSEhighly similar to ( 651) loc_os02g54860 12002.m33908 protein XBAT32, putative, expressedANK PGSC0003DMT400029191	PGSC0003DMG400011225	PGSC0003DMT400029191	0,405981596	0,726646476	-0,02023038	0,99348152	0,697222053	0,262639843	0,025604776	0,98553041	-0,191163124	0,916480122	-0,008716472	0,997420314	0,354327502	0,86293827	0,046223357	0,986117197	0,346383132	0,757498858	0,471740311	0,562364191	0,541330602	0,577141688
PGSC0003DMP400019742	CUST_10212_PI426222305	Protein WAX2	moderately similar to ( 465) AT5G57800 | Symbols: FLP1, YRE, CER3, WAX2 | CER3 (ECERIFERUM 3); binding / catalytic/ iron ion binding / oxidoreductase | chr5:23420589-23423832 FORWARDmoderately similar to ( 452) loc_os09g25850 12009.m05737 protein gl1 protein, putative, expressed PGSC0003DMT400029029	PGSC0003DMG400011170	PGSC0003DMT400029029	1,715761864	0,01356077	1,657184021	0,033613082	-0,907085852	0,14879312	2,06742256	0,003491316	1,544522811	0,059607702	1,005132434	0,285564623	0,038981676	0,994474488	1,080607636	0,187364074	0,426442792	0,708689394	0,094696635	0,939435751	0,723079162	0,426930645
PGSC0003DMP400019786	CUST_10213_PI426222305	Gene of unknown function	PGSC0003DMT400029082	PGSC0003DMG400011191	PGSC0003DMT400029082	-1,055372491	0,012030108	-1,058804529	0,023566965	-0,864710839	0,01441321	-1,327094434	0,001952579	-0,789857761	0,127744913	-0,524332315	0,384809654	-0,020725957	0,994656651	-0,61022954	0,232917082	-0,314030917	0,62542756	-0,041386618	0,957577843	-0,190237362	0,830944001
PGSC0003DMP400019825	CUST_10214_PI426222305	Receptor kinase	nearly identical (1025) AT2G24130 | Symbols: | leucine-rich repeat transmembrane protein kinase, putative | chr2:10258148-10261220 FORWARDmoderately similar to ( 298) RPK1_IPONI Receptor-like protein kinase precursor (EC 2.7.11.1) - Ipomoea nil (Japanese morning glory) (Pharbitis nil)highly similar to ( 851) loc_os06g08710 12006.m05590 protein receptor-like protein kinase 5 precursor, putativeS_T…	PGSC0003DMG400011205	PGSC0003DMT400029141	-0,341712787	0,806440524	-0,57420778	0,661735494	-0,445227773	0,579578669	-0,770697725	0,36198517	-0,333512184	0,844507492	0,01521081	0,995602832	-0,229456226	0,94219662	-0,692066785	0,517306279	-0,046642162	0,979442985	0,061354492	0,962974743	-0,429316469	0,738991163
PGSC0003DMP400005759	CUST_10215_PI426222305	Lysosomal pro-X carboxypeptidase	highly similar to ( 620) AT2G24280 | Symbols: | serine carboxypeptidase S28 family protein | chr2:10334622-10336927 FORWARDhighly similar to ( 575) loc_os06g43930 12006.m32127 protein lysosomal Pro-X carboxypeptidase precursor, putative, expressedPeptidase_S28 PGSC0003DMT400008266	PGSC0003DMG400003188	PGSC0003DMT400008266	0,711844992	0,56090865	0,330249263	0,879349695	-0,588350586	0,50708055	0,770595488	0,449775812	0,271545803	0,902426678	-0,456090563	0,779771849	-0,316728391	0,924994415	1,41408264	0,124457339	0,578193779	0,650311825	0,199501417	0,884572461	-0,577136874	0,670149462
PGSC0003DMP400047775	CUST_10216_PI426222305	Protein translocase secy subunit	very weakly similar to ( 100) AT2G18710 | Symbols: SCY1 | SCY1 (SecY Homolog 1); P-P-bond-hydrolysis-driven protein transmembrane transporter | chr2:8112231-8114452 REVERSEweakly similar to ( 101) SECY_SPIOL Preprotein translocase secY subunit, chloroplast precursor (CpSecY) - Spinacia oleracea (Spinach)very weakly similar to ( 100) loc_os08g15460 12008.m26478 protein preprotein translocase secY …	PGSC0003DMG400027471	PGSC0003DMT400070670	0,232336403	0,816118934	-0,173029195	0,902903309	-0,041670471	0,958532127	0,150212264	0,856269459	-0,300969873	0,780645398	-0,119109529	0,928707541	0,875333253	0,165032199	0,030182703	0,988595608	-0,17340647	0,862539101	-0,176017092	0,820249706	0,665701838	0,249070244
PGSC0003DMP400019859	CUST_10217_PI426222305	Auxin-induced protein 5NG4	moderately similar to ( 277) AT4G30420 | Symbols: | nodulin MtN21 family protein | chr4:14877069-14878914 FORWARDmoderately similar to ( 260) loc_os09g25810 12009.m22091 protein integral membrane protein DUF6 containing protein, expressed PGSC0003DMT400029182	PGSC0003DMG400011223	PGSC0003DMT400029182	0,069870313	0,973447178	-0,219887303	0,920168072	-0,395946443	0,655761351	-0,479208136	0,639456924	0,13606053	0,954183414	-0,008789542	0,997486065	-0,085520746	0,987411544	-0,006149154	0,99842969	-0,930294183	0,297896511	-0,482119436	0,614837835	0,339413135	0,827906451
PGSC0003DMP400019680	CUST_10218_PI426222305	UPF0057 membrane protein	PGSC0003DMT400028946	PGSC0003DMG400011143	PGSC0003DMT400028946	0,128621533	0,936803284	-0,385905951	0,773003409	-0,351754612	0,629519056	0,139002201	0,89790704	0,019241091	0,993415626	0,322822434	0,797150255	-0,185565136	0,949543258	0,656010742	0,464237027	0,68227403	0,390812819	0,666054978	0,327538041	-0,623323171	0,4516712
PGSC0003DMP400019857	CUST_10219_PI426222305	Conserved gene of unknown function	PGSC0003DMT400029179	PGSC0003DMG400011221	PGSC0003DMT400029179	0,164834643	0,93010752	-0,115452037	0,961510262	-0,488406902	0,554752494	-0,674094169	0,469071032	0,004715886	0,999145858	-0,340643035	0,826920824	0,016154914	0,997434188	-0,164814181	0,94603182	0,149524134	0,928606881	-0,487454996	0,608770516	-0,185167176	0,926664959
PGSC0003DMP400002510	CUST_1022_PI426222305	Conserved gene of unknown function	weakly similar to ( 176) AT4G12700 | Symbols: | unknown protein | chr4:7482643-7484328 REVERSEvery weakly similar to (92.4) loc_os10g31810 12010.m06032 protein expressed protein PGSC0003DMT400003520	PGSC0003DMG400001389	PGSC0003DMT400003520	-0,027513916	0,991437839	0,087451111	0,975860811	-0,044168024	0,9750707	-0,057490402	0,974352902	0,188148566	0,941135089	-0,076522931	0,976767423	0,225957446	0,958373591	0,062066598	0,986103898	-0,370332647	0,816191069	-0,109483462	0,943653062	0,291345783	0,886358957
PGSC0003DMP400019803	CUST_10220_PI426222305	Pentatricopeptide repeat-containing protein		PGSC0003DMG400011199	PGSC0003DMT400029113	-0,088815822	0,950659377	0,290515169	0,808796602	0,052625483	0,949643196	0,117612133	0,898710819	-0,169007769	0,907237775	0,536244713	0,511562571	0,060687801	0,987497234	0,490738729	0,553102541	0,673772561	0,287015883	0,501309187	0,405140311	-0,477370983	0,524916454
PGSC0003DMP400019752	CUST_10221_PI426222305	Conserved gene of unknown function	very weakly similar to (93.2) AT1G68680 | Symbols: | unknown protein | chr1:25785627-25786622 FORWARDvery weakly similar to (84.3) loc_os05g08414 12005.m83909 protein expressed protein PGSC0003DMT400029041	PGSC0003DMG401011174	PGSC0003DMT400029041	1,263618199	0,049669408	0,561510859	0,60888752	1,475815226	0,004774031	1,528174834	0,016515866	0,708256459	0,462018079	0,578070905	0,565049788	0,535106074	0,699691882	1,593796904	0,013428915	0,606681035	0,476791969	0,74432882	0,262458153	-0,21050895	0,887504997
PGSC0003DMP400047742	CUST_10222_PI426222305	Trehalose-6-phosphate synthase	nearly identical (1154) AT2G18700 | Symbols: ATTPS11, TPS11, ATTPSB | ATTPS11; transferase, transferring glycosyl groups | chr2:8109043-8111799 FORWARDnearly identical (1041) loc_os02g54820 12002.m33906 protein trehalose-6-phosphate synthase, putative, expressedGlyco_transf_20 OtsA Trehalose_PPase PRK10117 OtsB PGSC0003DMT400070613	PGSC0003DMG400027449	PGSC0003DMT400070613	-0,661085678	0,725209017	0,966298193	0,600619762	3,487312065	0,000132662	0,060701883	0,978775525	1,301223093	0,405246187	2,159416579	0,094793233	-0,391617306	0,930051022	0,237451656	0,945598069	2,140519748	0,047214107	3,114252406	0,002147043	-0,417386452	0,86037667
PGSC0003DMP400063118	CUST_10223_PI426222305	Protein YIF1A	weakly similar to ( 169) AT1G30890 | Symbols: | integral membrane HRF1 family protein | chr1:10994890-10995999 FORWARDweakly similar to ( 171) loc_os06g41590 12006.m32117 protein protein YIF1A, putative, expressedYIF1 PGSC0003DMT400091443	PGSC0003DMG400041014	PGSC0003DMT400091443	0,491802902	0,653968655	-0,031709357	0,988844961	0,086513435	0,933485116	0,049352896	0,971461625	0,206448552	0,910726519	-0,038862725	0,985179632	0,233532669	0,936304349	-0,563995383	0,613270576	-0,406458801	0,713214271	-0,601072184	0,441193671	0,545801552	0,590176539
PGSC0003DMP400005760	CUST_10224_PI426222305	Lysosomal pro-X carboxypeptidase	highly similar to ( 727) AT2G24280 | Symbols: | serine carboxypeptidase S28 family protein | chr2:10334622-10336927 FORWARDhighly similar to ( 671) loc_os06g43930 12006.m32127 protein lysosomal Pro-X carboxypeptidase precursor, putative, expressedPeptidase_S28 PGSC0003DMT400008267	PGSC0003DMG400003188	PGSC0003DMT400008267	0,628343486	0,643286679	0,20693564	0,936033133	-0,630558312	0,483428126	0,88683521	0,382887264	0,308576665	0,889611491	-0,374007967	0,834545103	-0,417980847	0,886093922	1,416816101	0,138182833	0,514613099	0,70981194	0,232522908	0,866902663	-0,619521353	0,648040783
PGSC0003DMP400019654	CUST_10225_PI426222305	NADP-dependent glyceraldehyde-3-phosphate dehydrogenase	highly similar to ( 924) AT2G24270 | Symbols: ALDH11A3 | ALDH11A3; 3-chloroallyl aldehyde dehydrogenase/ glyceraldehyde-3-phosphate dehydrogenase (NADP+) | chr2:10327325-10329601 REVERSEhighly similar to ( 972) GAPN_NICPL NADP-dependent glyceraldehyde-3-phosphate dehydrogenase (EC 1.2.1.9) (Non-phosphorylating glyceraldehyde 3-phosphate dehydrogenase) (Glyceraldehyde-3-phosphate dehydrogenase [NA…	PGSC0003DMG400011132	PGSC0003DMT400028915	-3,369975647	0,001412466	-3,073446077	0,007605947	-3,154957605	0,000433324	-2,995571916	0,00516895	-2,326056171	0,061799621	-1,626461591	0,243167762	-0,32854841	0,944963637	-3,745520394	0,000642923	-3,080274451	0,003383943	-2,088941584	0,037587188	0,212866777	0,944919608
PGSC0003DMP400019775	CUST_10226_PI426222305	Low-molecular-weight cysteine-rich protein LCR78	PGSC0003DMT400029067	PGSC0003DMG400011185	PGSC0003DMT400029067	-0,922704208	0,401884683	-1,082177344	0,365962223	1,941792379	0,005598319	-0,123594792	0,936182789	0,030012736	0,992090515	0,587251606	0,695200792	-0,930878328	0,52679997	-1,10678284	0,298660861	-0,880250328	0,420966373	-0,016306556	0,991337319	-0,145199757	0,955036719
PGSC0003DMP400019678	CUST_10227_PI426222305	Conserved gene of unknown function	PGSC0003DMT400028944	PGSC0003DMG400011142	PGSC0003DMT400028944	-0,018505713	0,989275996	-0,375307961	0,655800721	0,405111693	0,379424291	0,513450929	0,341653212	-0,094037767	0,945291729	0,068225839	0,958268823	-0,183408577	0,918858857	0,029405494	0,987302147	-0,199788242	0,813164603	0,125531655	0,867387815	-0,403981659	0,538026746
PGSC0003DMP400005745	CUST_10228_PI426222305	Glycosyltransferase, CAZy family GT8	highly similar to ( 613) AT1G06780 | Symbols: GAUT6 | GAUT6 (Galacturonosyltransferase 6); polygalacturonate 4-alpha-galacturonosyltransferase/ transferase, transferring glycosyl groups | chr1:2083689-2086853 FORWARDhighly similar to ( 513) loc_os11g37980 12011.m07645 protein transferase, transferring glycosyl groups, putative, expressedGlyco_transf_8 PGSC0003DMT400008242	PGSC0003DMG402003179	PGSC0003DMT400008242	0,012559514	0,992295429	0,353251597	0,657321927	0,039734183	0,953484428	-0,352546347	0,525217824	0,439278719	0,531443332	0,037901407	0,977482412	-0,352045571	0,721190956	-0,674967324	0,181714108	-0,29969395	0,657369557	-0,625246349	0,148739603	0,136476492	0,897461363
PGSC0003DMP400060124	CUST_10229_PI426222305	Disease resistance protein BS2	moderately similar to ( 235) AT1G53350 | Symbols: | ATP binding | chr1:19903899-19907515 FORWARDmoderately similar to ( 266) loc_os10g10360 12010.m065236 protein NBS-LRR disease resistance protein, putative, expressedNB-ARC PGSC0003DMT400088449	PGSC0003DMG400038020	PGSC0003DMT400088449	0,079537661	0,944957124	-0,127800994	0,919373651	-0,164711538	0,768155733	0,097956338	0,895207724	-0,22899476	0,812802121	0,241552833	0,775361245	-0,055099164	0,985036762	-0,096088233	0,945451195	0,011260134	0,992888314	0,297721584	0,58147203	0,12747583	0,905947501
PGSC0003DMP400035174	CUST_1023_PI426222305	Glycerophosphodiester phosphodiesterase	moderately similar to ( 488) AT3G02040 | Symbols: SRG3 | SRG3 (senescence-related gene 3); glycerophosphodiester phosphodiesterase/ phosphoric diester hydrolase | chr3:348505-349909 REVERSEmoderately similar to ( 462) loc_os02g31030 12002.m08246 protein glycerophosphodiester phosphodiesterase, putative, expressedGDPD UgpQ PGSC0003DMT400052184	PGSC0003DMG403020240	PGSC0003DMT400052184	-0,592255458	0,827131923	-1,411015583	0,513157676	0,953705671	0,512707938	0,548471524	0,791940661	-0,406804001	0,912067567	1,557596631	0,429485818	-0,782574204	0,844592221	-0,450760621	0,90600346	-0,792751356	0,721437641	0,755068093	0,676072527	-0,227403146	0,955624925
PGSC0003DMP400019852	CUST_10230_PI426222305	Conserved gene of unknown function	moderately similar to ( 231) AT2G23940 | Symbols: | unknown protein | chr2:10184199-10185097 FORWARDweakly similar to ( 166) loc_os02g44690 12002.m09509 protein HSPC171 protein, putative, expressedDUF788 PGSC0003DMT400029172	PGSC0003DMG400011218	PGSC0003DMT400029172	-0,314646443	0,50467533	-0,148586394	0,860726649	0,641840473	0,021625687	-0,553039555	0,121945973	-0,181582752	0,807187834	-0,290235581	0,593918352	0,115377519	0,93602983	0,000532663	0,999612427	-0,157959785	0,790372206	-0,105037376	0,841965274	-0,131687067	0,859226386
PGSC0003DMP400019833	CUST_10231_PI426222305	Pentatricopeptide repeat-containing protein	nearly identical (1032) AT4G30825 | Symbols: | pentatricopeptide (PPR) repeat-containing protein | chr4:15009605-15012319 FORWARDweakly similar to ( 124) RF1_ORYSA Rf1 protein, mitochondrial precursor (PPR protein) (Fertility restorer) (Restorer for CMS) - Oryza sativa (Rice)highly similar to ( 883) loc_os09g25550 12009.m05707 protein expressed protein PGSC0003DMT400029152	PGSC0003DMG400011207	PGSC0003DMT400029152	0,836045517	0,128974346	-0,376752469	0,700956871	-1,568612555	0,00026543	1,217948912	0,017642744	0,356191658	0,724835072	0,493252795	0,532657001	-0,641766637	0,418141647	0,276217489	0,802315598	-0,403834722	0,588565199	-0,843269522	0,085781143	0,079174081	0,959321258
PGSC0003DMP400005764	CUST_10232_PI426222305	Receptor-like kinase CHRK1	moderately similar to ( 242) AT4G19810 | Symbols: | glycosyl hydrolase family 18 protein | chr4:10764151-10765753 REVERSEweakly similar to ( 146) loc_os11g27400 12011.m06659 protein chitinase-3-like protein 1 precursor, putative, expressedGlyco_18 Glyco_hydro_18 ChiA PGSC0003DMT400008271	PGSC0003DMG400003191	PGSC0003DMT400008271	-2,177533072	0,005748206	-0,76564514	0,569466664	1,748597939	0,008552276	-2,396315489	0,003030785	-0,914180427	0,451130718	-1,455250466	0,145266771	0,796608023	0,599452565	-0,815562704	0,483606928	-0,198268412	0,907885475	-0,531993389	0,600066175	0,332124691	0,848194851
PGSC0003DMP400062988	CUST_10233_PI426222305	Gene of unknown function	PGSC0003DMT400091313	PGSC0003DMG400040884	PGSC0003DMT400091313	-0,018082274	0,99375278	-0,234925909	0,916824922	-0,360739277	0,706607277	-0,190476893	0,885733195	0,137175651	0,955632211	-0,013969716	0,996464503	0,071947119	0,99010475	0,044866845	0,988708208	-0,233775895	0,882554492	-0,780379826	0,362709674	-0,105182432	0,963863685
PGSC0003DMP400019708	CUST_10234_PI426222305	Set domain protein	weakly similar to ( 173) AT4G30860 | Symbols: ASHR3, SDG4 | SDG4 (SET DOMAIN GROUP 4); histone methyltransferase | chr4:15024546-15027427 FORWARD PGSC0003DMT400028984	PGSC0003DMG401011157	PGSC0003DMT400028984	0,298462319	0,83895139	-0,139444039	0,948810009	0,194725461	0,84600048	0,8887612	0,27838879	-0,060338865	0,981022857	0,790723318	0,456512609	0,101557906	0,98239744	-0,060563433	0,982428815	-0,469026082	0,680178489	-0,759791019	0,329563541	0,555545991	0,614581462
PGSC0003DMP400005772	CUST_10235_PI426222305	Two-component system sensor histidine kinase/response regulator	moderately similar to ( 340) AT2G25180 | Symbols: ARR12 | ARR12 (ARABIDOPSIS RESPONSE REGULATOR 12); transcription factor/ two-component response regulator | chr2:10724490-10726961 REVERSEvery weakly similar to (90.9) PRR95_ORYSA Two-component response regulator-like PRR95 (Pseudo-response regulator 95) (OsPRR95) - Oryza sativa (Rice)moderately similar to ( 382) loc_os02g55320 12002.m10558 protei…	PGSC0003DMG400003196	PGSC0003DMT400008292	-1,130575409	0,045033122	-0,808570465	0,27303294	-1,399217349	0,00237631	-0,766645485	0,213926302	-0,578530481	0,509648088	-0,592993044	0,475266591	-0,054307361	0,989712301	-0,374635675	0,719484127	-0,247012344	0,80520364	-0,02190182	0,983323584	-0,260601117	0,817959505
PGSC0003DMP400019686	CUST_10236_PI426222305	F-box family protein	moderately similar to ( 304) AT5G57900 | Symbols: SKIP1 | SKIP1 (SKP1 INTERACTING PARTNER 1); protein binding | chr5:23449916-23450915 REVERSEmoderately similar to ( 273) loc_os08g16840 12008.m05805 protein ubiquitin-protein ligase, putative, expressed PGSC0003DMT400028954	PGSC0003DMG400011146	PGSC0003DMT400028954	-0,542176973	0,189325034	-0,142754181	0,882966458	-0,315740767	0,391713857	-0,551864844	0,166655218	-0,272138077	0,700876364	-0,350600526	0,540384182	-0,381640546	0,566163411	-0,632689298	0,119920697	-0,185314732	0,769744668	-0,120469091	0,833505695	-0,235088279	0,710156254
PGSC0003DMP400019823	CUST_10237_PI426222305	DEAD-box ATP-dependent RNA helicase 1	highly similar to ( 615) AT4G15850 | Symbols: ATRH1 | ATRH1; ATP-dependent helicase/ DEAD/H-box RNA helicase binding | chr4:9001426-9004534 FORWARDweakly similar to ( 114) IF414_TOBAC Eukaryotic initiation factor 4A-14 (EC 3.6.1.-) (ATP-dependent RNA helicase eIF4A-14) (eIF-4A-14) - Nicotiana tabacum (Common tobacco)highly similar to ( 569) loc_os02g55260 12002.m33912 protein ATP-dependent RNA he…	PGSC0003DMG401011204	PGSC0003DMT400029138	0,096663692	0,917263695	0,090083419	0,936966226	-0,566920319	0,081234174	-0,388306538	0,390026247	-0,177180498	0,842703794	-0,043489916	0,968644462	0,561646785	0,271927077	0,204141991	0,803019013	0,087088016	0,915073759	0,468889555	0,228939935	0,135293419	0,874755566
PGSC0003DMP400019661	CUST_10238_PI426222305	Eukaryotic translation initiation factor 5A-3	moderately similar to ( 267) AT1G13950 | Symbols: EIF-5A, ELF5A-1, ATELF5A-1, EIF5A | ELF5A-1 (EUKARYOTIC ELONGATION FACTOR 5A-1); translation initiation factor | chr1:4773631-4774668 FORWARDmoderately similar to ( 305) IF5A3_SOLTU Eukaryotic translation initiation factor 5A-3 (eIF-5A-3) (eIF-4D) - Solanum tuberosum (Potato)moderately similar to ( 282) loc_os07g40580 12007.m08298 protein eukaryot…	PGSC0003DMG400011137	PGSC0003DMT400028926	-0,38635021	0,444409215	-0,05058759	0,96609674	0,028510939	0,962042011	0,201600832	0,707298664	0,418639979	0,466646025	0,083188363	0,933645148	-0,368454089	0,60846793	0,385837015	0,475729241	0,513909641	0,232107966	0,585167802	0,111163545	-0,605528116	0,121196381
PGSC0003DMP400019691	CUST_10239_PI426222305	Cellulose synthase	weakly similar to ( 137) AT5G17420 | Symbols: IRX3, CESA7, ATCESA7, MUR10 | IRX3 (IRREGULAR XYLEM 3); cellulose synthase | chr5:5736859-5741407 REVERSEweakly similar to ( 125) loc_os09g25490 12009.m05701 protein CESA9 - cellulose synthase, expressedCellulose_synt PGSC0003DMT400028961	PGSC0003DMG400011148	PGSC0003DMT400028961	0,489878839	0,674128897	-0,240275737	0,903195996	0,169336592	0,867125903	0,486586936	0,60538542	0,086491649	0,971084547	-0,266931283	0,86700756	0,131865652	0,975805837	0,000419124	0,999725644	-0,07730849	0,965909115	-0,328233222	0,741486858	0,426846727	0,735662631
PGSC0003DMP400017846	CUST_1024_PI426222305	Conserved gene of unknown function	weakly similar to ( 174) AT3G50430 | Symbols: | unknown protein | chr3:18713718-18716759 FORWARD PGSC0003DMT400026131	PGSC0003DMG402010073	PGSC0003DMT400026131	-0,208620209	0,695365442	0,053942285	0,956555686	-0,367276046	0,204039163	0,028617433	0,963225121	0,160397262	0,823940015	0,352270445	0,445917483	0,056256173	0,976372584	-0,240228492	0,661747452	0,28143268	0,521500628	0,176485271	0,673921499	-0,014168202	0,988730898
PGSC0003DMP400019671	CUST_10240_PI426222305	Gene of unknown function	PGSC0003DMT400028936	PGSC0003DMG402011139	PGSC0003DMT400028936	0,263829788	0,883076759	0,157039521	0,947992169	0,368180356	0,709986569	-0,766986058	0,433463102	-0,2410144	0,912028919	-0,920319276	0,430757833	1,096030803	0,345512684	-0,060929101	0,984710801	-0,365735162	0,798403574	0,215668291	0,868983934	0,298615749	0,869315328
PGSC0003DMP400047772	CUST_10241_PI426222305	Serine-threonine protein kinase, plant-type	moderately similar to ( 223) AT5G48380 | Symbols: | leucine-rich repeat family protein / protein kinase family protein | chr5:19604584-19606532 REVERSEweakly similar to ( 155) PSKR_DAUCA Phytosulfokine receptor precursor (EC 2.7.11.1) (Phytosulfokine LRR receptor kinase) - Daucus carota (Carrot)moderately similar to ( 225) loc_os11g14420 12011.m05578 protein brassinosteroid LRR receptor kinase pr…	PGSC0003DMG400027469	PGSC0003DMT400070665	-0,982706918	0,2561939	0,194932681	0,929147861	-0,253535374	0,795920738	-0,639697923	0,488823188	-0,300228282	0,870973326	-0,682389483	0,558531035	0,837309656	0,504051874	0,211333989	0,922867625	-0,377358449	0,766080211	-0,524149145	0,566046835	0,603334473	0,579373526
PGSC0003DMP400019714	CUST_10242_PI426222305	Serine/threonine protein kinase	highly similar to ( 583) AT2G23950 | Symbols: | leucine-rich repeat family protein / protein kinase family protein | chr2:10187204-10189969 REVERSEmoderately similar to ( 232) NORK_PEA Nodulation receptor kinase precursor (EC 2.7.11.1) - Pisum sativum (Garden pea)highly similar to ( 506) loc_os01g07630 12001.m42609 protein BRASSINOSTEROID INSENSITIVE 1-associated receptor kinase 1 precursor, puta…	PGSC0003DMG400011160	PGSC0003DMT400028992	1,217874689	0,032550205	0,657691777	0,438156075	-0,430948423	0,468448819	1,204837858	0,037471418	0,580802981	0,520878493	0,515199329	0,569000181	0,467805085	0,711372522	1,290560544	0,028356669	1,391703083	0,012529265	0,930594529	0,089584138	-0,183838008	0,892174535
PGSC0003DMP400019798	CUST_10243_PI426222305	60s acidic ribosomal protein	PGSC0003DMT400029096	PGSC0003DMG400011194	PGSC0003DMT400029096	-0,455886397	0,56759987	0,092027267	0,956517937	0,213580603	0,75528496	0,354790181	0,623586785	0,501604444	0,579418639	0,803379794	0,253054622	-0,213335845	0,918803873	0,17187938	0,910411552	0,037114816	0,977982591	-0,158034928	0,853816029	-0,132504235	0,926664959
PGSC0003DMP400019669	CUST_10244_PI426222305	26S proteasome regulatory subunit p27	moderately similar to ( 277) AT5G57950 | Symbols: | 26S proteasome regulatory subunit, putative | chr5:23460765-23462128 FORWARDmoderately similar to ( 232) loc_os09g25310 12009.m05683 protein 26S proteasome non-ATPase regulatory subunit 9, putative, expressed PGSC0003DMT400028934	PGSC0003DMG401011139	PGSC0003DMT400028934	-0,393364687	0,318421084	-0,259354317	0,660926464	-0,155595583	0,692245686	-0,293077668	0,463230617	0,158869285	0,833078637	0,120866449	0,868649675	0,128270859	0,918803873	0,01422525	0,991516154	0,185163138	0,728105272	0,268508125	0,477526103	-0,305086452	0,48440404
PGSC0003DMP400019662	CUST_10245_PI426222305	Conserved gene of unknown function	PGSC0003DMT400028927	PGSC0003DMG401011138	PGSC0003DMT400028927	-0,070147957	0,969614946	0,955986663	0,262402293	0,148642497	0,873530948	-0,086885567	0,942047358	0,038935717	0,986036835	0,04764955	0,9812585	0,17338308	0,956590716	0,247512742	0,886983013	0,345436056	0,753086893	-0,309280035	0,732643233	0,188556647	0,908143664
PGSC0003DMP400047790	CUST_10246_PI426222305	Gene of unknown function	PGSC0003DMT400070692	PGSC0003DMG400027480	PGSC0003DMT400070692	0,626548433	0,831340693	2,27575999	0,226531942	0,26475618	0,902595069	-0,751606932	0,722684355	0,246797715	0,956959785	-0,292566344	0,939706571	4,121749509	0,005636122	0,679391992	0,845186904	0,66436182	0,800014197	0,455658854	0,843441711	3,977305482	0,003326606
PGSC0003DMP400047787	CUST_10247_PI426222305	Conserved gene of unknown function	weakly similar to ( 186) AT5G52450 | Symbols: | MATE efflux protein-related | chr5:21289042-21291749 REVERSEmoderately similar to ( 203) loc_os06g29950 12006.m07539 protein matE family protein, expressed PGSC0003DMT400070688	PGSC0003DMG400027479	PGSC0003DMT400070688	0,254996952	0,805894447	-0,132578634	0,934249738	0,23243725	0,726724777	0,059104894	0,954288604	0,108241868	0,94547417	0,536171684	0,509914482	-0,321253126	0,832788669	0,66321628	0,33440182	0,281198866	0,756152119	0,86224722	0,094843002	-0,106362796	0,944699673
PGSC0003DMP400019828	CUST_10248_PI426222305	Vacuolar ATP synthase subunit h	weakly similar to ( 145) AT3G42050 | Symbols: | vacuolar ATP synthase subunit H family protein | chr3:14228846-14232228 REVERSEweakly similar to ( 135) VATH_ORYSA Probable vacuolar ATP synthase subunit H (EC 3.6.3.14) (V-ATPase H subunit) (Vacuolar proton pump subunit H) - Oryza sativa (Rice)weakly similar to ( 135) loc_os07g36470 12007.m79894 protein vacuolar ATPase subunit H protein, putative, …	PGSC0003DMG402011206	PGSC0003DMT400029146	0,369680982	0,347870591	0,106176364	0,90465359	0,926352499	0,000463644	0,101920309	0,840707393	-0,025037506	0,982540594	0,090523474	0,907424542	0,144373858	0,898425734	0,304857051	0,517306279	0,161894915	0,764708291	0,124174163	0,789521711	0,124171919	0,8588154
PGSC0003DMP400047765	CUST_10249_PI426222305	Kaempferol 3-O-beta-D-galactosyltransferase	moderately similar to ( 417) AT5G17050 | Symbols: UGT78D2 | UGT78D2 (UDP-GLUCOSYL TRANSFERASE 78D2); UDP-glycosyltransferase/ anthocyanidin 3-O-glucosyltransferase/ quercetin 3-O-glucosyltransferase/ transferase, transferring glycosyl groups | chr5:5607828-5609392 REVERSEmoderately similar to ( 313) UFOG_SOLME Anthocyanidin 3-O-glucosyltransferase (EC 2.4.1.115) (Flavonol 3-O-glucosyltransferase)…	PGSC0003DMG400027464	PGSC0003DMT400070649	-0,294745665	0,806410358	-0,272644481	0,861324232	-0,517091389	0,407808814	0,528832703	0,494765676	0,550224739	0,60645489	0,200655667	0,890906108	-0,550660888	0,670029677	0,644323979	0,463973196	0,027120734	0,98669533	-0,823698222	0,18669913	0,316303609	0,79226578
PGSC0003DMP400002621	CUST_1025_PI426222305	F-box family protein	moderately similar to ( 332) AT5G39250 | Symbols: | F-box family protein | chr5:15724860-15725618 FORWARDmoderately similar to ( 268) loc_os03g30920 12003.m08348 protein F-box domain containing protein, expressed PGSC0003DMT400003667	PGSC0003DMG400001449	PGSC0003DMT400003667	-0,094941985	0,920155061	-0,279243257	0,706327922	0,33040331	0,38799154	-0,298262066	0,54368454	-0,181493604	0,839848573	-0,073136395	0,94225603	-0,265086115	0,787586178	0,087721917	0,943193136	0,173840586	0,798606628	0,36749705	0,388585817	-0,123001914	0,893277974
PGSC0003DMP400019808	CUST_10250_PI426222305	Kinase pac.W.Ch.162	PGSC0003DMT400029118	PGSC0003DMG402011202	PGSC0003DMT400029118	0,015999341	0,991283766	-0,191394152	0,882205142	-0,411183664	0,404712556	0,006228479	0,995213335	-0,25544768	0,816882627	-0,466371662	0,540531275	-0,469376365	0,620714642	0,020287849	0,992106456	0,056570961	0,963952552	-0,201440368	0,776378231	-0,490359987	0,443254099
PGSC0003DMP400019728	CUST_10251_PI426222305	Atpase n2b	weakly similar to ( 120) AT4G28070 | Symbols: | AFG1-like ATPase family protein | chr4:13946009-13948462 FORWARDvery weakly similar to (98.2) loc_os08g16480 12008.m05770 protein ATPase, putative, expressed PGSC0003DMT400029006	PGSC0003DMG400011163	PGSC0003DMT400029006	0,017898203	0,99539671	0,605846181	0,779340098	-0,368890916	0,779300749	0,201092021	0,909740568	-0,506003128	0,828069709	-0,465789956	0,823171579	3,707300213	0,0002935	-0,138731391	0,969619726	-0,411441766	0,82727157	-0,15833752	0,928375402	2,865000517	0,002025041
PGSC0003DMP400019842	CUST_10252_PI426222305	WD-40 repeat protein family	moderately similar to ( 211) AT4G30840 | Symbols: | WD-40 repeat protein family | chr4:15017831-15019709 REVERSEweakly similar to ( 121) loc_os08g16600 12008.m05781 protein expressed protein PGSC0003DMT400029161	PGSC0003DMG400011212	PGSC0003DMT400029161	-0,0458145	0,97270193	0,199057144	0,869940172	-0,001755972	0,998020083	0,172334203	0,816400932	0,584291767	0,397331658	0,561723422	0,409797236	-0,299732004	0,819969906	0,379739008	0,63394438	0,559318368	0,333662061	0,271482456	0,664980141	-0,666892603	0,201850146
PGSC0003DMP400047745	CUST_10253_PI426222305	ATCNGC17	nearly identical (1006) AT4G30360 | Symbols: ATCNGC17, CNGC17 | ATCNGC17; calmodulin binding / cyclic nucleotide binding / ion channel | chr4:14855060-14857779 REVERSEhighly similar to ( 831) loc_os06g08850 12006.m05604 protein cyclic nucleotide-gated ion channel 14, putative, expressed PGSC0003DMT400070616	PGSC0003DMG400027450	PGSC0003DMT400070616	-0,384896599	0,548612747	-0,404875427	0,588518478	0,44200239	0,292844846	-0,455545324	0,385010609	-0,205495773	0,843434325	-0,188812722	0,839123492	0,383975672	0,680658435	0,125692231	0,922934379	0,253007699	0,726407891	0,168377371	0,795758785	0,037765032	0,977862712
PGSC0003DMP400020986	CUST_10254_PI426222305	Oxidoreductase	moderately similar to ( 491) AT2G22650 | Symbols: | FAD-dependent oxidoreductase family protein | chr2:9624703-9626931 REVERSEmoderately similar to ( 286) loc_os06g08300 12006.m091623 protein oxidoreductase, putative, expressedDadA PGSC0003DMT400030891	PGSC0003DMG400011834	PGSC0003DMT400030891	0,230478635	0,819141213	0,133021003	0,93046725	-0,126839828	0,860639497	0,295085512	0,679981924	0,483107542	0,574168778	0,407099485	0,634484782	-0,147808763	0,951160914	0,202104868	0,880037435	-0,399723194	0,59640022	0,272877217	0,692516874	-0,13274942	0,921540455
PGSC0003DMP400005771	CUST_10255_PI426222305	Two-component system sensor histidine kinase/response regulator	moderately similar to ( 340) AT2G25180 | Symbols: ARR12 | ARR12 (ARABIDOPSIS RESPONSE REGULATOR 12); transcription factor/ two-component response regulator | chr2:10724490-10726961 REVERSEvery weakly similar to (90.9) PRR95_ORYSA Two-component response regulator-like PRR95 (Pseudo-response regulator 95) (OsPRR95) - Oryza sativa (Rice)moderately similar to ( 382) loc_os02g55320 12002.m10558 protei…	PGSC0003DMG400003196	PGSC0003DMT400008291	-0,246773917	0,786518388	-0,228263307	0,843613026	0,005000059	0,995168491	-0,740694297	0,152740008	-0,2089869	0,856616021	-0,414959138	0,592600091	0,032653389	0,992723051	0,06265653	0,971179105	-0,074503967	0,947264293	-0,454023191	0,397592993	-0,043935633	0,976309614
PGSC0003DMP400019694	CUST_10256_PI426222305	Calcineurin subunit B	weakly similar to ( 176) AT3G18430 | Symbols: | calcium-binding EF hand family protein | chr3:6326180-6327476 FORWARDweakly similar to ( 170) loc_os02g55880 12002.m10612 protein calcineurin subunit B, putative, expressed PGSC0003DMT400028964	PGSC0003DMG400011150	PGSC0003DMT400028964	0,57473666	0,521125011	-0,364888648	0,790578358	-0,641729404	0,284019227	-0,32790681	0,716621374	-0,137734025	0,940666349	-0,21995146	0,879378539	0,053060922	0,990911971	-0,441473626	0,700714451	-0,410720336	0,67916585	-0,134363192	0,89960215	0,211095407	0,886462257
PGSC0003DMP400019831	CUST_10257_PI426222305	Vacuolar ATP synthase subunit h	highly similar to ( 720) AT3G42050 | Symbols: | vacuolar ATP synthase subunit H family protein | chr3:14228846-14232228 REVERSEhighly similar to ( 700) VATH_ORYSA Probable vacuolar ATP synthase subunit H (EC 3.6.3.14) (V-ATPase H subunit) (Vacuolar proton pump subunit H) - Oryza sativa (Rice)highly similar to ( 700) loc_os07g36470 12007.m79894 protein vacuolar ATPase subunit H protein, putative, …	PGSC0003DMG401011206	PGSC0003DMT400029149	0,410209938	0,549784721	-0,042425097	0,978599542	0,696537367	0,085521128	0,790105486	0,11209798	0,435243097	0,583717186	0,703437003	0,251802427	-0,310336843	0,804213367	0,279367988	0,768856331	-0,206096811	0,808500501	0,352046511	0,536018957	0,053465066	0,969692007
PGSC0003DMP400047771	CUST_10258_PI426222305	Leucine-rich repeat family protein	moderately similar to ( 226) AT5G48380 | Symbols: | leucine-rich repeat family protein / protein kinase family protein | chr5:19604584-19606532 REVERSEweakly similar to ( 145) PSKR_DAUCA Phytosulfokine receptor precursor (EC 2.7.11.1) (Phytosulfokine LRR receptor kinase) - Daucus carota (Carrot)moderately similar to ( 238) loc_os11g14420 12011.m05578 protein brassinosteroid LRR receptor kinase pr…	PGSC0003DMG400027468	PGSC0003DMT400070664	0,457346659	0,699787496	0,082797806	0,970650945	1,338624761	0,02118204	0,285511718	0,788978624	0,084969112	0,971232779	0,170614668	0,925858968	-0,120803163	0,976379539	-0,11551021	0,962835401	-0,055407753	0,975448932	-0,177798416	0,876163052	-0,253515563	0,872391984
PGSC0003DMP400019864	CUST_10259_PI426222305	Ankyrin repeat-rich protein	moderately similar to ( 494) AT5G57740 | Symbols: XBAT32 | XBAT32; protein binding / zinc ion binding | chr5:23394789-23397145 REVERSEmoderately similar to ( 493) loc_os02g54860 12002.m33908 protein XBAT32, putative, expressedANK PGSC0003DMT400029190	PGSC0003DMG400011225	PGSC0003DMT400029190	0,219296732	0,84378549	0,474430704	0,613816276	0,663437197	0,17371942	0,579592684	0,363142566	0,279887586	0,81909013	0,833064236	0,233870259	0,379489337	0,782632162	0,270698805	0,82559005	0,522494381	0,470298437	0,70477593	0,199168079	0,32425069	0,738106835
PGSC0003DMP400001066	CUST_1026_PI426222305	Cyclic nucleotide-gated ion channel 18	highly similar to ( 915) AT5G14870 | Symbols: CNGC18, ATCNGC18 | CNGC18 (CYCLIC NUCLEOTIDE-GATED CHANNEL 18); calmodulin binding / cyclic nucleotide binding / ion channel | chr5:4808268-4810897 REVERSEhighly similar to ( 755) loc_os06g08850 12006.m05604 protein cyclic nucleotide-gated ion channel 14, putative, expressed PGSC0003DMT400001435	PGSC0003DMG400000529	PGSC0003DMT400001435	0,243437974	0,658301283	-0,051806239	0,961818341	0,005066394	0,993551435	-0,130934415	0,803083672	-0,171860508	0,825895241	-0,403389255	0,408929832	0,271734069	0,72707429	-0,189541938	0,793253559	-0,127567761	0,845471296	0,008610133	0,989584241	0,002186708	0,998933289
PGSC0003DMP400068034	CUST_10260_PI426222305	Gene of unknown function	weakly similar to ( 151) AT3G18490 | Symbols: | aspartyl protease family protein | chr3:6349090-6350592 REVERSEweakly similar to ( 147) loc_os01g41550 12001.m10423 protein aspartic proteinase nepenthesin-2 precursor, putative, expressed PGSC0003DMT400096359	PGSC0003DMG400045930	PGSC0003DMT400096359	-0,320155082	0,890396871	-1,109080206	0,483478039	0,429533193	0,738744017	0,089612652	0,964181691	-0,334692668	0,902689014	-0,185666708	0,946580507	0,045782749	0,995216331	-0,681155082	0,725379803	0,033472296	0,990401832	-0,39562461	0,794059255	0,128179409	0,966182805
PGSC0003DMP400019866	CUST_10261_PI426222305	Sodium/potassium/calcium exchanger 6	moderately similar to ( 306) AT5G17860 | Symbols: CAX7 | CAX7 (calcium exchanger 7); calcium:sodium antiporter/ cation:cation antiporter | chr5:5902638-5904350 REVERSEmoderately similar to ( 281) loc_os03g08230 12003.m06332 protein cation cation antiporter, putative, expressed PGSC0003DMT400029192	PGSC0003DMG400011226	PGSC0003DMT400029192	-3,446397196	9,51E-06	-1,596448626	0,050018623	0,523039613	0,498118023	-4,166657771	6,88E-07	-1,470172451	0,087907006	-1,614750754	0,061361024	-0,46359176	0,816818313	-3,083810327	6,70E-05	-1,498061207	0,039313501	-2,155107534	0,001770813	0,402969877	0,768261649
PGSC0003DMP400019761	CUST_10262_PI426222305	Reticulon B21	moderately similar to ( 268) AT5G58000 | Symbols: | LOCATED IN: endoplasmic reticulum, chloroplast; CONTAINS InterPro DOMAIN/s: Reticulon (InterPro:IPR003388); BEST Arabidopsis thaliana protein match is: reticulon family protein (TAIR:AT4G28430.1); Has 1047 Blast hits to 1034 proteins in 125 species: Archae - 0; Bacteria - 2; Metazoa - 715; Fungi - 46; Plants - 58; Viruses - 4; Other Eukaryotes -…	PGSC0003DMG400011178	PGSC0003DMT400029051	1,429518356	0,026646892	0,669284753	0,515290563	0,114537644	0,904155693	1,358666437	0,039220663	0,191057063	0,913865282	0,346469753	0,786252112	0,974686594	0,259691514	-0,365290072	0,787511017	-1,030273316	0,136720595	-1,460559254	0,015325369	1,572554767	0,009072468
PGSC0003DMP400019704	CUST_10263_PI426222305	Conserved gene of unknown function	moderately similar to ( 352) AT4G30850 | Symbols: HHP2 | HHP2 (HEPTAHELICAL TRANSMEMBRANE PROTEIN2); receptor | chr4:15020540-15022278 REVERSEmoderately similar to ( 280) loc_os06g44250 12006.m08953 protein haemolysin-III related family protein, expressedHlyIII COG1272 PGSC0003DMT400028980	PGSC0003DMG400011156	PGSC0003DMT400028980	1,812670001	0,002132915	0,539480309	0,601610806	0,22302154	0,774285713	1,630875365	0,00670499	0,967058961	0,207284221	0,429749393	0,681512485	-0,560969927	0,639500356	0,838641912	0,247493939	0,348317496	0,723634136	-0,409345115	0,58530336	0,635195541	0,404162477
PGSC0003DMP400059408	CUST_10264_PI426222305	Aspartic proteinase nepenthesin-1	weakly similar to ( 150) AT3G20015 | Symbols: | aspartic-type endopeptidase | chr3:6978746-6980158 REVERSEweakly similar to ( 148) loc_os01g04710 12001.m42852 protein aspartic proteinase nepenthesin-1 precursor, putative, expressed PGSC0003DMT400087733	PGSC0003DMG400037304	PGSC0003DMT400087733	0,279501236	0,876712418	0,788955122	0,560161905	0,506310729	0,580452188	0,556689104	0,609835917	0,31200865	0,881289795	0,247685771	0,900462929	0,46298181	0,848514725	0,604209995	0,67544802	0,841345288	0,426818612	0,443829787	0,685094644	0,311990578	0,864045127
PGSC0003DMP400047794	CUST_10265_PI426222305	STS14 protein	weakly similar to ( 198) AT5G57625 | Symbols: | allergen V5/Tpx-1-related family protein | chr5:23337865-23338577 FORWARDweakly similar to ( 198) PR1_MEDTR Pathogenesis-related protein PR-1 precursor - Medicago truncatula (Barrel medic)weakly similar to ( 180) loc_os02g54540 12002.m10483 protein pathogenesis-related protein PR-1 precursor, putative, expressedSCP SCP SCP PGSC0003DMT400070703	PGSC0003DMG400027491	PGSC0003DMT400070703	-0,850980067	0,717425274	-0,720973279	0,812216841	-3,489183934	0,001829097	-0,851097102	0,643959916	-0,951326112	0,721595783	-1,218395156	0,571960213	0,562676879	0,911833349	-2,115902973	0,173512546	-2,108352363	0,148972887	-2,594859521	0,041267892	0,327953244	0,927881082
PGSC0003DMP400047768	CUST_10266_PI426222305	Conserved gene of unknown function	very weakly similar to (99.4) AT5G52450 | Symbols: | MATE efflux protein-related | chr5:21289042-21291749 REVERSEvery weakly similar to (96.3) loc_os10g11354 12010.m04463 protein transparent testa 12 protein, putative, expressed PGSC0003DMT400070652	PGSC0003DMG400027465	PGSC0003DMT400070652	-0,88652844	0,088096237	-1,504970175	0,004663346	-2,038959346	5,24E-06	-0,873146707	0,093162835	-1,542573071	0,005452103	-0,930963758	0,127472927	-0,920819296	0,116619614	-1,01110516	0,052663925	-0,730327555	0,181838773	-1,326892839	0,004392114	-0,568296488	0,346259604
PGSC0003DMP400019763	CUST_10267_PI426222305	Actin binding protein	moderately similar to ( 394) AT5G58160 | Symbols: | actin binding | chr5:23533724-23539465 FORWARDmoderately similar to ( 372) loc_os08g17820 12008.m26828 protein actin binding protein, putative, expressedFH2 FH2 PGSC0003DMT400029053	PGSC0003DMG400011179	PGSC0003DMT400029053	-0,31992123	0,786518388	0,319345571	0,822949728	0,390439864	0,573018317	-0,106220678	0,922976934	-0,088895824	0,964570246	-0,306879069	0,805971964	0,017578584	0,996588437	0,340572869	0,797450996	0,371760444	0,712362208	0,442215996	0,564247414	-0,352808454	0,760535584
PGSC0003DMP400047737	CUST_10268_PI426222305	RING-H2 finger protein ATL56	very weakly similar to (81.6) AT4G30370 | Symbols: | zinc finger (C3HC4-type RING finger) family protein | chr4:14858743-14859273 REVERSE PGSC0003DMT400070604	PGSC0003DMG400027445	PGSC0003DMT400070604	0,049129994	0,962401531	-0,340512622	0,592519089	0,296602107	0,439058363	0,27234006	0,574714821	0,048332384	0,968459278	-0,10714995	0,907067838	-0,564058804	0,257559347	0,369801369	0,498591231	0,13668693	0,849568912	0,191923654	0,704773863	-0,676827512	0,067525289
PGSC0003DMP400019811	CUST_10269_PI426222305	Conserved gene of unknown function	moderately similar to ( 316) AT4G30720 | Symbols: | electron carrier/ oxidoreductase | chr4:14972212-14975461 REVERSEmoderately similar to ( 300) loc_os05g34040 12005.m07636 protein FAD dependent oxidoreductase, putative, expressedCOG2509 PGSC0003DMT400029126	PGSC0003DMG400011203	PGSC0003DMT400029126	-0,102981256	0,957769852	-0,304369167	0,864090252	-1,949321809	0,000842621	0,481178642	0,606324864	0,091324104	0,968373856	0,284425963	0,852187066	-0,094707247	0,983053878	0,967962415	0,255968061	0,259604618	0,847832664	0,060691444	0,962505445	-1,062689549	0,154098869
PGSC0003DMP400035184	CUST_1027_PI426222305	Pentatricopeptide repeat-containing protein	highly similar to ( 583) AT5G14080 | Symbols: | pentatricopeptide (PPR) repeat-containing protein | chr5:4543265-4545256 REVERSEweakly similar to ( 121) RF1_ORYSA Rf1 protein, mitochondrial precursor (PPR protein) (Fertility restorer) (Restorer for CMS) - Oryza sativa (Rice)moderately similar to ( 399) loc_os03g56960 12003.m10615 protein expressed protein PGSC0003DMT400052199	PGSC0003DMG400020245	PGSC0003DMT400052199	0,177980893	0,85041898	0,434483762	0,563319715	-0,117253212	0,853762123	0,772861662	0,105364534	0,625911884	0,311771221	0,527046226	0,419498671	-0,168765885	0,928046146	0,166912149	0,890644236	0,001385544	0,999081723	-0,082894202	0,914240977	-0,322952654	0,656648999
PGSC0003DMP400047758	CUST_10270_PI426222305	Serine-threonine protein kinase, plant-type	moderately similar to ( 316) AT1G52540 | Symbols: | protein kinase, putative | chr1:19570298-19571884 REVERSEmoderately similar to ( 218) NORK_MEDTR Nodulation receptor kinase precursor (EC 2.7.11.1) (Does not make infections protein 2) (Symbiosis receptor-like kinase) (MtSYMRK) - Medicago truncatula (Barrel medic)moderately similar to ( 452) loc_os06g44430 12006.m08971 protein BRASSINOSTEROID IN…	PGSC0003DMG400027458	PGSC0003DMT400070632	0,361331985	0,757009584	0,9692187	0,245812835	0,384902383	0,597711038	-0,194030524	0,85259824	-0,398194789	0,76743432	-0,069592784	0,970386007	0,830665035	0,393215459	0,370526144	0,78094866	-0,039405927	0,980923819	0,308706991	0,730045247	0,338192918	0,783655943
PGSC0003DMP400019731	CUST_10271_PI426222305	Glycosyltransferase	very weakly similar to (95.5) AT4G38040 | Symbols: | exostosin family protein | chr4:17867501-17869131 FORWARDvery weakly similar to (97.4) loc_os02g09430 12002.m06240 protein exostosin-like, putative, expressed PGSC0003DMT400029015	PGSC0003DMG400011164	PGSC0003DMT400029015	0,408835132	0,690217026	0,217985177	0,89666884	-0,37047147	0,592164156	0,187719682	0,849682537	0,372971162	0,771719345	-0,15875946	0,919397711	0,046561253	0,991598578	0,12872058	0,949378107	-0,187690887	0,879216969	0,093356847	0,930417395	0,198751832	0,891318477
PGSC0003DMP400019862	CUST_10272_PI426222305	N-acetyltransferase	weakly similar to ( 147) AT4G28030 | Symbols: | GCN5-related N-acetyltransferase (GNAT) family protein | chr4:13937748-13939131 REVERSEweakly similar to ( 111) loc_os08g16010 12008.m080116 protein N-acetyltransferase, putative, expressed PGSC0003DMT400029188	PGSC0003DMG402011224	PGSC0003DMT400029188	0,207337658	0,712251768	-0,779438403	0,030278343	-1,681378179	1,54E-07	0,309776617	0,435559991	-0,555314866	0,173154852	-0,598232565	0,137410702	-0,089283577	0,954667148	-0,064076275	0,953867983	-0,909799964	0,004447012	-1,00445198	0,001270166	0,355970367	0,381699608
PGSC0003DMP400019726	CUST_10273_PI426222305	ATPase	highly similar to ( 709) AT4G28070 | Symbols: | AFG1-like ATPase family protein | chr4:13946009-13948462 FORWARDhighly similar to ( 658) loc_os08g16480 12008.m05770 protein ATPase, putative, expressedCOG1485 AFG1_ATPase PGSC0003DMT400029004	PGSC0003DMG400011163	PGSC0003DMT400029004	-0,219324444	0,82403596	-0,75633753	0,239595978	-0,257390527	0,662326128	0,473770032	0,433463102	-0,666314009	0,334166443	-0,397113721	0,631751247	0,171273522	0,935675701	0,056260975	0,97564513	-0,386167267	0,598313963	-0,458945723	0,413279474	-0,108760882	0,937295132
PGSC0003DMP400019740	CUST_10274_PI426222305	Cytochrome c oxidase subunit 6b	weakly similar to ( 140) AT5G57815 | Symbols: | cytochrome c oxidase subunit 6b, putative | chr5:23426753-23427637 FORWARDweakly similar to ( 135) loc_os04g42060 12004.m09180 protein cytochrome c oxidase polypeptide VIb, putative, expressedCyt_c_Oxidase_VIb COX6B PGSC0003DMT400029026	PGSC0003DMG400011168	PGSC0003DMT400029026	-6,60E-06	1	0,068062506	0,945726608	0,783398254	0,003910014	-0,121222247	0,812787816	0,150094483	0,847885439	-0,161638138	0,806776326	-0,05519984	0,977125293	0,240028757	0,681546143	0,229468607	0,649244021	0,188269796	0,664048363	-0,244679079	0,634098491
PGSC0003DMP400065861	CUST_10275_PI426222305	CND41, chloroplast nucleoid DNA binding protein	weakly similar to ( 112) AT5G10760 | Symbols: | aspartyl protease family protein | chr5:3400671-3402165 REVERSEweakly similar to ( 124) loc_os09g27910 12009.m05942 protein aspartic proteinase nepenthesin-1 precursor, putative, expressed PGSC0003DMT400094186	PGSC0003DMG400043757	PGSC0003DMT400094186	0,263876499	0,810996245	0,467112152	0,64563079	0,187407155	0,803907939	-0,343106263	0,660211841	-0,034140938	0,985855983	-0,186274358	0,888392485	0,195021974	0,93564636	0,133650257	0,940653746	-0,44324976	0,593479902	0,352777835	0,627103117	0,11990602	0,939830224
PGSC0003DMP400019774	CUST_10276_PI426222305	Low-molecular-weight cysteine-rich protein LCR78	PGSC0003DMT400029066	PGSC0003DMG400011185	PGSC0003DMT400029066	-1,446421436	0,227306855	-0,884269971	0,631145234	1,776159474	0,042823808	-0,065054368	0,976231037	-0,157159191	0,961713127	0,623445936	0,750394365	-1,430917494	0,338098875	-0,676040787	0,735097518	-0,953865089	0,505743448	0,084040317	0,964730329	-0,373403446	0,874523946
PGSC0003DMP400019656	CUST_10277_PI426222305	Basic helix-loop-helix family protein	PGSC0003DMT400028918	PGSC0003DMG400011133	PGSC0003DMT400028918	-2,163792457	0,016641051	-0,824285621	0,600574153	-1,195551158	0,140801031	-1,810648791	0,054382114	-0,654222345	0,715097508	-1,31604002	0,278978456	-0,464863714	0,875807641	-1,06120493	0,3835067	-0,689482627	0,612922819	-1,115275277	0,238991749	0,451375305	0,803043127
PGSC0003DMP400019768	CUST_10278_PI426222305	Conserved gene of unknown function	moderately similar to ( 265) AT2G44870 | Symbols: | unknown protein | chr2:18503250-18504422 FORWARDweakly similar to ( 199) loc_os10g41940 12010.m06951 protein expressed protein PGSC0003DMT400029058	PGSC0003DMG400011181	PGSC0003DMT400029058	-0,174259738	0,913789477	0,280235726	0,868911922	-0,192429386	0,831948364	-0,090139523	0,940935008	-0,220685744	0,900071227	-0,009479137	0,997420314	0,220301313	0,939080881	0,01976417	0,993654555	0,774906	0,338022557	0,157880269	0,885622061	-0,410205916	0,723778575
PGSC0003DMP400005787	CUST_10279_PI426222305	Conserved gene of unknown function	PGSC0003DMT400008316	PGSC0003DMG400003205	PGSC0003DMT400008316	-1,14858076	0,098078988	-0,439456156	0,741075789	0,256849982	0,760415258	-0,417207664	0,641034116	-0,225950031	0,895829961	-0,575841755	0,586218059	-0,540591775	0,711372522	0,702073492	0,445894476	0,392082409	0,713107967	-0,252835403	0,794796285	-1,149191174	0,082059835
PGSC0003DMP400035058	CUST_1028_PI426222305	Tetratricopeptide-like helical		PGSC0003DMG400020195	PGSC0003DMT400052031	0,123648927	0,926758972	0,458487486	0,630683862	-0,342833802	0,567044119	0,297592082	0,69609313	0,602829887	0,46239489	0,713855575	0,33768718	-0,534365287	0,59909428	0,367799987	0,71455425	0,459455188	0,547624981	0,85380687	0,103095676	-0,736947704	0,21977564
PGSC0003DMP400005758	CUST_10280_PI426222305	Temperature-induced lipocalin'	weakly similar to ( 189) AT5G58070 | Symbols: ATTIL, TIL | TIL (TEMPERATURE-INDUCED LIPOCALIN); binding / transporter | chr5:23500512-23501156 REVERSEweakly similar to ( 174) loc_os08g34150 12008.m07404 protein OsTIL-2 - Oryza sativa Temperature-induced lipocalin-2, expressedLipocalin_2 Blc PGSC0003DMT400008265	PGSC0003DMG400003187	PGSC0003DMT400008265	0,132942274	0,91154377	-0,212974854	0,865187283	-1,42129951	0,000574776	0,421931192	0,495561313	0,063816409	0,968633175	-0,070787335	0,960079308	-0,124374999	0,960411745	0,549450139	0,415510336	0,153596748	0,877663761	0,235113691	0,732949548	0,024298804	0,987619803
PGSC0003DMP400019785	CUST_10281_PI426222305	Pectinesterase inhibitor	PGSC0003DMT400029080	PGSC0003DMG400011190	PGSC0003DMT400029080	-1,506162388	0,009151063	-1,709251752	0,006927227	-0,811049806	0,116526003	-0,340915622	0,678688878	-1,31083947	0,055883555	-1,219711342	0,083939408	-0,389238346	0,804321425	-0,840398447	0,234558028	-0,891890461	0,165794201	-0,285019711	0,727955626	-0,921310775	0,136355679
PGSC0003DMP400047760	CUST_10282_PI426222305	ADP-ribosylation factor 3	moderately similar to ( 285) AT2G24765 | Symbols: ARF3, ARL1, ATARL1 | ARF3 (ADP-RIBOSYLATION FACTOR 3); protein binding | chr2:10562822-10564742 FORWARDweakly similar to ( 195) ARF1_ORYSA ADP-ribosylation factor 1 (13 kDa cold-induced protein) - Oryza sativa (Rice)moderately similar to ( 291) loc_os08g15040 12008.m05627 protein ADP-ribosylation factor 3, putative, expressedArl1 Arf ARF Arf_Arl A…	PGSC0003DMG400027460	PGSC0003DMT400070636	-0,148620202	0,774110487	0,191658957	0,732158731	0,316323527	0,216971882	0,061491058	0,897794902	0,195619672	0,721721161	0,220189581	0,636685827	-0,116828515	0,910465022	0,006224294	0,99567097	0,349458208	0,287146795	0,155901742	0,672765181	-0,358421863	0,260100843
PGSC0003DMP400019854	CUST_10283_PI426222305	Tetratricopeptide repeat protein	moderately similar to ( 250) AT4G30480 | Symbols: | tetratricopeptide repeat (TPR)-containing protein | chr4:14897500-14898254 FORWARDmoderately similar to ( 246) loc_os10g34540 12010.m06277 protein tetratricopeptide repeat protein 1, putative, expressed PGSC0003DMT400029174	PGSC0003DMG400011219	PGSC0003DMT400029174	-0,70799218	0,210518297	0,15607929	0,912739003	0,70428969	0,103339192	-0,282031915	0,685706046	0,065759548	0,96789133	-0,381603512	0,650603556	0,397441872	0,725696267	-0,056124755	0,975889285	0,188291624	0,842837895	0,198717947	0,784507862	0,222782427	0,829331067
PGSC0003DMP400019688	CUST_10284_PI426222305	Translation initiation factor IF-3	moderately similar to ( 243) AT4G30690 | Symbols: | translation initiation factor 3 (IF-3) family protein | chr4:14960742-14962328 FORWARDweakly similar to ( 183) loc_os02g55120 12002.m10538 protein translation initiation factor IF-3, chloroplast precursor, putative, expressedinfC InfC IF3_C IF3_N PGSC0003DMT400028956	PGSC0003DMG400011147	PGSC0003DMT400028956	0,389908392	0,504136134	-0,515959113	0,385986202	-0,951392348	0,005584088	0,248410541	0,666527475	-0,626914024	0,250082858	-0,360670247	0,591412501	-0,088034286	0,969542454	0,001207798	0,999225085	-0,76382599	0,073739702	-0,639053324	0,115433472	0,113606816	0,91603187
PGSC0003DMP400019692	CUST_10285_PI426222305	Cellulose synthase 3	highly similar to ( 987) AT5G17420 | Symbols: IRX3, CESA7, ATCESA7, MUR10 | IRX3 (IRREGULAR XYLEM 3); cellulose synthase | chr5:5736859-5741407 REVERSEhighly similar to ( 984) loc_os09g25490 12009.m05701 protein CESA9 - cellulose synthase, expressedCellulose_synt PGSC0003DMT400028962	PGSC0003DMG400011148	PGSC0003DMT400028962	0,211888287	0,844242551	-0,212362362	0,876551997	-0,227452941	0,727822353	-0,104983791	0,909089971	-0,268856109	0,821631048	0,095811658	0,946126441	-0,076778011	0,981471146	0,165219923	0,912446069	0,489190907	0,493049529	0,560218487	0,320802282	-0,501047802	0,475891176
PGSC0003DMP400019840	CUST_10286_PI426222305	50S ribosomal protein L35	PGSC0003DMT400029159	PGSC0003DMG400011211	PGSC0003DMT400029159	0,700290608	0,445407072	-0,615951875	0,60137526	-2,00490237	0,000469739	0,234322304	0,828768442	-1,003555627	0,270909533	-0,212026042	0,897564824	0,590426815	0,687777786	-0,393685664	0,781728004	-1,457990141	0,032243068	-1,187297139	0,069125331	0,596658615	0,539138214
PGSC0003DMP400005774	CUST_10287_PI426222305	Protein bem46	moderately similar to ( 438) AT4G31020 | Symbols: | unknown protein | chr4:15108832-15110079 REVERSEmoderately similar to ( 388) loc_os02g55330 12002.m33913 protein esterase/lipase/thioesterase, putative, expressed PGSC0003DMT400008295	PGSC0003DMG400003197	PGSC0003DMT400008295	0,648977755	0,24253415	0,176760819	0,891076815	1,411370468	0,000426882	0,539165362	0,332421956	0,263070813	0,802330892	0,468476453	0,524047453	-0,035395103	0,991857426	0,262586391	0,796753266	0,248440427	0,759710052	0,2885466	0,641363909	-0,034721608	0,981468678
PGSC0003DMP400019868	CUST_10288_PI426222305	Gene of unknown function	PGSC0003DMT400029196	PGSC0003DMG400011228	PGSC0003DMT400029196	1,067888046	0,341132307	1,120164519	0,387931244	0,68909514	0,465293934	0,033509082	0,986119551	0,209408752	0,936377596	0,649090308	0,680565979	0,662039082	0,767954573	1,695695855	0,080949985	-0,115944642	0,958790685	0,569409847	0,62302908	0,545235163	0,735662631
PGSC0003DMP400047739	CUST_10289_PI426222305	Conserved gene of unknown function	very weakly similar to (85.5) AT4G16850 | Symbols: | unknown protein | chr4:9480699-9481640 FORWARD PGSC0003DMT400070606	PGSC0003DMG400027446	PGSC0003DMT400070606	-1,469482433	0,127145607	-1,733773719	0,095713833	-1,18619885	0,133121637	-0,486775881	0,700639935	-0,269946239	0,910968251	0,402037855	0,828878189	-3,903735828	3,43E-05	-1,107954396	0,335895265	-0,485229062	0,746718834	-0,874224607	0,376769277	-3,797136151	8,23E-06
PGSC0003DMP400002461	CUST_1029_PI426222305	Cop9 complex subunit 7a	highly similar to ( 537) AT5G15610 | Symbols: | proteasome family protein | chr5:5079579-5081929 FORWARDmoderately similar to ( 500) loc_os04g01290 12004.m101446 protein PCI domain containing protein, expressed PGSC0003DMT400003458	PGSC0003DMG400001365	PGSC0003DMT400003458	-0,038224538	0,980851071	0,290755484	0,817046409	0,929078218	0,047435993	0,182786052	0,836902445	-0,008654313	0,997062229	0,007494978	0,997420314	-0,085018449	0,979678945	0,020807903	0,992830444	0,437972751	0,590147199	0,046328094	0,963633357	-0,059861894	0,971871425
PGSC0003DMP400019776	CUST_10290_PI426222305	Low-molecular-weight cysteine-rich protein LCR78	PGSC0003DMT400029068	PGSC0003DMG400011185	PGSC0003DMT400029068	-0,988752021	0,418609768	-0,980515757	0,502532194	1,486404303	0,060079718	-0,380188078	0,788978624	-0,407025937	0,855878688	-0,490139253	0,789857711	-0,812310832	0,680186577	-1,088877345	0,378357008	-0,911061632	0,460327767	0,416087009	0,752770887	-0,442881578	0,813565069
PGSC0003DMP400019835	CUST_10291_PI426222305	Serine/threonine-protein kinase bri1	highly similar to ( 531) AT2G34930 | Symbols: | disease resistance family protein | chr2:14737169-14739886 REVERSEmoderately similar to ( 242) RPK1_IPONI Receptor-like protein kinase precursor (EC 2.7.11.1) - Ipomoea nil (Japanese morning glory) (Pharbitis nil)moderately similar to ( 420) loc_os06g04830 12006.m05212 protein hcr2-0B, putative, expressed PGSC0003DMT400029154	PGSC0003DMG400011209	PGSC0003DMT400029154	-1,865774862	0,004763228	-1,76888066	0,016068151	-1,704661166	0,002268412	-1,720469566	0,011086019	-1,28148804	0,11571867	-1,191071893	0,157060473	-0,798611373	0,469900078	-1,180476548	0,111496507	-1,165558421	0,098800007	-1,279334732	0,044030737	-1,170869702	0,085426438
PGSC0003DMP400047748	CUST_10292_PI426222305	Gene of unknown function	PGSC0003DMT400070619	PGSC0003DMG400027452	PGSC0003DMT400070619	0,806860106	0,239377369	0,782967703	0,340921551	0,990000103	0,047488265	-0,528872818	0,470714311	0,086330617	0,963471131	-0,071637503	0,967079021	0,035488252	0,993673753	0,243508997	0,871049763	0,327005754	0,740375322	-0,112511926	0,91084683	-1,03111525	0,08350275
PGSC0003DMP400021002	CUST_10293_PI426222305	60S ribosomal protein L39-3	PGSC0003DMT400030914	PGSC0003DMG400011840	PGSC0003DMT400030914	-0,051334386	0,970995892	0,238870967	0,844540763	0,885275243	0,036144395	-0,210059735	0,783579016	0,065696942	0,968230082	0,420765751	0,611566909	-0,115173202	0,965785645	0,181650709	0,894350535	0,205268441	0,82718623	0,401392389	0,501868345	-0,557017839	0,371780745
PGSC0003DMP400005752	CUST_10294_PI426222305	Gene of unknown function	PGSC0003DMT400008254	PGSC0003DMG401003184	PGSC0003DMT400008254	-0,178677252	0,874160435	0,199129532	0,882918866	-0,446576547	0,382899911	-0,324087204	0,642627584	0,226608743	0,85455817	0,240587704	0,819263639	0,451043311	0,67717084	-0,538996348	0,457739443	0,034821405	0,978567777	-0,065815738	0,942473104	-0,439956406	0,550244497
PGSC0003DMP400019721	CUST_10295_PI426222305	Eukaryotic peptide chain release factor subunit 1-1	highly similar to ( 754) AT3G26618 | Symbols: ERF1-3 | ERF1-3 (eukaryotic release factor 1-3); translation release factor | chr3:9788854-9790161 FORWARDhighly similar to ( 770) loc_os07g39870 12007.m079730 protein eukaryotic peptide chain release factor subunit 1-1, putative, expressedeRF1 PRK04011 eRF1_1 eRF1_2 eRF1_3 PGSC0003DMT400028999	PGSC0003DMG401011162	PGSC0003DMT400028999	-0,886613208	0,009358338	-0,251201026	0,710355696	0,33220429	0,32514595	-0,373236936	0,362837337	-0,061612131	0,955070663	-0,342920113	0,51999392	-0,146716237	0,909648113	0,050275421	0,967924277	0,237553651	0,659853999	0,198131351	0,666264608	-0,420105246	0,30689432
PGSC0003DMP400019659	CUST_10296_PI426222305	Plastidial delta-12 oleate desaturase	highly similar to ( 636) AT4G30950 | Symbols: FAD6, FADC, SFD4 | FAD6 (FATTY ACID DESATURASE 6); omega-6 fatty acid desaturase | chr4:15057278-15059673 REVERSEhighly similar to ( 639) FAD6C_BRANA Omega-6 fatty acid desaturase, chloroplast precursor (EC 1.14.19.-) - Brassica napus (Rape)moderately similar to ( 275) loc_os08g34220 12008.m07411 protein omega-6 fatty acid desaturase, chloroplast prec…	PGSC0003DMG400011135	PGSC0003DMT400028923	0,179884255	0,952241361	-0,431330428	0,883719167	-1,350825834	0,180733787	-0,129694985	0,951344916	-0,189231217	0,956752836	0,475586255	0,840117195	0,235849636	0,969551481	-1,053759912	0,531479866	-1,032808271	0,497756533	-0,14144451	0,943057143	0,473945875	0,840935813
PGSC0003DMP400019843	CUST_10297_PI426222305	WD-40 repeat protein family	moderately similar to ( 387) AT4G30840 | Symbols: | WD-40 repeat protein family | chr4:15017831-15019709 REVERSEmoderately similar to ( 285) loc_os08g16600 12008.m05781 protein expressed protein PGSC0003DMT400029162	PGSC0003DMG400011212	PGSC0003DMT400029162	-0,138494885	0,875758529	0,40219375	0,538761452	0,059151294	0,922196319	0,110501583	0,868379336	0,771404062	0,110890732	0,421432169	0,485272274	-0,240863637	0,833841676	0,552163712	0,260196341	0,807826283	0,045928917	0,564115343	0,159682057	-0,769567439	0,05048382
PGSC0003DMP400019826	CUST_10298_PI426222305	Receptor kinase	highly similar to ( 832) AT2G24130 | Symbols: | leucine-rich repeat transmembrane protein kinase, putative | chr2:10258148-10261220 FORWARDmoderately similar to ( 246) RPK1_IPONI Receptor-like protein kinase precursor (EC 2.7.11.1) - Ipomoea nil (Japanese morning glory) (Pharbitis nil)highly similar to ( 677) loc_os06g08710 12006.m05590 protein receptor-like protein kinase 5 precursor, putativeS_…	PGSC0003DMG400011205	PGSC0003DMT400029142	0,570817631	0,468204466	0,548763495	0,569314546	1,146824493	0,016513978	0,263958772	0,757811908	0,505521839	0,615339335	0,102173195	0,948260454	0,234242345	0,915504745	-0,127796065	0,945598069	0,22932134	0,832589298	-0,133049694	0,889837354	0,553784522	0,473094531
PGSC0003DMP400019816	CUST_10299_PI426222305	Gene of unknown function	PGSC0003DMT400029131	PGSC0003DMG402011204	PGSC0003DMT400029131	0,359971002	0,289385035	0,535197924	0,109053905	0,876745078	0,000252006	0,088582042	0,846979051	0,262571332	0,584372378	0,545621422	0,115000596	0,324819856	0,496034423	0,396629515	0,247625619	0,441394301	0,150529832	0,780815715	0,003461984	-0,70643618	0,007459627
PGSC0003DMP400063830	CUST_103_PI426222305	Gene of unknown function	PGSC0003DMT400092155	PGSC0003DMG400041726	PGSC0003DMT400092155	-0,219245896	0,910697335	0,199459927	0,934643323	0,239242137	0,829408195	0,543722687	0,616295802	-0,574308007	0,718714848	0,487558843	0,748981985	-0,177452381	0,967950308	-0,281531731	0,899417806	0,422467951	0,758985052	-0,07019694	0,962478478	0,156995701	0,947054067
PGSC0003DMP400017742	CUST_1030_PI426222305	Tetratricopeptide repeat-containing protein	weakly similar to ( 186) AT4G37210 | Symbols: | tetratricopeptide repeat (TPR)-containing protein | chr4:17512376-17514421 FORWARDweakly similar to ( 155) loc_os07g03070 12007.m04778 protein TPR Domain containing protein, expressed PGSC0003DMT400026004	PGSC0003DMG400010033	PGSC0003DMT400026004	0,094170224	0,918742942	0,474204471	0,366985381	1,886284164	2,05E-07	0,11932233	0,842147939	0,237011701	0,758852867	0,167500585	0,829035986	-0,015004961	0,995456511	0,492066275	0,289021164	-0,045051994	0,961828659	0,294021343	0,506997958	0,586401285	0,132544696
PGSC0003DMP400047744	CUST_10300_PI426222305	Trehalose-6-phosphate synthase	weakly similar to ( 119) AT4G17770 | Symbols: ATTPS5, TPS5 | ATTPS5; protein binding / transferase, transferring glycosyl groups / trehalose-phosphatase | chr4:9877055-9880084 FORWARDweakly similar to ( 132) loc_os02g54820 12002.m33906 protein trehalose-6-phosphate synthase, putative, expressed PGSC0003DMT400070615	PGSC0003DMG400027449	PGSC0003DMT400070615	-0,745333905	0,641154719	1,106835715	0,47334807	3,428464833	7,47E-05	-0,213057046	0,902944925	1,303678395	0,362166153	2,285954601	0,055121222	-0,402740787	0,9175282	0,361580983	0,895000919	2,264678472	0,022983754	3,465779653	0,000440545	-0,513948137	0,792858373
PGSC0003DMP400057975	CUST_10301_PI426222305	Aspartic proteinase nepenthesin-1	weakly similar to ( 158) AT3G18490 | Symbols: | aspartyl protease family protein | chr3:6349090-6350592 REVERSEweakly similar to ( 154) loc_os01g04710 12001.m42852 protein aspartic proteinase nepenthesin-1 precursor, putative, expressed PGSC0003DMT400086300	PGSC0003DMG400035871	PGSC0003DMT400086300	-0,129193316	0,946259432	-0,352935906	0,836448833	-0,040317523	0,972346261	-0,21447909	0,855723254	0,077176179	0,975298736	0,178370321	0,924784381	0,159519157	0,96748889	0,583859774	0,628825353	0,977468192	0,237636652	0,437547481	0,640612534	-0,683213991	0,484076221
PGSC0003DMP400019717	CUST_10302_PI426222305	WD-repeat protein	weakly similar to ( 180) AT4G30510 | Symbols: ATATG18B | AtATG18b | chr4:14905664-14906915 REVERSEweakly similar to ( 147) loc_os02g54910 12002.m10519 protein expressed protein PGSC0003DMT400028994	PGSC0003DMG400011161	PGSC0003DMT400028995	0,149715694	0,920572178	0,227502465	0,88869664	0,153042222	0,857624554	0,087116098	0,937381745	0,184510933	0,910713954	-0,104519108	0,949988455	-0,374074165	0,825796905	-0,202607552	0,905097925	0,099587715	0,943874984	0,591193351	0,379659129	-0,293536391	0,808704114
PGSC0003DMP400019869	CUST_10303_PI426222305	Gene of unknown function	PGSC0003DMT400029197	PGSC0003DMG400011229	PGSC0003DMT400029197	-0,275783816	0,800472849	-0,213035437	0,887677826	0,170933114	0,824173229	-0,335063474	0,668859857	0,018136109	0,992784011	-0,324873799	0,764625357	0,199957014	0,932656785	0,0455705	0,983338964	0,390320582	0,653292017	0,078154119	0,937259028	0,196015156	0,879626269
PGSC0003DMP400019856	CUST_10304_PI426222305	HDDC2 protein	moderately similar to ( 291) AT2G23820 | Symbols: | metal-dependent phosphohydrolase HD domain-containing protein | chr2:10140595-10142672 FORWARDmoderately similar to ( 301) loc_os02g08260 12002.m06172 protein HDDC2 protein, putative, expressedCOG1896 PGSC0003DMT400029178	PGSC0003DMG402011220	PGSC0003DMT400029178	0,327334017	0,791969932	-0,271582496	0,869987641	-1,613581884	0,002624879	0,891226487	0,215137976	0,033645613	0,988343223	-0,190298716	0,904275639	-0,050132271	0,991598578	0,019677001	0,993556911	-0,787408924	0,311911518	-0,788731935	0,241078414	0,177913777	0,915512817
PGSC0003DMP400019796	CUST_10305_PI426222305	Tospovirus resistance protein C	PGSC0003DMT400029092	PGSC0003DMG400011193	PGSC0003DMT400029092	-0,092553777	0,965621691	-0,389970695	0,824265747	-0,084699916	0,942987747	0,054626872	0,971695389	0,312367779	0,869535809	-0,286522389	0,867947292	0,00237068	0,999524299	-0,249519521	0,907630964	-0,292034183	0,840974457	-0,33414279	0,75905308	0,249149562	0,890522174
PGSC0003DMP400019663	CUST_10306_PI426222305	1-acyl-sn-glycerol-3-phosphate acyltransferase	moderately similar to ( 348) AT4G30580 | Symbols: ATS2, EMB1995 | ATS2; 1-acylglycerol-3-phosphate O-acyltransferase/ acyltransferase | chr4:14932515-14934489 REVERSEmoderately similar to ( 355) LPAT1_BRANA 1-acyl-sn-glycerol-3-phosphate acyltransferase 1, chloroplast precursor (EC 2.3.1.51) - Brassica napus (Rape)moderately similar to ( 377) loc_os10g35390 12010.m06362 protein 1-acyl-sn-glycerol…	PGSC0003DMG402011138	PGSC0003DMT400028928	0,19057679	0,929706726	-0,280083186	0,908606429	-0,866000396	0,293266373	-0,670022418	0,54534779	-1,448853003	0,182113494	-1,467555626	0,177730534	0,615916634	0,775059511	0,487817958	0,787401826	0,316565178	0,849433283	0,211863311	0,881472333	-0,567482015	0,695442637
PGSC0003DMP400019668	CUST_10307_PI426222305	26S proteasome non-atpase regulatory subunit	weakly similar to ( 142) AT5G57950 | Symbols: | 26S proteasome regulatory subunit, putative | chr5:23460765-23462128 FORWARDweakly similar to ( 121) loc_os09g25310 12009.m05683 protein 26S proteasome non-ATPase regulatory subunit 9, putative, expressed PGSC0003DMT400028933	PGSC0003DMG401011139	PGSC0003DMT400028933	-0,401067845	0,529674195	-0,254869002	0,794468883	-0,233496275	0,65731949	-0,327436878	0,571174905	0,009209113	0,996173172	-0,280749811	0,731637989	-0,512390546	0,491440684	-0,609115027	0,261726805	-0,174943035	0,835045995	-0,228020302	0,706400784	-0,498888689	0,361761663
PGSC0003DMP400020989	CUST_10308_PI426222305	Minichromosome maintenance 5 protein	nearly identical (1110) AT2G07690 | Symbols: MCM5 | minichromosome maintenance family protein / MCM family protein | chr2:3523379-3527388 REVERSEmoderately similar to ( 298) MCM3_MAIZE DNA replication licensing factor MCM3 homolog (Replication origin activator) (ROA protein) (Fragment) - Zea mays (Maize)nearly identical (1093) loc_os02g55410 12002.m33915 protein DNA replication licensing factor M…	PGSC0003DMG400011837	PGSC0003DMT400030898	0,171658069	0,934194654	-0,130486441	0,960323991	0,931769085	0,217031981	-0,07108383	0,964554052	0,104348244	0,969564132	0,304673609	0,869658526	0,180926286	0,967332012	-0,089917923	0,976614997	0,120043831	0,951149708	-0,192039201	0,888058978	0,304727734	0,869057283
PGSC0003DMP400019807	CUST_10309_PI426222305	Wall-associated kinase	very weakly similar to (80.9) AT1G69790 | Symbols: | protein kinase, putative | chr1:26266838-26268818 FORWARDvery weakly similar to (81.6) loc_os01g26300 12001.m09083 protein OsWAK9 - OsWAK receptor-like cytoplasmic kinase (OsWAK-RLCK), expressed PGSC0003DMT400029117	PGSC0003DMG401011202	PGSC0003DMT400029117	0,184255383	0,933904461	0,012051111	0,997283636	-1,925190279	0,007744098	-1,220665527	0,207115832	-0,402737439	0,846933699	-0,735662744	0,609285244	0,35008347	0,917341796	-1,57072733	0,099851211	-0,754389376	0,541111388	-1,256518664	0,147664069	0,292626926	0,886937629
PGSC0003DMP400000967	CUST_1031_PI426222305	C2H2L domain class transcription factor	moderately similar to ( 368) AT5G40310 | Symbols: | exonuclease family protein | chr5:16113272-16115816 REVERSEmoderately similar to ( 332) loc_os02g47920 12002.m09826 protein RNA exonuclease 4, putativeEXOIII PGSC0003DMT400001299	PGSC0003DMG400000495	PGSC0003DMT400001299	-0,420566662	0,741032848	0,262666806	0,891761663	-0,294337264	0,74358463	-0,031713444	0,983551157	0,368479769	0,819986868	-0,225810855	0,894510492	-0,217660942	0,94595562	-0,033596274	0,990948292	-0,221273003	0,877916852	-0,243104723	0,824151734	-0,317545258	0,831313293
PGSC0003DMP400019744	CUST_10310_PI426222305	Protein WAX2	highly similar to ( 609) AT5G57800 | Symbols: FLP1, YRE, CER3, WAX2 | CER3 (ECERIFERUM 3); binding / catalytic/ iron ion binding / oxidoreductase | chr5:23420589-23423832 FORWARDhighly similar to ( 532) loc_os09g25850 12009.m05737 protein gl1 protein, putative, expressed PGSC0003DMT400029031	PGSC0003DMG400011170	PGSC0003DMT400029031	1,147798108	0,00643135	1,118120567	0,017122639	-0,255964053	0,601046021	0,896908527	0,041457257	0,842363527	0,10268765	0,993095879	0,050659421	0,18603408	0,906605654	0,56738394	0,291083721	0,748056772	0,096592495	0,294447236	0,584234775	0,536790794	0,283731
PGSC0003DMP400019872	CUST_10311_PI426222305	Gene of unknown function	PGSC0003DMT400029200	PGSC0003DMG400011232	PGSC0003DMT400029200	-0,723800041	0,443809525	-0,801216169	0,450070158	-0,624067289	0,373432054	-0,499590688	0,591431494	-0,260700797	0,886590724	-0,419341169	0,753004897	-0,409982892	0,841953218	-0,235630324	0,905174034	-0,117057879	0,943161489	-0,744119235	0,329501458	-0,365198768	0,788817001
PGSC0003DMP400019772	CUST_10312_PI426222305	Endosomal P24A protein	highly similar to ( 986) AT5G25100 | Symbols: | endomembrane protein 70, putative | chr5:8648374-8651015 REVERSEhighly similar to ( 977) loc_os08g44100 12008.m08384 protein transmembrane 9 superfamily protein member 2 precursor, putative, expressedEMP70 PGSC0003DMT400029062	PGSC0003DMG400011183	PGSC0003DMT400029062	0,013410295	0,989405198	-0,193565685	0,797654133	0,314029193	0,35006453	0,246117763	0,582830772	0,325434602	0,56897781	0,453991601	0,335703833	-0,769989982	0,037068973	0,042413739	0,972779198	0,073529797	0,921928374	0,036562706	0,952798183	-0,298655874	0,538488378
PGSC0003DMP400019777	CUST_10313_PI426222305	WRKY transcription factor	weakly similar to ( 139) AT4G30935 | Symbols: WRKY32, ATWRKY32 | WRKY32; transcription factor | chr4:15051916-15053908 REVERSE PGSC0003DMT400029069	PGSC0003DMG400011186	PGSC0003DMT400029069	-0,542100336	0,089374665	-0,232318916	0,685121396	-0,880500953	0,000536693	-0,280530125	0,454136107	-0,33536811	0,4714054	-0,059503285	0,940641754	-0,073515082	0,962662689	-0,623177127	0,051316893	-0,314284455	0,423944784	-0,292729587	0,387711381	0,009460629	0,992633506
PGSC0003DMP400005775	CUST_10314_PI426222305	Protein bem46	moderately similar to ( 470) AT4G31020 | Symbols: | unknown protein | chr4:15108832-15110079 REVERSEmoderately similar to ( 427) loc_os02g55330 12002.m33913 protein esterase/lipase/thioesterase, putative, expressed PGSC0003DMT400008297	PGSC0003DMG400003197	PGSC0003DMT400008297	0,421563887	0,443863732	0,228140693	0,802791508	1,797054051	2,07E-06	0,56490987	0,215137976	0,398375913	0,556919407	0,451772894	0,455941422	-0,265316929	0,811576752	0,346967715	0,603636498	0,27387288	0,670460033	0,199076732	0,727483505	-0,1492801	0,872356787
PGSC0003DMP400019702	CUST_10315_PI426222305	Gene of unknown function	PGSC0003DMT400028977	PGSC0003DMG401011155	PGSC0003DMT400028977	-0,506630622	0,466309359	-1,531675415	0,005103808	-1,961495444	1,40E-05	0,431065953	0,501139175	-1,418102365	0,013396032	-0,500162623	0,524452773	-0,184876831	0,931007364	-0,329011317	0,73904537	-1,530378425	0,002380328	-1,261384952	0,00821234	0,02209924	0,9890322
PGSC0003DMP400019687	CUST_10316_PI426222305	Translation initiation factor IF-3	moderately similar to ( 224) AT4G30690 | Symbols: | translation initiation factor 3 (IF-3) family protein | chr4:14960742-14962328 FORWARDweakly similar to ( 160) loc_os02g55120 12002.m10538 protein translation initiation factor IF-3, chloroplast precursor, putative, expressedinfC InfC IF3_C PGSC0003DMT400028955	PGSC0003DMG400011147	PGSC0003DMT400028955	0,218604912	0,741722551	-0,321323227	0,621789915	-1,330537521	3,76E-05	0,183361133	0,73449341	-0,189585251	0,822769191	0,000619994	0,999814148	0,069160022	0,975805837	-0,065383234	0,959680226	-0,655985713	0,089402413	-0,641444852	0,070514619	0,140709165	0,865649827
PGSC0003DMP400047756	CUST_10317_PI426222305	Diacylglycerol kinase 7	very weakly similar to (94.7) AT4G30340 | Symbols: ATDGK7 | ATDGK7 (Diacylglycerol kinase 7); diacylglycerol kinase | chr4:14838465-14840941 REVERSEvery weakly similar to (85.5) loc_os08g15090 12008.m05632 protein diacylglycerol kinase accessory domain family protein, expressed PGSC0003DMT400070630	PGSC0003DMG400027456	PGSC0003DMT400070630	0,70443798	0,020781957	0,590140789	0,100218419	0,235825389	0,460472189	0,253670356	0,512948544	0,218164252	0,717252199	-0,10758262	0,878783062	0,798981031	0,011507126	0,596828316	0,067509763	0,179199304	0,721437641	-0,024912629	0,964564208	0,917591391	0,001118269
PGSC0003DMP400005776	CUST_10318_PI426222305	Phosphoesterase	weakly similar to ( 117) AT5G58200 | Symbols: | unknown protein | chr5:23550283-23551972 FORWARDweakly similar to ( 113) loc_os06g08390 12006.m05560 protein metallophosphoesterase, putative, expressed PGSC0003DMT400008298	PGSC0003DMG400003198	PGSC0003DMT400008298	0,002270238	0,998063559	-0,113601578	0,875462197	-0,402968881	0,095698187	0,188505752	0,613795043	0,142165618	0,823082773	-0,010842795	0,990780027	-0,309701557	0,517434053	-0,093627167	0,904742816	0,190135001	0,660631244	0,115768672	0,773942164	-0,3579237	0,262724212
PGSC0003DMP400019824	CUST_10319_PI426222305	Conserved gene of unknown function	PGSC0003DMT400029139	PGSC0003DMG403011204	PGSC0003DMT400029139	0,5710206	0,533905976	0,635118543	0,541637269	-1,022877966	0,059098652	0,631123937	0,411488898	0,773417308	0,405972227	1,115284906	0,162505884	0,030329076	0,994656651	0,271515871	0,863825365	0,464741011	0,629514216	1,276649088	0,032772247	-0,230226447	0,873187533
PGSC0003DMP400001053	CUST_1032_PI426222305	Peptidyl-prolyl cis-trans isomerase	highly similar to ( 625) AT3G01480 | Symbols: CYP38 | CYP38 (cyclophilin 38); peptidyl-prolyl cis-trans isomerase | chr3:188569-190252 FORWARDhighly similar to ( 623) TLP40_SPIOL Peptidyl-prolyl cis-trans isomerase, chloroplast precursor (EC 5.2.1.8) (40 kDa thylakoid lumen PPIase) (40 kDa thylakoid lumen rotamase) - Spinacia oleracea (Spinach)highly similar to ( 621) loc_os08g29370 12008.m26493 …	PGSC0003DMG401000527	PGSC0003DMT400001421	0,974349744	0,311409434	0,613469162	0,679186221	-1,687596047	0,009989261	0,170921978	0,900500926	-0,186125582	0,935014721	-0,236972424	0,90198809	1,226915473	0,240632019	-0,609028785	0,656324933	-0,792840774	0,445896626	-1,317601715	0,083712178	1,303571898	0,110013851
PGSC0003DMP400064745	CUST_10320_PI426222305	Gene of unknown function	PGSC0003DMT400093070	PGSC0003DMG400042641	PGSC0003DMT400093070	1,398966715	0,017499474	0,415076149	0,726781022	1,196347979	0,015280942	-0,150695792	0,880999124	-0,376787577	0,760866941	-0,224954187	0,866553482	0,583495517	0,605623981	0,188397316	0,912179167	-0,401971826	0,664423835	-0,160936689	0,86790044	0,713091955	0,313162844
PGSC0003DMP400019784	CUST_10321_PI426222305	HQT	moderately similar to ( 441) AT5G48930 | Symbols: HCT | HCT (HYDROXYCINNAMOYL-COA SHIKIMATE/QUINATE HYDROXYCINNAMOYL TRANSFERASE); quinate O-hydroxycinnamoyltransferase/ shikimate O-hydroxycinnamoyltransferase/ transferase | chr5:19836654-19838092 REVERSEmoderately similar to ( 283) HCBT2_DIACA Anthranilate N-benzoyltransferase protein 2 (EC 2.3.1.144) (Anthranilate N-hydroxycinnamoyl/benzoyltran…	PGSC0003DMG400011189	PGSC0003DMT400029079	-1,443705205	0,135474749	-0,991238019	0,465066788	-0,617910548	0,520022684	0,540105761	0,660737402	0,613996148	0,730477583	-0,707537825	0,635005265	-1,773557807	0,079592109	-0,358401912	0,876428074	-0,613913592	0,655646686	-2,038428858	0,014206465	-0,798881635	0,520123141
PGSC0003DMP400019735	CUST_10322_PI426222305	DNA-directed RNA polymerase III 25 kD polypeptide	moderately similar to ( 210) AT1G06790 | Symbols: | RNA polymerase Rpb7 N-terminal domain-containing protein | chr1:2087645-2089287 FORWARDweakly similar to ( 151) loc_os07g29420 12007.m29168 protein DNA-directed RNA polymerase III subunit 22.9 kDa polypeptide, putative, expressedRPB7 RNAP_III_Rpc25_N RNA_pol_Rbc25 PRK08563 PGSC0003DMT400029020	PGSC0003DMG400011166	PGSC0003DMT400029020	-0,567179284	0,436699721	0,01935942	0,991965756	0,146750601	0,847651838	0,128548502	0,890428063	0,549144736	0,534510445	0,273549954	0,803502145	-0,440291715	0,723480436	-0,107262205	0,954065152	0,207565664	0,842931624	0,082018741	0,931730577	0,105004075	0,947536831
PGSC0003DMP400005770	CUST_10323_PI426222305	Two-component system sensor histidine kinase/response regulator	moderately similar to ( 280) AT2G25180 | Symbols: ARR12 | ARR12 (ARABIDOPSIS RESPONSE REGULATOR 12); transcription factor/ two-component response regulator | chr2:10724490-10726961 REVERSEvery weakly similar to (92.4) PRR95_ORYSA Two-component response regulator-like PRR95 (Pseudo-response regulator 95) (OsPRR95) - Oryza sativa (Rice)moderately similar to ( 299) loc_os06g08440 12006.m05563 protei…	PGSC0003DMG400003196	PGSC0003DMT400008290	-0,85856258	0,102677057	-0,543914055	0,474766131	-1,12783608	0,005925597	-0,518205267	0,379738988	-0,415276055	0,640649474	-0,571257392	0,426735418	0,09091326	0,975928719	-0,353254283	0,694206734	-0,201027505	0,828497626	-0,146688176	0,85298756	-0,171797127	0,880426481
PGSC0003DMP400019733	CUST_10324_PI426222305	Glycosyltransferase	weakly similar to ( 132) AT4G38040 | Symbols: | exostosin family protein | chr4:17867501-17869131 FORWARDweakly similar to ( 140) loc_os02g09430 12002.m06240 protein exostosin-like, putative, expressedExostosin PGSC0003DMT400029017	PGSC0003DMG400011164	PGSC0003DMT400029017	0,472322546	0,508056396	-0,036969663	0,981715646	-0,528093975	0,270441817	0,478634285	0,440465808	0,257837765	0,823889541	0,26270108	0,79477009	0,316328805	0,821976978	-0,926009478	0,092494103	-0,982547007	0,056183963	-1,39774901	0,003410636	1,464517499	0,001668021
PGSC0003DMP400047770	CUST_10325_PI426222305	Serine-threonine protein kinase, plant-type	weakly similar to ( 148) AT5G48380 | Symbols: | leucine-rich repeat family protein / protein kinase family protein | chr5:19604584-19606532 REVERSEweakly similar to ( 106) PSKR_DAUCA Phytosulfokine receptor precursor (EC 2.7.11.1) (Phytosulfokine LRR receptor kinase) - Daucus carota (Carrot)weakly similar to ( 154) loc_os11g14420 12011.m05578 protein brassinosteroid LRR receptor kinase precursor,…	PGSC0003DMG400027467	PGSC0003DMT400070657	-0,700233515	0,354807363	-0,899399113	0,254574837	-0,165799886	0,843245601	-0,958379872	0,13973055	-0,788849837	0,355476756	-0,747589965	0,379663718	-0,343695357	0,847328709	-0,466151729	0,654355847	-0,434251333	0,636378742	-0,55569995	0,416739471	-0,739709417	0,297578101
PGSC0003DMP400005767	CUST_10326_PI426222305	Conserved gene of unknown function	weakly similar to ( 115) loc_os04g50700 12004.m09967 protein major pollen allergen Car b 1 isoforms 1A and 1B, putative, expressed PGSC0003DMT400008279	PGSC0003DMG400003193	PGSC0003DMT400008279	-1,47821116	0,015865691	-1,237293154	0,083312241	-0,050514128	0,958761157	-1,169747285	0,069348967	-0,46108992	0,698982815	-0,004921454	0,99825322	-0,718954723	0,485908982	-2,224165883	0,000507069	-2,008987131	0,001230288	-1,565351519	0,007057606	-0,721850213	0,335363402
PGSC0003DMP400019681	CUST_10327_PI426222305	Hydrophobic protein OSR8	very weakly similar to (80.9) AT4G30660 | Symbols: | hydrophobic protein, putative / low temperature and salt responsive protein, putative | chr4:14955470-14955944 FORWARD PGSC0003DMT400028948	PGSC0003DMG400011144	PGSC0003DMT400028948	-0,912744156	0,013280901	-0,645453369	0,156510741	-1,350368358	3,37E-05	-0,715996838	0,064781961	-0,340899094	0,592766008	-0,207696434	0,776719413	-0,266244152	0,775737236	-0,235430041	0,74731105	0,181132908	0,782136754	0,016363283	0,98101132	-0,432554164	0,339495717
PGSC0003DMP400019839	CUST_10328_PI426222305	Conserved gene of unknown function	moderately similar to ( 407) AT2G24100 | Symbols: | unknown protein | chr2:10244921-10246715 FORWARDmoderately similar to ( 410) loc_os06g08740 12006.m31850 protein expressed protein PGSC0003DMT400029158	PGSC0003DMG400011210	PGSC0003DMT400029158	-0,10543908	0,98344474	-0,163064161	0,977573663	-0,02580937	0,993551435	0,245776681	0,938461131	-0,045123666	0,994690331	3,534652043	0,091080382	-0,317511744	0,975928719	-0,106484565	0,9879656	0,076773978	0,986540936	-0,292685508	0,92149899	-0,23489884	0,963857307
PGSC0003DMP400019802	CUST_10329_PI426222305	Heat shock protein hsp70	highly similar to ( 886) AT1G16030 | Symbols: Hsp70b | Hsp70b (heat shock protein 70B); ATP binding | chr1:5502386-5504326 REVERSEhighly similar to ( 912) HSP70_SOYBN Heat shock 70 kDa protein - Glycine max (Soybean)highly similar to ( 885) loc_os05g38530 12005.m08032 protein heat shock cognate 70 kDa protein, putative, expressedHSP70 dnaK DnaK dnaK hscA hscA PGSC0003DMT400029104	PGSC0003DMG400011197	PGSC0003DMT400029104	-0,17977301	0,875254981	-0,541825056	0,512044985	-0,011368453	0,990173783	0,044984028	0,964701472	-0,002362001	0,999202166	-0,298352848	0,765626654	-0,281905011	0,860282239	-0,06874775	0,970823182	0,064165498	0,96075717	-0,359497418	0,578828583	-0,149686445	0,909583362
PGSC0003DMP400017912	CUST_1033_PI426222305	Methyltransferase family protein	PGSC0003DMT400026227	PGSC0003DMG400010114	PGSC0003DMT400026227	0,262079278	0,829366803	0,329781436	0,808801226	0,015276747	0,988080091	0,430010427	0,592241761	-0,618615216	0,524641262	0,14866821	0,925858968	0,283183915	0,8956251	0,168275597	0,9266958	0,018414511	0,991053732	0,089497014	0,932782632	0,114231302	0,948798643
PGSC0003DMP400019705	CUST_10330_PI426222305	Conserved gene of unknown function	moderately similar to ( 237) AT4G30850 | Symbols: HHP2 | HHP2 (HEPTAHELICAL TRANSMEMBRANE PROTEIN2); receptor | chr4:15020540-15022278 REVERSEweakly similar to ( 181) loc_os06g44250 12006.m08953 protein haemolysin-III related family protein, expressedHlyIII PGSC0003DMT400028981	PGSC0003DMG400011156	PGSC0003DMT400028981	2,428214238	0,000277801	1,014529229	0,235280013	0,105395458	0,915896243	1,474071111	0,028223768	0,937737592	0,296034172	0,986019558	0,256129833	0,043630156	0,992801429	0,977806295	0,212309406	0,449455127	0,662878632	-0,783034327	0,258999585	1,061439446	0,122727705
PGSC0003DMP400019858	CUST_10331_PI426222305	UDP-glucuronate 5-epimerase	highly similar to ( 738) AT4G30440 | Symbols: GAE1 | GAE1 (UDP-D-GLUCURONATE 4-EPIMERASE 1); UDP-glucuronate 4-epimerase/ catalytic | chr4:14881976-14883265 REVERSEvery weakly similar to (98.2) GALE1_PEA UDP-glucose 4-epimerase (EC 5.1.3.2) (Galactowaldenase) (UDP-galactose 4-epimerase) - Pisum sativum (Garden pea)highly similar to ( 704) loc_os02g54890 12002.m10517 protein expressed proteinWcaG …	PGSC0003DMG400011222	PGSC0003DMT400029181	0,499207994	0,445621565	0,655471321	0,329959414	-2,05544803	3,61E-06	0,032530653	0,974071442	0,102980385	0,942521093	-0,213780044	0,834895619	0,676570061	0,330941542	0,324280263	0,72546676	0,136825083	0,891945889	-0,459712104	0,400623875	0,489078291	0,44365686
PGSC0003DMP400019677	CUST_10332_PI426222305	Serine carboxypeptidase	PGSC0003DMT400028943	PGSC0003DMG400011141	PGSC0003DMT400028943	1,262184523	0,108288993	-0,016641695	0,995516998	-0,635466486	0,390849092	0,75394057	0,394357925	-0,148581302	0,94592759	0,58367119	0,638033423	0,480164011	0,809929749	0,007275668	0,998024526	-1,344341896	0,077545123	-1,714145275	0,012934137	1,315164846	0,075257797
PGSC0003DMP400019693	CUST_10333_PI426222305	Conserved gene of unknown function	PGSC0003DMT400028963	PGSC0003DMG400011149	PGSC0003DMT400028963	0,438609125	0,821661184	-0,794464422	0,6583967	-1,344835835	0,119421273	1,011155135	0,389708707	0,057026338	0,986684107	1,457324129	0,259054022	-0,772951889	0,734948247	0,899820853	0,553571501	-0,071140463	0,977063382	2,64901112	0,004136457	0,109574648	0,970853657
PGSC0003DMP400019655	CUST_10334_PI426222305	Joka8	weakly similar to ( 164) AT2G24260 | Symbols: | basic helix-loop-helix (bHLH) family protein | chr2:10319646-10322177 REVERSEweakly similar to ( 145) loc_os09g25040 12009.m05657 protein BHLH transcription factor, putative, expressed PGSC0003DMT400028917	PGSC0003DMG400011133	PGSC0003DMT400028917	0,087487798	0,960895066	0,117390865	0,953446049	0,031557751	0,975952664	-0,53187437	0,516985406	-0,393375745	0,77359231	-0,529320042	0,621897811	0,40760213	0,820461239	0,268276939	0,870363583	0,184722026	0,889959967	0,546811139	0,468141622	-0,153833816	0,929638233
PGSC0003DMP400020987	CUST_10335_PI426222305	Defective in cullin neddylation protein	moderately similar to ( 276) AT1G15860 | Symbols: | INVOLVED IN: biological_process unknown; EXPRESSED IN: 23 plant structures; EXPRESSED DURING: 13 growth stages; CONTAINS InterPro DOMAIN/s: Defective in cullin neddylation (InterPro:IPR014764), Protein of unknown function DUF298 (InterPro:IPR005176); BEST Arabidopsis thaliana protein match is: unknown protein (TAIR:AT3G12760.1). | chr1:5455055-5…	PGSC0003DMG400011835	PGSC0003DMT400030892	0,106486864	0,963880664	0,000336824	0,999864468	0,276067534	0,805069957	0,866781632	0,384948702	0,572407347	0,733553427	0,492625179	0,756464982	-0,391449133	0,894896235	0,872098683	0,463851154	2,360385108	0,004041305	0,922672211	0,301209273	-0,558960171	0,689148853
PGSC0003DMP400047789	CUST_10336_PI426222305	Conserved gene of unknown function	moderately similar to ( 421) AT5G52450 | Symbols: | MATE efflux protein-related | chr5:21289042-21291749 REVERSEmoderately similar to ( 437) loc_os06g29844 12006.m07528 protein transparent testa 12 protein, putative, expressedNorM PRK01766 MatE PGSC0003DMT400070690	PGSC0003DMG400027479	PGSC0003DMT400070690	-0,431283124	0,766897355	0,843632351	0,493476218	-0,363268506	0,708869065	-0,815476318	0,387982354	0,517301709	0,749128823	0,404719046	0,797670514	0,221128455	0,953048252	-0,643996638	0,623734742	0,446387709	0,733405686	0,024829288	0,987518381	0,102106571	0,965200589
PGSC0003DMP400019871	CUST_10337_PI426222305	Gene of unknown function	PGSC0003DMT400029199	PGSC0003DMG400011231	PGSC0003DMT400029199	-0,033579915	0,981258139	-0,334478764	0,741388255	-0,248807147	0,679661578	-0,241621579	0,741768914	-0,235155592	0,842404895	-0,117867737	0,928483466	0,149773533	0,948889739	0,813016732	0,150476545	-0,064567326	0,958512534	0,557421636	0,295714149	-0,558962172	0,365185868
PGSC0003DMP400019737	CUST_10338_PI426222305	Conserved gene of unknown function	weakly similar to ( 108) AT1G67170 | Symbols: | unknown protein | chr1:25127727-25129145 FORWARDvery weakly similar to (95.5) loc_os04g40300 12004.m09013 protein transglutaminase, putative, expressed PGSC0003DMT400029023	PGSC0003DMG400011167	PGSC0003DMT400029023	-0,355952871	0,836018841	0,194337853	0,939017817	-0,145217026	0,90850277	-0,19386581	0,893885564	0,075944257	0,979315731	-0,249692806	0,904108053	0,464332428	0,858258417	0,046592909	0,989094178	-0,107186172	0,959822745	-0,742592149	0,447277909	0,284947518	0,886525112
PGSC0003DMP400019718	CUST_10339_PI426222305	WD-repeat protein	moderately similar to ( 403) AT4G30510 | Symbols: ATATG18B | AtATG18b | chr4:14905664-14906915 REVERSEmoderately similar to ( 373) loc_os02g54910 12002.m10519 protein expressed protein PGSC0003DMT400028996	PGSC0003DMG400011161	PGSC0003DMT400028996	0,067422521	0,955166549	-0,266447042	0,775988639	0,374420193	0,395210701	-0,504155953	0,32080543	-0,293254284	0,74163105	-1,07920161	0,035267443	0,068820675	0,979133223	-0,260121274	0,77020211	-0,251780824	0,727426904	-0,261699715	0,646438648	-0,036372751	0,97890717
PGSC0003DMP400002542	CUST_1034_PI426222305	Thioredoxin H	weakly similar to ( 181) AT5G39950 | Symbols: ATTRX2, ATH2, ATTRXH2, TRXH2 | ATTRX2 (THIOREDOXIN 2); oxidoreductase, acting on sulfur group of donors, disulfide as acceptor | chr5:15990885-15991881 REVERSEweakly similar to ( 118) TRXH1_TOBAC Thioredoxin H-type 1 (TRX-H1) - Nicotiana tabacum (Common tobacco)weakly similar to ( 131) loc_os03g58630 12003.m10768 protein thioredoxin H-type 5, putative…	PGSC0003DMG400001410	PGSC0003DMT400003564	0,178124104	0,729341621	-0,037443692	0,96733135	0,221559949	0,46846591	0,266718419	0,459721574	0,098234161	0,899037983	-0,072124556	0,924675592	-0,022894065	0,991598578	0,275007313	0,535424953	0,103348596	0,85564232	-0,067952974	0,888919753	-0,13459785	0,823223279
PGSC0003DMP400047764	CUST_10340_PI426222305	Anthranilate N-benzoyltransferase protein	weakly similar to ( 170) AT3G26040 | Symbols: | transferase family protein | chr3:9519741-9521069 FORWARDvery weakly similar to (87.4) loc_os04g42250 12004.m35365 protein anthranilate N-benzoyltransferase protein 2, putative, expressedTransferase PGSC0003DMT400070645	PGSC0003DMG400027463	PGSC0003DMT400070645	0,081109496	0,958647896	0,632135841	0,462711727	0,660616692	0,202635144	0,122965469	0,899909617	-0,473667507	0,640720295	-0,226695799	0,854188149	0,583385719	0,571839117	0,770717479	0,266019099	0,572957527	0,438325243	0,07677928	0,938772987	0,139800891	0,926664959
PGSC0003DMP400019832	CUST_10341_PI426222305	Vacuolar ATP synthase subunit h	highly similar to ( 593) AT3G42050 | Symbols: | vacuolar ATP synthase subunit H family protein | chr3:14228846-14232228 REVERSEhighly similar to ( 578) VATH_ORYSA Probable vacuolar ATP synthase subunit H (EC 3.6.3.14) (V-ATPase H subunit) (Vacuolar proton pump subunit H) - Oryza sativa (Rice)highly similar to ( 578) loc_os07g36470 12007.m79894 protein vacuolar ATPase subunit H protein, putative, …	PGSC0003DMG401011206	PGSC0003DMT400029150	0,165419362	0,84741121	-0,329296385	0,666911699	0,412010004	0,30019819	0,44686658	0,36056378	-0,211131293	0,823642296	0,075269688	0,946333435	-0,020519925	0,994573754	0,171092728	0,871008292	-0,146496142	0,855783128	-0,064924821	0,928502243	-0,134145223	0,892174535
PGSC0003DMP400065297	CUST_10342_PI426222305	Ring finger protein	moderately similar to ( 278) AT4G30400 | Symbols: | zinc finger (C3HC4-type RING finger) family protein | chr4:14867068-14868486 FORWARDmoderately similar to ( 264) loc_os08g34550 12008.m07444 protein RING-H2 finger protein ATL2C, putative, expressed PGSC0003DMT400093622	PGSC0003DMG400043193	PGSC0003DMT400093622	0,067949646	0,94605702	0,472331797	0,380852525	-1,186955226	0,000204589	-0,021586057	0,978666218	0,311441325	0,648926274	0,33182379	0,585344874	0,449592382	0,465625482	-0,54183533	0,231198177	-0,313415454	0,562541314	-0,302514263	0,499316706	0,411189133	0,384467386
PGSC0003DMP400005753	CUST_10343_PI426222305	Gene of unknown function	PGSC0003DMT400008255	PGSC0003DMG402003184	PGSC0003DMT400008255	-0,126385092	0,891627956	-0,2052705	0,827732356	-0,315327345	0,455715712	-0,285596296	0,595618525	-0,34731664	0,629563177	-0,170207306	0,845301793	-0,456965164	0,510080275	0,088339335	0,946910923	0,178539893	0,808721315	0,313004304	0,521408592	-0,646136175	0,128083177
PGSC0003DMP400019741	CUST_10344_PI426222305	Senescence-associated protein	moderately similar to ( 287) AT2G23810 | Symbols: TET8 | TET8 (TETRASPANIN8) | chr2:10135859-10137352 REVERSEmoderately similar to ( 272) loc_os09g25760 12009.m05728 protein senescence-associated protein DH, putative, expressedTetraspannin PGSC0003DMT400029027	PGSC0003DMG400011169	PGSC0003DMT400029027	-0,800708596	0,214515545	-0,424593794	0,69371245	-1,14048589	0,014896342	-0,491414486	0,486050648	-0,383344162	0,73530445	-0,548365766	0,530424236	-0,330409557	0,840259902	-0,405966659	0,689962508	-0,041415588	0,976644963	-0,368412399	0,607008369	-0,290724063	0,790514493
PGSC0003DMP400005762	CUST_10345_PI426222305	Conserved gene of unknown function	weakly similar to ( 117) AT2G24290 | Symbols: | unknown protein | chr2:10338779-10339859 FORWARDweakly similar to ( 110) loc_os04g42340 12004.m09205 protein expressed protein PGSC0003DMT400008269	PGSC0003DMG400003189	PGSC0003DMT400008269	-0,11682794	0,867984566	0,182271284	0,797022093	-0,021815833	0,965734356	-0,291443015	0,463230617	0,0995588	0,908649361	0,058994131	0,945869388	-0,120110964	0,928046146	0,180070048	0,79050799	0,340513587	0,406530502	0,283143157	0,442365224	-0,348722709	0,386797613
PGSC0003DMP400005747	CUST_10346_PI426222305	Conserved gene of unknown function	moderately similar to ( 324) AT5G58020 | Symbols: | unknown protein | chr5:23485585-23486649 FORWARDmoderately similar to ( 294) loc_os06g08490 12006.m05568 protein protein x 0001, putative, expressedDUF602 PGSC0003DMT400008244	PGSC0003DMG400003180	PGSC0003DMT400008244	0,153064941	0,788529265	-0,107866594	0,895090834	0,225055643	0,475152274	0,181115906	0,662504264	0,096241034	0,905067034	0,234534988	0,643114924	-0,536368203	0,139550814	0,034730285	0,975191718	0,269208566	0,517744601	0,272120922	0,424737111	0,166970746	0,767871801
PGSC0003DMP400019750	CUST_10347_PI426222305	Conserved gene of unknown function	PGSC0003DMT400029039	PGSC0003DMG401011174	PGSC0003DMT400029039	0,101301813	0,922736089	-0,033351999	0,981108373	0,421226215	0,301569356	0,372905588	0,48169509	0,059409485	0,965667562	0,248427127	0,759218839	-0,117301417	0,954017586	0,367300647	0,589464368	0,502413818	0,330808497	0,228461816	0,689668853	-0,393246131	0,498344066
PGSC0003DMP400019771	CUST_10348_PI426222305	Endosomal P24A protein	highly similar to ( 572) AT5G25100 | Symbols: | endomembrane protein 70, putative | chr5:8648374-8651015 REVERSEhighly similar to ( 572) loc_os08g44100 12008.m08384 protein transmembrane 9 superfamily protein member 2 precursor, putative, expressedEMP70 PGSC0003DMT400029061	PGSC0003DMG400011183	PGSC0003DMT400029061	0,025619663	0,973265551	0,050352611	0,952500372	0,126510867	0,706110424	0,132872682	0,7396268	0,212879591	0,67824194	0,113566325	0,847289317	-0,331364055	0,450963997	0,181250776	0,72594764	0,155822352	0,729785408	-0,018316723	0,971123204	-0,26240893	0,472844266
PGSC0003DMP400063956	CUST_10349_PI426222305	Gamma-expansin natriuretic peptide	PGSC0003DMT400092281	PGSC0003DMG400041852	PGSC0003DMT400092281	-0,290654067	0,901417204	0,421928053	0,868885042	0,542944167	0,641289819	-0,626073083	0,64577321	-0,086114934	0,980310654	-0,25370845	0,921199546	0,68260148	0,792712669	0,051190316	0,989816848	-0,071214373	0,977236949	-0,662448752	0,597723246	0,644468269	0,704855136
PGSC0003DMP400017889	CUST_1035_PI426222305	Conserved gene of unknown function	moderately similar to ( 413) AT3G02420 | Symbols: | unknown protein | chr3:496179-498772 REVERSEmoderately similar to ( 364) loc_os01g42010 12001.m42673 protein expressed protein PGSC0003DMT400026189	PGSC0003DMG400010091	PGSC0003DMT400026189	-0,060111689	0,96387317	0,227798807	0,838940564	1,853342879	1,00E-05	0,015895722	0,98750707	0,390797922	0,645575909	0,228787746	0,810427988	-0,188591415	0,917265644	0,61073968	0,303424177	0,192942831	0,826424673	0,341674957	0,554411533	-0,127351794	0,917202025
PGSC0003DMP400019745	CUST_10350_PI426222305	Transcription factor	very weakly similar to (84.7) AT4G30410 | Symbols: | transcription factor | chr4:14871309-14871851 REVERSE PGSC0003DMT400029032	PGSC0003DMG400011171	PGSC0003DMT400029032	2,636111651	0,014177399	2,814278065	0,017843007	0,074521221	0,96549565	2,030092795	0,073566717	1,987137598	0,134995899	2,808302516	0,026221746	0,821333926	0,754913395	1,398933869	0,310402952	1,648464236	0,166143467	2,287847295	0,024613113	1,459635026	0,232985703
PGSC0003DMP400019682	CUST_10351_PI426222305	Hydrophobic protein OSR8	very weakly similar to (83.6) AT4G28088 | Symbols: | hydrophobic protein, putative / low temperature and salt responsive protein, putative | chr4:13961244-13961560 REVERSE PGSC0003DMT400028949	PGSC0003DMG400011144	PGSC0003DMT400028949	0,008443639	0,996796183	-0,716804863	0,509672247	0,029534531	0,979439654	0,168587034	0,885018691	0,200976378	0,914822394	0,477663905	0,693039562	-0,341153837	0,881977677	0,185334303	0,929481868	0,320358341	0,791613824	0,136033336	0,90699256	-0,523703966	0,620501043
PGSC0003DMP400005777	CUST_10352_PI426222305	Conserved gene of unknown function	weakly similar to ( 154) AT5G58200 | Symbols: | unknown protein | chr5:23550283-23551972 FORWARDweakly similar to ( 151) loc_os06g08390 12006.m05560 protein metallophosphoesterase, putative, expressed PGSC0003DMT400008299	PGSC0003DMG400003198	PGSC0003DMT400008299	-0,04572043	0,9551968	-0,160383857	0,810887124	-0,408456005	0,119488955	0,006395426	0,991743247	0,028561835	0,977609491	-0,03706205	0,96644734	-0,294232466	0,602359924	-0,099519932	0,905565721	0,070879763	0,912043528	0,050866013	0,920855336	-0,38349894	0,262606502
PGSC0003DMP400019684	CUST_10353_PI426222305	Conserved gene of unknown function		PGSC0003DMG400011145	PGSC0003DMT400028952	-0,00037773	0,999807513	0,683515577	0,424666962	-0,208475851	0,782904252	0,532933761	0,455652711	1,383813062	0,036314911	0,841398268	0,273065979	-0,55865933	0,617627169	0,538360248	0,54408427	0,919699893	0,139295947	0,258709555	0,753458979	-0,722524073	0,283602362
PGSC0003DMP400021001	CUST_10354_PI426222305	Proton P-ATPase	nearly identical (1552) AT3G42640 | Symbols: AHA8 | AHA8 (Arabidopsis H(+)-ATPase 8); ATPase | chr3:14724309-14728062 FORWARDnearly identical (1525) PMA4_NICPL Plasma membrane ATPase 4 (EC 3.6.3.6) (Proton pump 4) - Nicotiana plumbaginifolia (Leadwort-leaved tobacco)nearly identical (1517) loc_os04g56160 12004.m101441 protein plasma membrane ATPase, putative, expressedMgtA PRK10517 ZntA E1-E2_ATP…	PGSC0003DMG400011839	PGSC0003DMT400030913	-0,053252478	0,965909436	-0,486759993	0,480329876	-0,411084831	0,349859922	0,50054622	0,337621083	0,303635436	0,73530445	-0,082532577	0,945524257	-0,503037857	0,509546087	-0,46564308	0,465343612	-0,448644244	0,444904249	-0,41269631	0,41533531	0,042690617	0,975157056
PGSC0003DMP400019766	CUST_10355_PI426222305	Potassium channel tetramerization domain-containing protein	highly similar to ( 788) AT2G24240 | Symbols: | potassium channel tetramerisation domain-containing protein | chr2:10310838-10312163 FORWARDhighly similar to ( 649) loc_os04g42310 12004.m09202 protein K+ channel tetramerisation domain containing protein, expressed PGSC0003DMT400029056	PGSC0003DMG400011180	PGSC0003DMT400029056	-0,124971878	0,969614946	0,521419199	0,856550051	2,747216119	0,00404107	0,138555415	0,949510741	0,782199631	0,736546807	1,784108192	0,233676925	-0,041315865	0,996359713	0,899039713	0,650699606	2,194211216	0,063126832	2,753117963	0,010781762	-0,17155918	0,96128825
PGSC0003DMP400019730	CUST_10356_PI426222305	Conserved gene of unknown function	PGSC0003DMT400029008	PGSC0003DMG400011163	PGSC0003DMT400029008	-0,365343186	0,643303336	-0,373219341	0,693412898	-0,131881809	0,84940854	0,013070003	0,990252225	-0,068033578	0,966211715	-0,063653932	0,965530216	0,163649484	0,939567264	-0,164830935	0,905935251	-0,341165401	0,656651971	0,455856845	0,417221107	-0,095163152	0,947536831
PGSC0003DMP400019660	CUST_10357_PI426222305	Ubiquitin carboxyl-terminal hydrolase	moderately similar to ( 480) AT5G57990 | Symbols: UBP23 | UBP23 (UBIQUITIN-SPECIFIC PROTEASE 23); ubiquitin thiolesterase/ ubiquitin-specific protease | chr5:23470218-23473997 REVERSEmoderately similar to ( 481) loc_os06g08530 12006.m31849 protein ubiquitin-specific protease 23, putative, expressedPeptidase_C19E UCH Peptidase_C19D Peptidase_C19 Peptidase_C19R Peptidase_C19G peptidase_C19C Peptida…	PGSC0003DMG400011136	PGSC0003DMT400028924	0,100288541	0,939646506	-0,100016787	0,947596877	0,148893443	0,830784026	0,220631894	0,773715952	-0,31268341	0,769389928	0,269970158	0,788057007	0,36219856	0,775630006	-0,261699171	0,817936049	0,433860328	0,54644537	1,083905047	0,022497685	-0,540489309	0,401501125
PGSC0003DMP400019783	CUST_10358_PI426222305	HQT	moderately similar to ( 246) AT5G48930 | Symbols: HCT | HCT (HYDROXYCINNAMOYL-COA SHIKIMATE/QUINATE HYDROXYCINNAMOYL TRANSFERASE); quinate O-hydroxycinnamoyltransferase/ shikimate O-hydroxycinnamoyltransferase/ transferase | chr5:19836654-19838092 REVERSEweakly similar to ( 168) HCBT2_DIACA Anthranilate N-benzoyltransferase protein 2 (EC 2.3.1.144) (Anthranilate N-hydroxycinnamoyl/benzoyltransfer…	PGSC0003DMG400011189	PGSC0003DMT400029078	-1,537143981	0,09739985	-1,006912831	0,443123802	-0,696568154	0,440837866	-0,347675879	0,796815491	-0,108774092	0,970659144	-1,516717213	0,169279882	-1,173594017	0,363272993	0,020626231	0,99537138	-0,505630156	0,726165054	-2,1421001	0,009047504	-0,984922611	0,361516708
PGSC0003DMP400019754	CUST_10359_PI426222305	Conserved gene of unknown function	PGSC0003DMT400029043	PGSC0003DMG401011174	PGSC0003DMT400029043	0,011023913	0,995952211	-0,137841334	0,947187436	0,863122341	0,166377806	-0,204869862	0,856202253	-0,21791697	0,907584556	-0,314422903	0,82703162	0,633425674	0,654526968	0,327850346	0,839780887	0,520915976	0,615556239	0,144451237	0,902105048	-0,287925384	0,846719243
PGSC0003DMP400002344	CUST_1036_PI426222305	Histidine acid phosphatase	weakly similar to ( 144) AT5G15070 | Symbols: | acid phosphatase/ oxidoreductase/ transition metal ion binding | chr5:4876898-4885615 FORWARDweakly similar to ( 120) loc_os03g48300 12003.m35353 protein acid phosphatase, putative, expressed PGSC0003DMT400003300	PGSC0003DMG403001309	PGSC0003DMT400003300	0,350661103	0,710988776	-0,150243978	0,925583073	0,089452087	0,91340441	0,294207787	0,706773828	0,164160212	0,912351938	0,545166743	0,516329528	-0,673301914	0,441134851	0,314568007	0,783792456	0,594092357	0,39206404	0,503176264	0,419069733	0,324963676	0,744317472
PGSC0003DMP400065212	CUST_10360_PI426222305	STS14 protein	weakly similar to ( 190) AT4G25780 | Symbols: | pathogenesis-related protein, putative | chr4:13121107-13121679 FORWARDweakly similar to ( 149) PR1_MEDTR Pathogenesis-related protein PR-1 precursor - Medicago truncatula (Barrel medic)weakly similar to ( 171) loc_os02g54560 12002.m10485 protein pathogenesis-related protein PR-1 precursor, putative, expressedSCP SCP SCP PGSC0003DMT400093537	PGSC0003DMG400043108	PGSC0003DMT400093537	-1,149583621	0,49187989	-2,302348501	0,101582784	-4,961091503	4,95E-06	-1,743759818	0,184660458	-3,000893969	0,02770239	-2,336083862	0,111144664	1,28241485	0,545299089	-2,628816628	0,035342401	-3,612247809	0,002354461	-3,668713701	0,001373963	1,432593622	0,317179825
PGSC0003DMP400019658	CUST_10361_PI426222305	Gene of unknown function	PGSC0003DMT400028920	PGSC0003DMG400011134	PGSC0003DMT400028920	-2,010534566	0,000535461	-0,687979773	0,424787341	-2,157374018	2,41E-05	-1,324182994	0,024923949	-0,669475066	0,444318392	-1,232001112	0,077654401	0,462400561	0,730703792	-1,820841113	0,002105385	-0,760762795	0,261451432	-0,385815522	0,59987587	-1,023756917	0,080952105
PGSC0003DMP400005765	CUST_10362_PI426222305	Receptor-like kinase CHRK1	moderately similar to ( 269) AT4G11530 | Symbols: | kinase | chr4:6987093-6989599 FORWARDweakly similar to ( 165) NORK_PEA Nodulation receptor kinase precursor (EC 2.7.11.1) - Pisum sativum (Garden pea)moderately similar to ( 267) loc_os01g57480 12001.m11899 protein serine/threonine-protein kinase receptor precursor, putative, expressedTyrKc Pkinase_Tyr S_TKc PTKc S_TKc Pkinase PTKc_Srm_Brk PTKc_…	PGSC0003DMG400003192	PGSC0003DMT400008273	-3,668368022	0,000987453	-1,134795062	0,532795386	1,921285182	0,042376368	-3,241361872	0,004086598	-1,248803345	0,466641146	-2,10813097	0,127981344	0,707008199	0,820461239	-1,475296416	0,294157312	-0,970329588	0,540400988	-1,275586198	0,283891725	0,297408734	0,919297119
PGSC0003DMP400019849	CUST_10363_PI426222305	Oxysterol-binding protein	highly similar to ( 820) AT4G08180 | Symbols: ORP1C | ORP1C (OSBP(OXYSTEROL BINDING PROTEIN)-RELATED PROTEIN 1C); oxysterol binding / phosphoinositide binding | chr4:5169727-5173360 FORWARDhighly similar to ( 806) loc_os03g49770 12003.m09975 protein oxysterol-binding protein 1, putative, expressedOxysterol_BP PH_oxysterol_bp PGSC0003DMT400029168	PGSC0003DMG400011216	PGSC0003DMT400029168	-0,476840221	0,679143391	-0,025303517	0,99145863	-0,309801534	0,719678793	0,826784205	0,301328486	-0,307446541	0,854856458	-0,210656159	0,900809742	-0,128087427	0,975928719	-0,299009184	0,862217037	-0,198688079	0,889959967	-0,780901472	0,291245384	-0,211201079	0,901750795
PGSC0003DMP400019844	CUST_10364_PI426222305	Eukaryotic translation initiation factor 3 subunit	highly similar to ( 528) AT4G28080 | Symbols: | binding | chr4:13948993-13957840 REVERSEmoderately similar to ( 379) loc_os02g15660 12002.m100714 protein expressed protein PGSC0003DMT400029163	PGSC0003DMG400011213	PGSC0003DMT400029163	0,964417489	0,289385035	-0,636218874	0,639280361	-1,739758371	0,005614031	0,473675875	0,648826158	-0,864026767	0,450801847	-0,112189317	0,958268823	0,492777181	0,810494524	0,167258173	0,94603182	-0,948616948	0,292441564	-0,548781441	0,556495085	0,337567761	0,83203213
PGSC0003DMP400005763	CUST_10365_PI426222305	Pentatricopeptide repeat-containing protein		PGSC0003DMG400003190	PGSC0003DMT400008270	-0,282797572	0,745700564	0,326547394	0,73983692	-0,332762107	0,526647924	-0,407990091	0,504917115	0,671455412	0,312850307	0,352517223	0,676367111	-0,427631857	0,67717084	-0,176750836	0,892813156	0,340213713	0,648805665	0,242017859	0,717801778	-0,583478726	0,311739366
PGSC0003DMP400019870	CUST_10366_PI426222305	Glycine-rich protein	PGSC0003DMT400029198	PGSC0003DMG400011230	PGSC0003DMT400029198	-1,29391981	0,583707683	-0,331052483	0,944823188	-2,400379402	0,074556782	-1,301069313	0,511702629	0,059800661	0,991239775	-1,007530888	0,725925955	-0,467167812	0,949081394	-1,048634095	0,723109727	0,214157176	0,955727129	0,496859003	0,839649914	-0,731307392	0,819627644
PGSC0003DMP400005748	CUST_10367_PI426222305	Beta-glucosidase 08	moderately similar to ( 450) AT3G55430 | Symbols: | glycosyl hydrolase family 17 protein / beta-1,3-glucanase, putative | chr3:20549806-20552004 REVERSEmoderately similar to ( 397) E13B_WHEAT Glucan endo-1,3-beta-glucosidase precursor (EC 3.2.1.39) ((1->3)-beta-glucan endohydrolase) ((1->3)-beta-glucanase) (Beta-1,3-endoglucanase) - Triticum aestivum (Wheat)moderately similar to ( 436) loc_os11g4…	PGSC0003DMG400003181	PGSC0003DMT400008245	0,236815676	0,785558957	-0,122753631	0,927776857	-0,324169699	0,508957104	0,04340503	0,961703214	-0,196359751	0,860422703	-0,605507503	0,338717738	-0,429315499	0,6389238	0,139732878	0,915498093	-0,135111972	0,88546433	-1,107486869	0,009713352	-0,060080169	0,964822764
PGSC0003DMP400019806	CUST_10368_PI426222305	Gene of unknown function	PGSC0003DMT400029116	PGSC0003DMG400011201	PGSC0003DMT400029116	0,182046207	0,830378204	0,686509006	0,197177769	-0,586092577	0,115682818	0,308156936	0,578877936	0,151894091	0,891161749	0,199406518	0,819263639	1,395192013	0,001110634	-0,598382247	0,242736317	-0,658389459	0,152710204	-0,973658381	0,014081938	1,347360875	0,000557899
PGSC0003DMP400005750	CUST_10369_PI426222305	ATP binding protein	PGSC0003DMT400008250	PGSC0003DMG400003182	PGSC0003DMT400008250	-0,998948465	0,129897145	0,034598233	0,986071917	-0,426940124	0,515114071	-0,203835408	0,834269784	0,018548744	0,993441936	0,596570709	0,526480285	-0,430917047	0,7804604	0,181929781	0,917759226	0,123715975	0,927052243	0,35222122	0,661113026	-0,192564049	0,895780535
PGSC0003DMP400035070	CUST_1037_PI426222305	Conserved gene of unknown function	moderately similar to ( 400) AT3G26990 | Symbols: | FUNCTIONS IN: molecular_function unknown; INVOLVED IN: biological_process unknown; LOCATED IN: endomembrane system; EXPRESSED IN: 24 plant structures; EXPRESSED DURING: 13 growth stages; CONTAINS InterPro DOMAIN/s: Protein of unknown function DUF618 (InterPro:IPR006903), Regulation of nuclear pre-mRNA protein (InterPro:IPR006569), ENTH/VHS (Inte…	PGSC0003DMG400020201	PGSC0003DMT400052044	0,202526252	0,907479445	-0,797400641	0,473565414	-0,298533455	0,744764426	0,340404476	0,750873329	0,531586998	0,706060185	-0,148766981	0,938197473	0,037486626	0,994538324	0,780529212	0,441140616	0,062065599	0,973779497	0,009025965	0,994008846	-0,256305591	0,877486476
PGSC0003DMP400005779	CUST_10370_PI426222305	Phosphoesterase	weakly similar to ( 189) AT5G58200 | Symbols: | unknown protein | chr5:23550283-23551972 FORWARDweakly similar to ( 188) loc_os06g08390 12006.m05560 protein metallophosphoesterase, putative, expressed PGSC0003DMT400008301	PGSC0003DMG400003198	PGSC0003DMT400008301	0,009353454	0,99163349	-0,086837254	0,922692607	-0,371529231	0,181107316	-0,005013287	0,993785195	-0,000873846	0,999581968	-0,047510683	0,956372339	-0,198114413	0,811259846	-0,18335353	0,767541841	0,020722662	0,978624903	-0,020959302	0,970496087	-0,297744907	0,464772568
PGSC0003DMP400005757	CUST_10371_PI426222305	Temperature-induced lipocalin'	moderately similar to ( 259) AT5G58070 | Symbols: ATTIL, TIL | TIL (TEMPERATURE-INDUCED LIPOCALIN); binding / transporter | chr5:23500512-23501156 REVERSEmoderately similar to ( 251) loc_os08g34150 12008.m07404 protein OsTIL-2 - Oryza sativa Temperature-induced lipocalin-2, expressedLipocalin_2 Blc PRK10477 PGSC0003DMT400008264	PGSC0003DMG400003187	PGSC0003DMT400008264	0,033683441	0,981473545	-0,214608415	0,869928088	-1,574260863	0,00026668	0,00833797	0,993785195	-0,325410676	0,759319363	-0,439155744	0,59800849	0,257266402	0,879390025	0,615077344	0,358854631	0,084933087	0,94316628	0,331073564	0,61075912	-0,060134225	0,968655303
PGSC0003DMP400005769	CUST_10372_PI426222305	Cf-2.2	moderately similar to ( 403) AT3G11010 | Symbols: AtRLP34 | AtRLP34 (Receptor Like Protein 34); kinase/ protein binding | chr3:3450988-3453672 REVERSEweakly similar to ( 171) RPK1_IPONI Receptor-like protein kinase precursor (EC 2.7.11.1) - Ipomoea nil (Japanese morning glory) (Pharbitis nil)moderately similar to ( 368) loc_os01g04070 12001.m07042 protein verticillium wilt disease resistance prot…	PGSC0003DMG400003195	PGSC0003DMT400008282	0,3166754	0,837635023	1,026092489	0,326262601	2,886402378	1,68E-05	-0,271004153	0,820543223	0,416282564	0,803821428	-0,606945052	0,633019229	-0,213752385	0,953048252	0,714628926	0,536746775	0,988755468	0,263564757	0,393659875	0,703248574	-0,269429016	0,877084558
PGSC0003DMP400019838	CUST_10373_PI426222305	Conserved gene of unknown function	very weakly similar to (97.4) AT2G24100 | Symbols: | unknown protein | chr2:10244921-10246715 FORWARDweakly similar to ( 122) loc_os06g08740 12006.m31850 protein expressed protein PGSC0003DMT400029157	PGSC0003DMG400011210	PGSC0003DMT400029157	-0,252902051	0,569809824	0,018024005	0,984711528	-0,097584682	0,807564542	0,00658616	0,991549944	-0,006017006	0,996173172	0,074813513	0,923005493	0,042678341	0,981935203	-0,497529068	0,137624741	0,148913877	0,774033548	0,000776936	0,998827739	-0,076425553	0,923241509
PGSC0003DMP400047776	CUST_10374_PI426222305	Protein translocase secy subunit	highly similar to ( 699) AT2G18710 | Symbols: SCY1 | SCY1 (SecY Homolog 1); P-P-bond-hydrolysis-driven protein transmembrane transporter | chr2:8112231-8114452 REVERSEhighly similar to ( 686) SECY_SPIOL Preprotein translocase secY subunit, chloroplast precursor (CpSecY) - Spinacia oleracea (Spinach)highly similar to ( 671) loc_os08g15460 12008.m26478 protein preprotein translocase secY subunit, c…	PGSC0003DMG400027471	PGSC0003DMT400070672	0,531979475	0,308510405	-0,475912512	0,469660944	-1,261087233	0,000475725	0,356252693	0,512915955	-0,347438807	0,661197514	0,159721888	0,870248093	0,023576575	0,994474488	-0,134003646	0,913697077	-0,591675081	0,227946845	-0,776967682	0,057046494	0,056688251	0,964822764
PGSC0003DMP400047741	CUST_10375_PI426222305	Conserved gene of unknown function	weakly similar to ( 120) AT4G28025 | Symbols: | unknown protein | chr4:13935836-13937367 REVERSEvery weakly similar to (89.7) loc_os02g39730 12002.m33303 protein expressed protein PGSC0003DMT400070611	PGSC0003DMG400027448	PGSC0003DMT400070611	0,173902296	0,831829647	-0,803235655	0,090532509	-1,639114681	7,67E-06	0,370296789	0,464018456	-0,894188097	0,060007243	-0,325859871	0,633557082	0,297133145	0,770472699	-0,030509767	0,985016606	-0,932556612	0,020986628	-0,81291341	0,034155065	0,257217563	0,717609185
PGSC0003DMP400047792	CUST_10376_PI426222305	Conserved gene of unknown function	PGSC0003DMT400070695	PGSC0003DMG400027483	PGSC0003DMT400070695	-0,193341644	0,931867747	0,468552699	0,817678599	-0,481090865	0,648058129	0,69239084	0,548166581	0,168290658	0,951681795	-0,067340641	0,980916813	-0,017113899	0,997903652	0,621064563	0,706874108	0,497644344	0,7388957	0,255315073	0,859147299	-0,218904812	0,927428751
PGSC0003DMP400019759	CUST_10377_PI426222305	Gene of unknown function	PGSC0003DMT400029049	PGSC0003DMG400011177	PGSC0003DMT400029049	-0,131843109	0,943063988	-0,110219295	0,960692264	0,488672695	0,519758561	-0,493601876	0,595921875	-0,345509048	0,833504407	-0,779399852	0,451538257	-0,636169391	0,66177402	0,053982846	0,984509523	0,414102331	0,718435841	0,206276084	0,854642619	-1,2594781	0,073361721
PGSC0003DMP400047791	CUST_10378_PI426222305	Serine-threonine protein kinase, plant-type	weakly similar to ( 125) AT5G48380 | Symbols: | leucine-rich repeat family protein / protein kinase family protein | chr5:19604584-19606532 REVERSEweakly similar to ( 131) loc_os11g14420 12011.m05578 protein brassinosteroid LRR receptor kinase precursor, putative, expressed PGSC0003DMT400070694	PGSC0003DMG400027482	PGSC0003DMT400070694	-2,173272858	0,064787279	-1,285546386	0,45523496	-0,951212411	0,410377162	-2,098839062	0,078451727	-1,629180226	0,290392078	-1,438295855	0,368282562	-0,26400641	0,965406476	-0,767877968	0,720055373	-1,064406317	0,494197365	-1,166494479	0,349928793	-0,546425669	0,812299454
PGSC0003DMP400019781	CUST_10379_PI426222305	Conserved gene of unknown function	PGSC0003DMT400029076	PGSC0003DMG400011188	PGSC0003DMT400029076	0,09457276	0,952052923	-0,698014924	0,415806243	-0,65334478	0,227448032	0,799558634	0,217723582	0,403589533	0,729445053	-0,014659391	0,994663719	-2,074857496	0,000438283	0,389169294	0,724592523	-0,328575682	0,73500672	-0,662148238	0,284756376	-1,398375764	0,010498735
PGSC0003DMP400017753	CUST_1038_PI426222305	Conserved gene of unknown function	highly similar to ( 580) AT3G50780 | Symbols: | INVOLVED IN: biological_process unknown; LOCATED IN: cellular_component unknown; EXPRESSED IN: 22 plant structures; EXPRESSED DURING: 13 growth stages; BEST Arabidopsis thaliana protein match is: PRLI-interacting factor-related (TAIR:AT1G63850.1); Has 173 Blast hits to 173 proteins in 14 species: Archae - 0; Bacteria - 0; Metazoa - 8; Fungi - 0; Pla…	PGSC0003DMG400010040	PGSC0003DMT400026018	0,493117941	0,388574327	-0,158136116	0,896993207	-1,176860302	0,001439982	0,209975308	0,749011869	-0,343508115	0,683192712	-0,500958251	0,441588219	0,192593691	0,906605654	0,114252045	0,934525609	-0,452609201	0,435172563	-0,880337359	0,035116069	0,183836305	0,848117402
PGSC0003DMP400021004	CUST_10380_PI426222305	Formin 2	PGSC0003DMT400030917	PGSC0003DMG400011841	PGSC0003DMT400030917	0,403144837	0,784147445	0,514622081	0,745266247	-0,097154137	0,934653882	0,697582404	0,469660271	-0,786736988	0,527852786	-0,547171651	0,688172016	0,829056534	0,545500229	0,040900666	0,989814482	0,440048816	0,732715956	0,11735299	0,931224685	-0,12899988	0,956194019
PGSC0003DMP400047782	CUST_10381_PI426222305	Ulp1 protease family, C-terminal catalytic domain containing protein	PGSC0003DMT400070681	PGSC0003DMG400027476	PGSC0003DMT400070681	0,240581154	0,775506446	0,178299027	0,881169383	0,271267431	0,597265853	-0,420538541	0,449337049	-0,275478999	0,772664302	0,336746189	0,665826919	0,275008282	0,830480535	-0,373617985	0,614930402	-0,012536546	0,99223245	0,295995401	0,605315374	1,089505385	0,009926061
PGSC0003DMP400047747	CUST_10382_PI426222305	Adenylosuccinate lyase	highly similar to ( 740) AT1G36280 | Symbols: | adenylosuccinate lyase, putative / adenylosuccinase, putative | chr1:13640600-13642908 FORWARDhighly similar to ( 694) loc_os03g19930 12003.m35190 protein adenylosuccinate lyase, putative, expressedPRK09285 PurB Adenylsuccinate_lyase_like PurB ASL_C Lyase_I Lyase_1 Adenylsuccinate_lyase_1 PRK08540 pCLME Lyase_I_like PRK08937 PRK06390 PRK08470 PRK090…	PGSC0003DMG400027451	PGSC0003DMT400070618	-0,163296643	0,871123469	0,493985185	0,488643694	0,219822819	0,694708271	0,208529803	0,76074782	0,567179572	0,394950789	0,205628157	0,830370648	0,152300473	0,93917845	0,234711253	0,820674813	0,643890005	0,214739903	0,037956088	0,963996563	-0,112048381	0,927565932
PGSC0003DMP400047751	CUST_10383_PI426222305	RNase Phy3	PGSC0003DMT400070624	PGSC0003DMG400027455	PGSC0003DMT400070624	0,674564594	0,785003588	0,520834464	0,878684911	-2,720273482	0,01160787	-0,742603382	0,684640953	-1,351323465	0,511328766	-1,451744306	0,447143524	3,030289611	0,029183078	-2,304295801	0,106239598	-1,974177107	0,165494341	-2,90884539	0,016693969	2,961883471	0,015658667
PGSC0003DMP400005786	CUST_10384_PI426222305	Gene of unknown function	PGSC0003DMT400008313	PGSC0003DMG400003202	PGSC0003DMT400008313	-0,124419601	0,92273304	-0,382835459	0,704736024	-0,550824328	0,262595253	-0,851102245	0,12632766	-0,234180295	0,851481883	-0,090872646	0,949262689	0,464256182	0,67067487	-0,111747905	0,94820722	-0,566418665	0,390025835	-1,009132494	0,039711121	0,457456801	0,535990047
PGSC0003DMP400047783	CUST_10385_PI426222305	Xylose isomerase	highly similar to ( 776) AT5G57655 | Symbols: | xylose isomerase family protein | chr5:23347030-23349805 FORWARDhighly similar to ( 757) XYLA_HORVU Xylose isomerase (EC 5.3.1.5) - Hordeum vulgare (Barley)highly similar to ( 777) loc_os07g47290 12007.m29315 protein xylose isomerase, putative, expressedPRK05474 XylA PRK12465 PRK12677 PGSC0003DMT400070684	PGSC0003DMG400027477	PGSC0003DMT400070684	0,261351442	0,887749079	0,665508572	0,656879418	1,450913224	0,035281109	0,312527755	0,805197929	0,098941138	0,971620419	1,184006488	0,278422365	0,299633299	0,93024951	0,210442858	0,934787209	0,8819488	0,397219714	1,851205216	0,015693706	0,47866426	0,750455022
PGSC0003DMP400019787	CUST_10386_PI426222305	Gene of unknown function	PGSC0003DMT400029083	PGSC0003DMG400011191	PGSC0003DMT400029083	-0,841022602	0,154049878	-0,668779878	0,383044414	-1,13667108	0,010401491	-1,080621205	0,049966819	-0,348563477	0,751605086	-0,329583464	0,741522463	0,405275993	0,753662988	-0,640667228	0,363587978	-0,02939182	0,983206368	0,595194049	0,298057688	-0,746267107	0,20784247
PGSC0003DMP400019722	CUST_10387_PI426222305	Gene of unknown function	PGSC0003DMT400029000	PGSC0003DMG402011162	PGSC0003DMT400029000	-1,343898298	0,065674143	-0,570801792	0,659360125	0,374360517	0,654147333	-0,414721937	0,674475385	0,087269296	0,970899007	-0,62191015	0,585344874	-0,685055659	0,615630724	0,621233757	0,581015719	0,677668835	0,477410434	0,28465505	0,783184869	-1,100202087	0,139695878
PGSC0003DMP400005755	CUST_10388_PI426222305	Gene of unknown function	PGSC0003DMT400008258	PGSC0003DMG402003185	PGSC0003DMT400008258	-0,163191191	0,903691739	-0,134928135	0,937012845	-0,630179543	0,233565529	-0,44885127	0,5379194	0,006501254	0,997976698	0,054014723	0,97475403	-0,515377287	0,660668354	-0,118258416	0,950087473	-0,001972838	0,998825763	-0,064169305	0,950059565	-0,028962994	0,987218585
PGSC0003DMP400019710	CUST_10389_PI426222305	Set domain protein	moderately similar to ( 217) AT4G30860 | Symbols: ASHR3, SDG4 | SDG4 (SET DOMAIN GROUP 4); histone methyltransferase | chr4:15024546-15027427 FORWARDweakly similar to ( 171) loc_os08g34370 12008.m07426 protein SET domain containing proteinSET SET PGSC0003DMT400028986	PGSC0003DMG402011157	PGSC0003DMT400028986	0,68532558	0,503543179	0,176232565	0,936033133	0,366945349	0,67450896	0,383053716	0,714324214	-0,399873626	0,803424851	0,331568692	0,826536947	1,232766729	0,177726558	-0,268022383	0,891330992	-0,907542823	0,294321717	-0,796074749	0,308020599	1,140842201	0,136315495
PGSC0003DMP400017866	CUST_1039_PI426222305	Stress regulated protein isoform 3	PGSC0003DMT400026159	PGSC0003DMG400010083	PGSC0003DMT400026159	0,214440332	0,840124387	0,136198803	0,930016496	-1,60904979	0,000248292	0,614592264	0,303476446	0,070681773	0,966750296	-0,292631606	0,772566369	0,159325593	0,945490399	-0,084044584	0,964026743	-0,240005112	0,795076111	-0,438941863	0,468416342	0,239250381	0,823538199
PGSC0003DMP400019861	CUST_10390_PI426222305	Glycosyltransferase	moderately similar to ( 241) AT5G14850 | Symbols: | mannosyltransferase, putative | chr5:4802155-4804977 REVERSEmoderately similar to ( 208) loc_os01g39810 12001.m42669 protein mannosyltransferase, putative, expressed PGSC0003DMT400029187	PGSC0003DMG401011224	PGSC0003DMT400029187	0,343979001	0,703541129	0,252936112	0,842815722	0,097744711	0,900260633	0,607324915	0,322757498	0,574661288	0,482927498	0,422726924	0,633255609	0,07027768	0,983562115	0,020725383	0,992366121	0,121914465	0,915346373	0,046906181	0,961390904	0,249400151	0,816790204
PGSC0003DMP400019719	CUST_10391_PI426222305	WD-repeat protein	very weakly similar to (90.5) AT4G30510 | Symbols: ATATG18B | AtATG18b | chr4:14905664-14906915 REVERSEweakly similar to ( 110) loc_os02g54910 12002.m10519 protein expressed protein PGSC0003DMT400028997	PGSC0003DMG400011161	PGSC0003DMT400028997	-0,539258169	0,453311063	-0,262811186	0,833303143	0,106307185	0,892108853	-0,44424543	0,509071986	-0,526951645	0,54396323	-0,531748437	0,513233416	0,212473496	0,918255552	-0,067470401	0,972045106	0,502784034	0,48626745	0,371239577	0,574704017	-0,242714927	0,82590478
PGSC0003DMP400019851	CUST_10392_PI426222305	CYP72A54	highly similar to ( 548) AT3G14690 | Symbols: CYP72A15 | CYP72A15; electron carrier/ heme binding / iron ion binding / monooxygenase/ oxygen binding | chr3:4937410-4939310 FORWARDhighly similar to ( 537) C72A1_CATRO Cytochrome P450 72A1 (EC 1.3.3.9) (CYPLXXII) (Secologanin synthase) (SLS) - Catharanthus roseus (Rosy periwinkle) (Madagascar periwinkle)highly similar to ( 528) loc_os01g43710 12001.…	PGSC0003DMG400011217	PGSC0003DMT400029170	-0,78197381	0,500814816	0,040299289	0,988306988	0,367162561	0,721114368	-0,79263031	0,432244532	0,042843964	0,988343223	0,054264577	0,98335023	0,307287539	0,928660793	0,469565441	0,787136682	0,38745891	0,791613824	0,26790919	0,835853493	0,095947676	0,969170809
PGSC0003DMP400047763	CUST_10393_PI426222305	Anthranilate N-benzoyltransferase protein	moderately similar to ( 242) AT3G26040 | Symbols: | transferase family protein | chr3:9519741-9521069 FORWARDvery weakly similar to (97.1) HCBT1_DIACA Anthranilate N-benzoyltransferase protein 1 (EC 2.3.1.144) (Anthranilate N-hydroxycinnamoyl/benzoyltransferase 1) - Dianthus caryophyllus (Carnation) (Clove pink)weakly similar to ( 105) loc_os04g42250 12004.m35365 protein anthranilate N-benzoyltra…	PGSC0003DMG400027462	PGSC0003DMT400070642	0,239290799	0,880198733	0,287532041	0,877322651	-0,480897751	0,53481053	-0,338594653	0,746926695	-1,208433803	0,176575794	-0,199600564	0,910317889	0,362582855	0,875837325	-0,535838303	0,668255285	-0,233301444	0,869853426	-1,02460234	0,147239792	0,357741457	0,798149146
PGSC0003DMP400047773	CUST_10394_PI426222305	Serine-threonine protein kinase, plant-type		PGSC0003DMG400027469	PGSC0003DMT400070666	-0,353142972	0,775244951	-0,555193886	0,639383592	3,332491855	2,36E-07	-1,376279412	0,042580282	-1,19446564	0,14201335	-0,946596461	0,285564623	-1,113343709	0,182569514	-0,407177618	0,757988972	-0,39606059	0,713214271	-0,841946327	0,216005469	-1,601972487	0,009761678
PGSC0003DMP400019779	CUST_10395_PI426222305	Conserved gene of unknown function	PGSC0003DMT400029074	PGSC0003DMG400011187	PGSC0003DMT400029074	-0,730404692	0,26679304	-0,47775396	0,625709067	-0,214721127	0,764717323	-0,381410683	0,607639268	-0,41324238	0,700500849	0,474296616	0,60328054	-0,396669178	0,7761722	-0,366112399	0,730412186	-0,125664868	0,917356921	0,207059491	0,803329102	-0,520376205	0,492123764
PGSC0003DMP400019689	CUST_10396_PI426222305	Cellulose synthase 3	highly similar to ( 684) AT5G17420 | Symbols: IRX3, CESA7, ATCESA7, MUR10 | IRX3 (IRREGULAR XYLEM 3); cellulose synthase | chr5:5736859-5741407 REVERSEhighly similar to ( 694) loc_os09g25490 12009.m05701 protein CESA9 - cellulose synthase, expressedCellulose_synt PGSC0003DMT400028957	PGSC0003DMG400011148	PGSC0003DMT400028957	1,078544518	0,107059212	0,112137248	0,954182007	0,898675873	0,100804342	0,26957103	0,777283104	0,34345374	0,804668417	0,416458149	0,71396146	0,357100847	0,848423157	-0,028317651	0,991310214	0,152063832	0,910196305	-0,158151457	0,878163616	0,518321494	0,573848864
PGSC0003DMP400019799	CUST_10397_PI426222305	Recombination initiation defect 2 protein	moderately similar to ( 310) AT5G57880 | Symbols: | unknown protein | chr5:23443977-23446439 FORWARDweakly similar to ( 193) loc_os08g44180 12008.m08391 protein expressed protein PGSC0003DMT400029098	PGSC0003DMG400011195	PGSC0003DMT400029098	-0,335737164	0,786518388	-0,257735343	0,881047439	-0,336669343	0,664652591	0,421386319	0,634139726	0,339748138	0,817882631	-0,245382923	0,867761125	-0,22850433	0,933818842	-0,161490661	0,93795634	-0,06801218	0,967279183	-0,406371625	0,628718435	0,05664874	0,977793843
PGSC0003DMP400019701	CUST_10398_PI426222305	Gene of unknown function	PGSC0003DMT400028976	PGSC0003DMG400011154	PGSC0003DMT400028976	0,598366718	0,573240008	0,39687337	0,802195765	0,546026006	0,461558314	0,332990523	0,751347884	0,56377435	0,670291788	0,40879013	0,765402636	-0,265737383	0,928046146	-0,096114876	0,970220683	0,220304729	0,878318735	0,02781691	0,983480047	0,411233935	0,753249579
PGSC0003DMP400047761	CUST_10399_PI426222305	Conserved gene of unknown function	PGSC0003DMT400070639	PGSC0003DMG400027460	PGSC0003DMT400070639	-0,186653262	0,8612145	0,288044817	0,790673493	-0,531046094	0,255130539	-0,413433667	0,51028009	-0,457690727	0,586979829	-0,108590022	0,9341095	0,098175346	0,972871672	-0,36764971	0,67544802	0,020881957	0,987574784	0,154269553	0,843441711	-0,073152696	0,961496642
PGSC0003DMP400059076	CUST_104_PI426222305	Integrase core domain containing protein	PGSC0003DMT400087401	PGSC0003DMG400036972	PGSC0003DMT400087401	-0,285713877	0,828013077	-0,28986454	0,861707917	0,111777583	0,909067474	-0,103021085	0,930093656	-0,620350094	0,57490681	-0,474608793	0,678701108	0,388690716	0,837321723	-0,384530972	0,776116712	-0,248070892	0,844192183	0,665108487	0,356311667	0,177332246	0,917522255
PGSC0003DMP400000966	CUST_1040_PI426222305	Serine-type peptidase	highly similar to ( 612) AT3G27925 | Symbols: DEGP1, Deg1 | DEGP1 (DegP protease 1); serine-type endopeptidase/ serine-type peptidase | chr3:10366659-10368864 REVERSEhighly similar to ( 594) loc_os05g49380 12005.m083815 protein protease Do-like 1, chloroplast precursor, putative, expressedDegQ PRK10942 PRK10139 PRK10898 PGSC0003DMT400001298	PGSC0003DMG400000494	PGSC0003DMT400001298	-0,045010368	0,959745646	-0,235944983	0,70969914	-1,195121663	2,72E-05	0,167624645	0,72138809	-0,299454494	0,588182433	-0,542007271	0,189243433	0,200144405	0,827219047	-0,100225371	0,914767195	-0,077004635	0,912633228	-0,347591405	0,322539022	0,592519096	0,06738262
PGSC0003DMP400020984	CUST_10400_PI426222305	Oxidoreductase	weakly similar to ( 132) AT2G22650 | Symbols: | FAD-dependent oxidoreductase family protein | chr2:9624703-9626931 REVERSE PGSC0003DMT400030889	PGSC0003DMG400011834	PGSC0003DMT400030889	0,216365916	0,88058126	-0,757289188	0,430742746	-0,442218726	0,528076095	-0,557787685	0,491303092	-0,30321246	0,843031003	-0,584031783	0,571960213	0,288635022	0,903087323	0,561588402	0,587242089	-0,023298466	0,989531249	0,521883053	0,495662505	-0,400016686	0,725140628
PGSC0003DMP400019703	CUST_10401_PI426222305	Gene of unknown function	PGSC0003DMT400028979	PGSC0003DMG402011155	PGSC0003DMT400028979	-0,176997687	0,860000863	-1,508309428	0,002781189	-2,381380415	1,95E-07	-0,248921851	0,710176754	-1,413660901	0,007127388	-0,77351353	0,193482969	-0,088848763	0,975094006	-0,682265699	0,221388203	-1,559256879	0,000931955	-1,580519605	0,000533241	0,042337847	0,976552413
PGSC0003DMP400019773	CUST_10402_PI426222305	Conserved gene of unknown function	highly similar to ( 539) AT4G30900 | Symbols: | FUNCTIONS IN: molecular_function unknown; INVOLVED IN: biological_process unknown; LOCATED IN: plasma membrane; EXPRESSED IN: 23 plant structures; EXPRESSED DURING: 14 growth stages; CONTAINS InterPro DOMAIN/s: Endonuclease/exonuclease/phosphatase (InterPro:IPR005135); Has 408 Blast hits to 408 proteins in 132 species: Archae - 4; Bacteria - 213; Me…	PGSC0003DMG400011184	PGSC0003DMT400029064	0,414329161	0,509454506	0,278254865	0,765761053	0,240746381	0,645602292	0,197560077	0,768181888	0,496321567	0,465301116	0,33741521	0,658341198	-0,353952332	0,730115737	0,245175948	0,796736103	0,348888052	0,594977083	0,394131248	0,440622489	0,19500351	0,835008974
PGSC0003DMP400019751	CUST_10403_PI426222305	Gene of unknown function	PGSC0003DMT400029040	PGSC0003DMG402011174	PGSC0003DMT400029040	0,725631235	0,34375935	0,175567045	0,922465016	0,161819892	0,851578363	-0,65293297	0,372617171	-0,562794625	0,592766008	-0,388532261	0,7328831	0,811389623	0,378608601	0,819943413	0,284646298	-0,472135642	0,6070039	0,18468383	0,851219796	0,130927243	0,939830224
PGSC0003DMP400063233	CUST_10404_PI426222305	Aspartic proteinase nepenthesin-1	weakly similar to ( 101) AT2G03200 | Symbols: | aspartyl protease family protein | chr2:966506-967891 REVERSEvery weakly similar to ( 100) loc_os09g30414 12009.m06195 protein aspartic proteinase nepenthesin-2 precursor, putative, expressed PGSC0003DMT400091558	PGSC0003DMG400041129	PGSC0003DMT400091558	-0,218764238	0,881619156	0,367476302	0,802195765	0,549447207	0,410377162	0,216952388	0,83731728	-0,540757659	0,651898438	0,03498139	0,98634537	0,066957011	0,988978048	-0,708829501	0,441140616	-0,916075629	0,22015554	-0,274935141	0,772596842	0,878082542	0,237487218
PGSC0003DMP400021007	CUST_10405_PI426222305	Gene of unknown function	PGSC0003DMT400030926	PGSC0003DMG400011844	PGSC0003DMT400030926	0,631548672	0,400083908	0,494033363	0,628431935	0,462900939	0,436955199	-0,095384496	0,926029494	0,164530569	0,918750746	0,274772448	0,816448488	-0,030459903	0,994510222	0,171179614	0,918363413	-0,133154364	0,915412622	-0,442270291	0,525376189	0,075442406	0,964994347
PGSC0003DMP400019834	CUST_10406_PI426222305	Serine carboxypeptidase	highly similar to ( 619) AT4G30810 | Symbols: scpl29 | scpl29 (serine carboxypeptidase-like 29); serine-type carboxypeptidase | chr4:15003474-15006017 FORWARDhighly similar to ( 630) CBP22_HORVU Serine carboxypeptidase II-2 precursor (EC 3.4.16.6) (CP-MII.2) [Contains: Serine carboxypeptidase II-2 chain A; Serine carboxypeptidase II-2 chain B] (Fragment) - Hordeum vulgare (Barley)highly similar t…	PGSC0003DMG400011208	PGSC0003DMT400029153	1,195772608	0,010871775	0,109852904	0,938767692	-0,941706984	0,01751088	0,988275924	0,043065529	0,278007364	0,786461826	0,117186019	0,92524118	0,000290103	0,999778394	0,080791722	0,961653106	-0,590601306	0,298819641	-1,290374368	0,004046551	0,565972284	0,321144558
PGSC0003DMP400047743	CUST_10407_PI426222305	Trehalose-6-phosphate synthase	nearly identical (1051) AT2G18700 | Symbols: ATTPS11, TPS11, ATTPSB | ATTPS11; transferase, transferring glycosyl groups | chr2:8109043-8111799 FORWARDhighly similar to ( 923) loc_os01g53000 12001.m43173 protein trehalose synthase, putative, expressedGlyco_transf_20 OtsA PRK10117 Trehalose_PPase OtsB PGSC0003DMT400070614	PGSC0003DMG400027449	PGSC0003DMT400070614	-0,852546356	0,563232596	0,981229898	0,549173696	3,470222633	5,58E-05	0,172762991	0,921902054	1,379903568	0,311666509	2,333975017	0,047095837	-0,524743561	0,867685127	0,262730248	0,931594481	2,115285996	0,033191404	3,133925202	0,001068262	-0,416421051	0,845532937
PGSC0003DMP400047777	CUST_10408_PI426222305	ATP binding protein	highly similar to ( 877) AT5G57710 | Symbols: | heat shock protein-related | chr5:23384794-23388052 FORWARDhighly similar to ( 599) loc_os08g15230 12008.m05646 protein expressed proteinclpA PGSC0003DMT400070673	PGSC0003DMG400027472	PGSC0003DMT400070673	-0,344282019	0,556039248	-0,023923074	0,984726951	-0,155387675	0,760572207	0,081809618	0,905782971	-0,041592144	0,975569882	0,394590206	0,516329528	-0,097587388	0,962346429	-0,364033884	0,553694063	-0,111560973	0,891936709	0,115818696	0,855640646	-0,052039499	0,964822764
PGSC0003DMP400047762	CUST_10409_PI426222305	ADP-ribosylation factor 3		PGSC0003DMG400027460	PGSC0003DMT400070640	-0,317003385	0,699787496	-0,097959436	0,94670134	-0,077435055	0,915518764	-0,868734379	0,086297955	-0,403929307	0,642390695	-0,229932862	0,8160903	0,24120046	0,881612054	-0,064227924	0,970613452	0,10059793	0,924702869	0,067304926	0,937107944	-0,062731029	0,965178386
PGSC0003DMP400035113	CUST_1041_PI426222305	26S proteasome regulatory subunit S3		PGSC0003DMG400020222	PGSC0003DMT400052100	-0,412945099	0,614064103	-0,60318933	0,448193255	-0,001019045	0,998896352	-0,112138851	0,902807283	-1,745349563	0,003084877	0,186776883	0,877653897	0,02219243	0,995275667	-0,307113013	0,77877288	-0,506889641	0,477343612	-0,192328947	0,809016369	0,199436355	0,866840274
PGSC0003DMP400019676	CUST_10410_PI426222305	Serine carboxypeptidase	weakly similar to ( 169) AT4G30610 | Symbols: BRS1, SCPL24 | BRS1 (BRI1 SUPPRESSOR 1); serine-type carboxypeptidase | chr4:14944219-14948391 FORWARDweakly similar to ( 132) CBP2_WHEAT Serine carboxypeptidase 2 (EC 3.4.16.6) (Serine carboxypeptidase II) (Carboxypeptidase D) (CPDW-II) (CP-WII) [Contains: Serine carboxypeptidase 2 chain A (Serine carboxypeptidase II chain A); Serine carboxypeptidase…	PGSC0003DMG400011141	PGSC0003DMT400028942	0,630912354	0,689008849	-0,349828751	0,89045554	-1,638405318	0,038196626	1,222470516	0,24740187	0,420662143	0,851963999	0,767385782	0,622963539	-0,598655063	0,818066091	0,229557753	0,938833994	-0,026072843	0,99223245	0,538118411	0,664660631	-0,322985775	0,882173487
PGSC0003DMP400047793	CUST_10411_PI426222305	Gene of unknown function	PGSC0003DMT400070699	PGSC0003DMG400027487	PGSC0003DMT400070699	-0,991141568	0,283546061	-0,108393449	0,964682013	-0,630301726	0,426394051	0,330776546	0,777937105	0,390768476	0,826172481	0,772850299	0,513748266	-0,958329372	0,43375887	0,13623714	0,959731994	-0,783702091	0,439189732	-0,353476692	0,74666443	-0,484311148	0,720601879
PGSC0003DMP400019699	CUST_10412_PI426222305	DNA-directed RNA polymerase 3A, chloroplastic	highly similar to ( 821) AT2G24120 | Symbols: PDE319, SCA3 | SCA3 (SCABRA 3); DNA binding / DNA-directed RNA polymerase | chr2:10249358-10254530 REVERSEhighly similar to ( 946) RPOT3_NICSY DNA-directed RNA polymerase 3, chloroplast precursor (EC 2.7.7.6) (T7 bacteriophage-type single subunit RNA polymerase 3) (NsRpoT-C) - Nicotiana sylvestris (Wood tobacco)highly similar to ( 778) loc_os09g07120 …	PGSC0003DMG400011152	PGSC0003DMT400028972	-0,49874	0,783503797	-0,035032972	0,99145863	-1,708452219	0,033602238	-0,421696014	0,770169145	-0,258373172	0,9246037	-0,445103015	0,821632846	0,229150214	0,96322262	0,314586916	0,907287095	1,741979557	0,078443568	-0,258456355	0,868454913	-1,02767871	0,396460984
PGSC0003DMP400020988	CUST_10413_PI426222305	Chitinase	moderately similar to ( 228) AT4G19810 | Symbols: | glycosyl hydrolase family 18 protein | chr4:10764151-10765753 REVERSEweakly similar to ( 152) loc_os11g27400 12011.m06659 protein chitinase-3-like protein 1 precursor, putative, expressedGlyco_18 Glyco_hydro_18 ChiA PGSC0003DMT400030895	PGSC0003DMG400011836	PGSC0003DMT400030895	0,889990728	0,280733844	0,757085655	0,477218471	0,057185472	0,958168004	-0,497295914	0,584351205	0,254902208	0,887334132	-0,394525157	0,768591275	0,649230218	0,638994807	0,796878754	0,391325445	0,491442883	0,643601388	1,067574994	0,114990793	-0,282367	0,851476766
PGSC0003DMP400047752	CUST_10414_PI426222305	Ribonuclease t2	very weakly similar to (80.5) AT2G39780 | Symbols: RNS2 | RNS2 (RIBONUCLEASE 2); RNA binding / endoribonuclease/ ribonuclease T2 | chr2:16591256-16593515 FORWARDRNase_T2 RNase_T2_euk Ribonuclease_T2 PGSC0003DMT400070626	PGSC0003DMG400027455	PGSC0003DMT400070626	0,21868608	0,89213672	-0,068515941	0,976658898	-0,340326509	0,691982113	-0,27116362	0,803261236	-0,307379008	0,857052313	-0,615446294	0,589462	0,204041069	0,951160914	0,827800274	0,378074193	1,010125253	0,20054677	1,388036783	0,036312619	-1,230478664	0,084012443
PGSC0003DMP400005756	CUST_10415_PI426222305	Gene of unknown function	PGSC0003DMT400008260	PGSC0003DMG400003186	PGSC0003DMT400008260	0,027430932	0,979584468	-0,114545841	0,914781728	-0,32214075	0,386405441	-0,548150896	0,176638074	-0,392792994	0,499585343	-0,102538665	0,91191602	-0,317820528	0,69350498	-0,149933286	0,875882957	0,280624203	0,612879642	0,282517723	0,528268982	0,160361149	0,838256997
PGSC0003DMP400019801	CUST_10416_PI426222305	Eukaryotic translation initiation factor 4F / eIF-4F, putative	highly similar to ( 826) AT5G57870 | Symbols: | eukaryotic translation initiation factor 4F, putative / eIF-4F, putative | chr5:23439755-23443433 FORWARDhighly similar to ( 793) IF41_WHEAT Eukaryotic initiation factor iso-4F subunit p82-34 (eIF-(iso)4F p82-34) - Triticum aestivum (Wheat)highly similar to ( 802) loc_os04g42140 12004.m09187 protein eukaryotic initiation factor iso-4F subunit p82-34…	PGSC0003DMG400011196	PGSC0003DMT400029103	0,211400582	0,857019697	0,458091311	0,643658549	-0,075674564	0,927776906	-0,033070741	0,977450433	-0,168704883	0,910516088	-0,066225462	0,967201895	0,820112444	0,271927077	-0,367712995	0,724047794	-0,104901333	0,932183857	0,217383898	0,788948298	0,732492029	0,239476302
PGSC0003DMP400019846	CUST_10417_PI426222305	Conserved gene of unknown function	weakly similar to ( 101) AT4G30845 | Symbols: | unknown protein | chr4:15019895-15020319 FORWARDvery weakly similar to (83.6) loc_os03g11250 12003.m06576 protein expressed protein PGSC0003DMT400029165	PGSC0003DMG400011214	PGSC0003DMT400029165	1,575209453	0,076294909	-0,775138401	0,597520311	-2,029575646	0,004066708	1,221043214	0,193633318	-0,707295513	0,647498476	0,153719956	0,947032096	0,329706137	0,923914122	1,178877529	0,256897772	-0,908822659	0,404240742	-0,040441347	0,97929026	0,132051904	0,959492903
PGSC0003DMP400019683	CUST_10418_PI426222305	Hydrophobic protein OSR8	very weakly similar to (80.1) AT4G28088 | Symbols: | hydrophobic protein, putative / low temperature and salt responsive protein, putative | chr4:13961244-13961560 REVERSE PGSC0003DMT400028951	PGSC0003DMG400011144	PGSC0003DMT400028951	-0,97298591	0,025063929	-0,675783553	0,22597918	-1,535143858	4,72E-05	-0,774674257	0,089506021	-0,466177478	0,491625141	-0,127033862	0,905336478	-0,107412254	0,961993274	-0,459728319	0,455367802	0,079584931	0,935075778	0,20850139	0,731481785	-0,335495252	0,615496023
PGSC0003DMP400019738	CUST_10419_PI426222305	Conserved gene of unknown function	weakly similar to ( 132) AT1G67170 | Symbols: | unknown protein | chr1:25127727-25129145 FORWARDweakly similar to ( 133) loc_os04g40300 12004.m09013 protein transglutaminase, putative, expressed PGSC0003DMT400029024	PGSC0003DMG400011167	PGSC0003DMT400029024	-0,140606819	0,823702399	0,173574257	0,807417662	0,129966346	0,746496213	0,13712215	0,775416701	0,25815485	0,656476973	0,017241042	0,985896403	-0,020549465	0,992938742	-0,039583401	0,972460695	0,109116576	0,861063186	-0,026834612	0,963385008	0,026906103	0,978277115
PGSC0003DMP400017867	CUST_1042_PI426222305	Stress regulated protein	moderately similar to ( 325) AT5G27290 | Symbols: | unknown protein | chr5:9618787-9620473 REVERSEmoderately similar to ( 269) loc_os01g28540 12001.m150592 protein stress regulated protein, putative, expressed PGSC0003DMT400026160	PGSC0003DMG400010083	PGSC0003DMT400026160	-0,067851099	0,971876289	-0,592059681	0,623130029	-1,257666702	0,028236299	-0,058600262	0,965341926	-0,602658169	0,614006669	-0,039416941	0,985179632	-0,123492723	0,976229197	-0,007290643	0,997861593	-0,514464574	0,616432745	-0,656863018	0,391268109	-0,293264355	0,84021878
PGSC0003DMP400019720	CUST_10420_PI426222305	WD-repeat protein	weakly similar to ( 180) AT4G30510 | Symbols: ATATG18B | AtATG18b | chr4:14905664-14906915 REVERSEweakly similar to ( 147) loc_os02g54910 12002.m10519 protein expressed protein PGSC0003DMT400028998	PGSC0003DMG400011161	PGSC0003DMT400028998	-0,140646945	0,907479445	-0,033292305	0,983717012	0,280186323	0,632215428	-0,72266905	0,191189327	-0,265743069	0,814456092	-0,151473474	0,901386296	0,022678725	0,995189858	0,046985043	0,980654591	0,25011899	0,774841257	0,666312373	0,191685514	-0,239254919	0,81458503
PGSC0003DMP400019674	CUST_10421_PI426222305	Serine carboxypeptidase	very weakly similar to (99.8) AT2G24000 | Symbols: scpl22 | scpl22 (serine carboxypeptidase-like 22); serine-type carboxypeptidase | chr2:10209475-10214042 FORWARDvery weakly similar to (94.7) loc_os02g42310 12002.m100291 protein lysosomal protective protein precursor, putative, expressed PGSC0003DMT400028939	PGSC0003DMG400011141	PGSC0003DMT400028939	1,115200446	0,159313005	1,119775508	0,222437881	1,281333694	0,03329781	0,467166863	0,630534534	-0,246124398	0,896657562	0,689898527	0,537038248	0,754377116	0,557291906	0,344829209	0,836349857	-0,017477103	0,993361719	-0,195523826	0,867123557	0,663272227	0,499972466
PGSC0003DMP400047759	CUST_10422_PI426222305	ATP binding protein	highly similar to ( 581) AT5G57670 | Symbols: | protein kinase family protein | chr5:23360531-23363694 REVERSEmoderately similar to ( 207) NORK_MEDTR Nodulation receptor kinase precursor (EC 2.7.11.1) (Does not make infections protein 2) (Symbiosis receptor-like kinase) (MtSYMRK) - Medicago truncatula (Barrel medic)highly similar to ( 526) loc_os08g15060 12008.m05629 protein ATP binding protein, …	PGSC0003DMG400027459	PGSC0003DMT400070634	0,126170881	0,939646506	-0,964059365	0,246440149	-0,547591759	0,393613057	-0,178904264	0,865583934	0,590244453	0,585554927	0,016122643	0,994643111	-0,417258506	0,808563917	-0,747953844	0,379505535	-0,750490198	0,336224757	-0,754976672	0,259831882	-0,034802017	0,986094343
PGSC0003DMP400005761	CUST_10423_PI426222305	Conserved gene of unknown function	moderately similar to ( 219) AT2G24290 | Symbols: | unknown protein | chr2:10338779-10339859 FORWARDweakly similar to ( 169) loc_os04g42340 12004.m09205 protein expressed proteinDUF1068 PGSC0003DMT400008268	PGSC0003DMG400003189	PGSC0003DMT400008268	0,030568853	0,977149019	0,09391385	0,931967274	0,187675642	0,670002493	-0,041852373	0,953040044	0,163972269	0,853268634	-0,01133608	0,993267222	-0,087554696	0,963741816	0,486046087	0,291811182	0,297594334	0,579681033	0,255037928	0,579018003	-0,364964683	0,452642412
PGSC0003DMP400047749	CUST_10424_PI426222305	Ribonuclease t2	RNase_T2_euk RNase_T2 Ribonuclease_T2 PGSC0003DMT400070621	PGSC0003DMG400027453	PGSC0003DMT400070621	0,833719574	0,705368258	-0,381921609	0,918795414	-4,063036241	0,000197329	-0,649518111	0,728091128	-1,842224763	0,28945146	-2,914604609	0,05616129	1,162697598	0,66258478	-1,348985831	0,461227271	-3,12481575	0,013417624	-3,584655649	0,003160917	0,728021269	0,762580428
PGSC0003DMP400019729	CUST_10425_PI426222305	ATPase	highly similar to ( 505) AT4G30490 | Symbols: | AFG1-like ATPase family protein | chr4:14899226-14901883 REVERSEmoderately similar to ( 494) loc_os08g16480 12008.m05770 protein ATPase, putative, expressedCOG1485 AFG1_ATPase PGSC0003DMT400029007	PGSC0003DMG400011163	PGSC0003DMT400029007	0,136166279	0,880624876	-0,122568944	0,917120553	-0,18310052	0,716640319	0,383536508	0,44270972	-0,714656055	0,157834569	-0,683678935	0,185351397	0,551895102	0,352441009	-0,096749202	0,940466627	-0,491833161	0,317071471	-0,548740105	0,181724042	0,27515381	0,68465296
PGSC0003DMP400062781	CUST_10426_PI426222305	Gene of unknown function	PGSC0003DMT400091106	PGSC0003DMG400040677	PGSC0003DMT400091106	2,097816238	0,443031627	1,098195516	0,810497179	-5,432181467	0,001348145	-0,160323258	0,968703203	-0,111394794	0,987511539	-0,739189125	0,873719929	1,749967787	0,69220055	-1,168443738	0,784375691	-1,937820774	0,48326944	-3,914853882	0,041726873	1,178260112	0,753662444
PGSC0003DMP400019723	CUST_10427_PI426222305	Eukaryotic peptide chain release factor subunit 1-1	highly similar to ( 754) AT3G26618 | Symbols: ERF1-3 | ERF1-3 (eukaryotic release factor 1-3); translation release factor | chr3:9788854-9790161 FORWARDhighly similar to ( 770) loc_os07g39870 12007.m079730 protein eukaryotic peptide chain release factor subunit 1-1, putative, expressedeRF1 PRK04011 eRF1_1 eRF1_2 eRF1_3 PGSC0003DMT400029001	PGSC0003DMG402011162	PGSC0003DMT400029001	0,196907197	0,912690159	-0,339427727	0,853378711	0,421041646	0,620940062	0,019216002	0,990278297	0,51053553	0,729677482	0,174072172	0,928483466	-0,319719258	0,906605654	0,068983887	0,980654591	0,078144554	0,966671097	-0,246510498	0,829428097	0,025571067	0,991437585
PGSC0003DMP400019827	CUST_10428_PI426222305	Vacuolar ATPase subunit H protein	weakly similar to ( 170) AT3G42050 | Symbols: | vacuolar ATP synthase subunit H family protein | chr3:14228846-14232228 REVERSEweakly similar to ( 153) VATH_ORYSA Probable vacuolar ATP synthase subunit H (EC 3.6.3.14) (V-ATPase H subunit) (Vacuolar proton pump subunit H) - Oryza sativa (Rice)weakly similar to ( 153) loc_os07g36470 12007.m79894 protein vacuolar ATPase subunit H protein, putative, …	PGSC0003DMG401011206	PGSC0003DMT400029145	0,108388617	0,963843945	-0,459471339	0,808801226	-0,932085155	0,237352376	-0,821620365	0,424163045	-0,194310243	0,9374942	0,147483409	0,949262689	-0,172018251	0,971830738	-0,206645976	0,93886364	0,48403283	0,729504177	-0,824395017	0,381249907	-0,036310579	0,9890322
PGSC0003DMP400019867	CUST_10429_PI426222305	EG45-like domain containing protein 1	weakly similar to ( 141) AT4G30380 | Symbols: EXLB2 | EXLB2 (EXPANSIN-LIKE B2 PRECURSOR) | chr4:14860486-14860994 FORWARDweakly similar to ( 121) loc_os09g29710 12009.m06122 protein blight-associated protein p12 precursor, putative, expressed PGSC0003DMT400029194	PGSC0003DMG400011227	PGSC0003DMT400029194	-0,654622802	0,698969526	-0,131176867	0,966573398	-0,844324082	0,400653685	-0,528676014	0,711111359	0,655187754	0,747928789	-0,344107654	0,881585681	-0,131919093	0,983562115	1,011502174	0,48326605	0,99789883	0,445994162	1,086695946	0,309149693	-0,721981654	0,649887109
PGSC0003DMP400017786	CUST_1043_PI426222305	Pollen coat	PGSC0003DMT400026054	PGSC0003DMG400010052	PGSC0003DMT400026054	0,007651432	0,996996366	-0,887120181	0,337013477	-0,441844278	0,544371841	0,17374522	0,876945093	0,153426683	0,936914229	-0,240838358	0,873963412	-0,583206895	0,679520506	-0,304738884	0,847840746	-0,698154239	0,414702688	0,045332042	0,970632196	-0,053492558	0,979341427
PGSC0003DMP400019853	CUST_10430_PI426222305	Tetratricopeptide repeat protein	moderately similar to ( 251) AT4G30480 | Symbols: | tetratricopeptide repeat (TPR)-containing protein | chr4:14897500-14898254 FORWARDmoderately similar to ( 248) loc_os10g34540 12010.m06277 protein tetratricopeptide repeat protein 1, putative, expressed PGSC0003DMT400029173	PGSC0003DMG400011219	PGSC0003DMT400029173	-1,163041257	0,034294341	-0,297073013	0,808542227	-0,037650247	0,965350551	0,117524365	0,901037022	0,457942277	0,640722446	-0,313877852	0,765782545	-0,72460722	0,372146913	-0,045651735	0,982471817	0,255814338	0,791613824	-0,333751355	0,637576792	-0,787957524	0,18635261
PGSC0003DMP400019739	CUST_10431_PI426222305	Cytochrome c oxidase subunit 6b	weakly similar to ( 140) AT5G57815 | Symbols: | cytochrome c oxidase subunit 6b, putative | chr5:23426753-23427637 FORWARDweakly similar to ( 136) loc_os03g27290 12003.m08056 protein cytochrome c oxidase subunit, putative, expressedCyt_c_Oxidase_VIb COX6B PGSC0003DMT400029025	PGSC0003DMG400011168	PGSC0003DMT400029025	0,311222284	0,385461123	0,220388971	0,670723003	0,149043335	0,651691599	-0,110098508	0,79854614	-0,170308757	0,772944522	0,261396818	0,552680046	0,364852178	0,386132836	-0,077549238	0,926613804	0,148906652	0,753329545	0,36291932	0,203200881	0,172637718	0,726055715
PGSC0003DMP400005773	CUST_10432_PI426222305	Two-component system sensor histidine kinase/response regulator	moderately similar to ( 341) AT2G25180 | Symbols: ARR12 | ARR12 (ARABIDOPSIS RESPONSE REGULATOR 12); transcription factor/ two-component response regulator | chr2:10724490-10726961 REVERSEvery weakly similar to (91.3) PRR95_ORYSA Two-component response regulator-like PRR95 (Pseudo-response regulator 95) (OsPRR95) - Oryza sativa (Rice)moderately similar to ( 383) loc_os02g55320 12002.m10558 protei…	PGSC0003DMG400003196	PGSC0003DMT400008293	-0,893619082	0,11543795	-0,504974049	0,569528616	-1,038932039	0,018433398	-0,385611067	0,578086771	-0,388514255	0,706215744	-0,469869614	0,58164036	0,106857652	0,972288729	-0,355569086	0,722453306	-0,142605631	0,89752597	-0,145436748	0,866089316	-0,102424772	0,947301809
PGSC0003DMP400019767	CUST_10433_PI426222305	Conserved gene of unknown function	weakly similar to ( 150) AT2G44870 | Symbols: | unknown protein | chr2:18503250-18504422 FORWARDweakly similar to ( 121) loc_os10g41940 12010.m06951 protein expressed protein PGSC0003DMT400029057	PGSC0003DMG400011181	PGSC0003DMT400029057	-0,515791309	0,556599694	-0,087433685	0,962899242	-0,582197092	0,311386949	0,240825707	0,792181315	-0,102241681	0,956510976	0,034122055	0,985179632	0,285490455	0,890575027	0,061623792	0,978541577	0,424345423	0,641589988	0,269649159	0,749660971	-0,364504247	0,730260176
PGSC0003DMP400019727	CUST_10434_PI426222305	ATPase	highly similar to ( 664) AT4G28070 | Symbols: | AFG1-like ATPase family protein | chr4:13946009-13948462 FORWARDhighly similar to ( 608) loc_os08g16480 12008.m05770 protein ATPase, putative, expressedCOG1485 AFG1_ATPase PGSC0003DMT400029005	PGSC0003DMG400011163	PGSC0003DMT400029005	-0,001308774	0,999551596	-0,534336274	0,424666962	-0,148052413	0,807123005	0,510596909	0,333144626	-0,537111533	0,421462372	-0,340049892	0,662073381	0,206369714	0,899138962	0,060130971	0,970547762	-0,394470125	0,534798718	-0,240771782	0,693635993	-0,118543459	0,920813953
PGSC0003DMP400047753	CUST_10435_PI426222305	Ribonuclease t2	very weakly similar to (80.1) AT2G39780 | Symbols: RNS2 | RNS2 (RIBONUCLEASE 2); RNA binding / endoribonuclease/ ribonuclease T2 | chr2:16591256-16593515 FORWARDRNase_T2 RNase_T2_euk Ribonuclease_T2 PGSC0003DMT400070627	PGSC0003DMG400027455	PGSC0003DMT400070627	-0,006940604	0,998409329	0,133196068	0,964306589	-2,277149326	0,003312253	-0,850440685	0,463230617	-1,255976463	0,335936153	-1,749005978	0,130004478	2,353542049	0,015894102	-2,018919265	0,038857109	-1,939917824	0,038740584	-2,467550895	0,005060033	2,162679749	0,014025513
PGSC0003DMP400019804	CUST_10436_PI426222305	Conserved gene of unknown function	moderately similar to ( 363) AT4G30710 | Symbols: | unknown protein | chr4:14965538-14967881 REVERSEmoderately similar to ( 268) loc_os09g25500 12009.m05702 protein expressed proteinDUF566 PGSC0003DMT400029114	PGSC0003DMG400011200	PGSC0003DMT400029114	-0,0357011	0,98080852	0,001668309	0,999718525	0,262205827	0,668510037	-0,535532698	0,380808662	-0,087447601	0,956740652	-0,514986219	0,511322542	0,313400917	0,829408659	-0,519367555	0,485257322	-0,340092894	0,673441069	-0,146961163	0,858547987	-0,16692431	0,891380733
PGSC0003DMP400005746	CUST_10437_PI426222305	Glycosyltransferase, CAZy family GT8	highly similar to ( 512) AT1G06780 | Symbols: GAUT6 | GAUT6 (Galacturonosyltransferase 6); polygalacturonate 4-alpha-galacturonosyltransferase/ transferase, transferring glycosyl groups | chr1:2083689-2086853 FORWARDmoderately similar to ( 467) loc_os11g37980 12011.m07645 protein transferase, transferring glycosyl groups, putative, expressedGlyco_transf_8 PGSC0003DMT400008243	PGSC0003DMG402003179	PGSC0003DMT400008243	-0,543485413	0,359573918	0,17839869	0,88751197	0,20505247	0,72743389	-0,357678478	0,557525793	0,05843294	0,970659144	-0,194707304	0,848868533	-0,266178476	0,849583944	-0,209698835	0,854167428	0,214468287	0,798606628	-0,146574591	0,843301199	-0,411326816	0,539128228
PGSC0003DMP400005778	CUST_10438_PI426222305	Phosphoesterase	moderately similar to ( 244) AT5G58200 | Symbols: | unknown protein | chr5:23550283-23551972 FORWARDmoderately similar to ( 242) loc_os06g08390 12006.m05560 protein metallophosphoesterase, putative, expressed PGSC0003DMT400008300	PGSC0003DMG400003198	PGSC0003DMT400008300	-0,027299795	0,974425215	-0,108527101	0,896501718	-0,357312812	0,198509747	0,018474823	0,977136715	-0,059414835	0,948517559	-0,145587963	0,813729337	-0,225386888	0,762691122	-0,144927462	0,838152934	0,011473173	0,989144283	-0,052248143	0,92030557	-0,24784139	0,579899895
PGSC0003DMP400019815	CUST_10439_PI426222305	DEAD-box ATP-dependent RNA helicase 1	highly similar to ( 609) AT4G15850 | Symbols: ATRH1 | ATRH1; ATP-dependent helicase/ DEAD/H-box RNA helicase binding | chr4:9001426-9004534 FORWARDweakly similar to ( 118) IF414_TOBAC Eukaryotic initiation factor 4A-14 (EC 3.6.1.-) (ATP-dependent RNA helicase eIF4A-14) (eIF-4A-14) - Nicotiana tabacum (Common tobacco)highly similar to ( 570) loc_os02g55260 12002.m33912 protein ATP-dependent RNA he…	PGSC0003DMG401011204	PGSC0003DMT400029130	0,27164419	0,678154719	0,116592608	0,919528421	0,310589457	0,448403987	-0,094726489	0,888199536	-0,009769348	0,995052232	0,175825379	0,831890211	0,109902531	0,953639384	0,23320912	0,773265589	-0,049083237	0,960606928	0,724001185	0,053287703	-0,064635863	0,957406211
PGSC0003DMP400035086	CUST_1044_PI426222305	B2 protein		PGSC0003DMG400020211	PGSC0003DMT400052063	0,143744185	0,880321873	0,259203567	0,777543702	0,526738195	0,173949946	-0,145636789	0,830894224	0,260557318	0,77359231	0,169522109	0,857342309	-0,07032695	0,978242379	-0,151361895	0,89765603	0,039056423	0,971571254	0,078165848	0,914690884	0,258352411	0,736641111
PGSC0003DMP400019673	CUST_10440_PI426222305	Purine transporter	moderately similar to ( 357) AT2G24220 | Symbols: ATPUP5 | ATPUP5; purine transmembrane transporter | chr2:10300603-10301688 FORWARDmoderately similar to ( 323) loc_os09g38510 12009.m06792 protein ATPUP5, putative, expressed PGSC0003DMT400028938	PGSC0003DMG400011140	PGSC0003DMT400028938	-0,418897494	0,656754815	-0,557173966	0,568128561	-1,037175245	0,034266664	-0,347818345	0,668387903	0,007253086	0,997976698	-0,123906181	0,93621166	-0,486851367	0,706468719	-0,575980846	0,503055258	-0,295848434	0,768640351	-0,226098582	0,793384633	-0,351047601	0,73793997
PGSC0003DMP400021003	CUST_10441_PI426222305	60S ribosomal protein L39-3	PGSC0003DMT400030916	PGSC0003DMG400011840	PGSC0003DMT400030916	0,276847989	0,699298156	0,333529485	0,669175541	1,016009471	0,003598354	0,090507405	0,901361562	0,600936794	0,292356892	0,927255966	0,064967185	-0,20580413	0,886878888	0,334141235	0,639972915	0,240854302	0,729785408	0,542524685	0,208612274	-0,431204774	0,430345395
PGSC0003DMP400019666	CUST_10442_PI426222305	Gene of unknown function	PGSC0003DMT400028931	PGSC0003DMG403011138	PGSC0003DMT400028931	-0,014478837	0,992636502	-0,619610553	0,416894176	-0,479671617	0,346732941	0,243424154	0,751101304	0,032119103	0,985648218	-0,041999298	0,97909578	-0,505639744	0,611696242	0,126009266	0,939288905	0,164035283	0,875435958	-0,058902055	0,949858823	-0,453994654	0,538132926
PGSC0003DMP400019770	CUST_10443_PI426222305	APO protein 2, chloroplastic	moderately similar to ( 490) AT5G57930 | Symbols: APO2 | APO2 (ACCUMULATION OF PHOTOSYSTEM ONE 2) | chr5:23454690-23456354 FORWARDmoderately similar to ( 456) loc_os02g50010 12002.m10035 protein APO2, putative, expressedDUF794 PGSC0003DMT400029060	PGSC0003DMG400011182	PGSC0003DMT400029060	0,280402615	0,694363695	-0,803660709	0,105684848	-0,852030479	0,015100778	-0,064729335	0,931818546	-0,467613115	0,469941332	0,071622301	0,951146214	-0,343140694	0,718335781	0,298843612	0,697410858	-0,154767061	0,84999512	0,128150269	0,848794235	-0,651296167	0,144908589
PGSC0003DMP400019782	CUST_10444_PI426222305	Conserved gene of unknown function	PGSC0003DMT400029077	PGSC0003DMG400011188	PGSC0003DMT400029077	-0,458315129	0,608090641	0,370494398	0,757497889	-0,157461528	0,845555258	-0,379408833	0,627833093	-0,299117082	0,820815832	-0,976641314	0,183030021	-0,036916324	0,992938742	0,290661275	0,825705434	0,107778786	0,934155629	0,318129322	0,681823973	-0,582774456	0,442074112
PGSC0003DMP400005785	CUST_10445_PI426222305	Gene of unknown function	PGSC0003DMT400008312	PGSC0003DMG400003201	PGSC0003DMT400008312	-1,207652458	0,047942586	-0,364348053	0,776578311	-0,968299975	0,058044524	-0,637216271	0,371336125	-0,399565032	0,743704349	-0,30125099	0,802696504	0,051768468	0,990911971	-0,886057577	0,213277331	-0,462381044	0,604220773	0,105053391	0,918870861	0,241915526	0,854058441
PGSC0003DMP400019665	CUST_10446_PI426222305	1-acyl-sn-glycerol-3-phosphate acyltransferase	moderately similar to ( 362) AT4G30580 | Symbols: ATS2, EMB1995 | ATS2; 1-acylglycerol-3-phosphate O-acyltransferase/ acyltransferase | chr4:14932515-14934489 REVERSEmoderately similar to ( 368) LPAT1_BRANA 1-acyl-sn-glycerol-3-phosphate acyltransferase 1, chloroplast precursor (EC 2.3.1.51) - Brassica napus (Rape)moderately similar to ( 382) loc_os10g35390 12010.m06362 protein 1-acyl-sn-glycerol…	PGSC0003DMG402011138	PGSC0003DMT400028930	0,309567976	0,63914246	-0,231973105	0,80231806	-0,45592635	0,239943802	0,127390414	0,850574354	-0,011887787	0,99386762	0,008022163	0,995920862	-0,100142223	0,962811229	0,567077226	0,265941822	0,234660993	0,73417673	0,123061782	0,853051784	-0,431816635	0,419452422
PGSC0003DMP400047757	CUST_10447_PI426222305	GDU1	PGSC0003DMT400070631	PGSC0003DMG400027457	PGSC0003DMT400070631	1,046167484	0,375987702	1,717936105	0,118896846	-0,117896768	0,933598264	1,502550413	0,130022304	1,067863804	0,443629144	0,487411765	0,791927659	1,009452862	0,535039046	1,516826877	0,148026058	2,111730524	0,021457524	1,861788641	0,032764337	0,189500587	0,943434586
PGSC0003DMP400061784	CUST_10448_PI426222305	ATP binding protein		PGSC0003DMG400039680	PGSC0003DMT400090109	0,577161909	0,531180548	-0,432627902	0,738180335	-0,665327788	0,273027177	1,242481282	0,061369558	0,218847469	0,897063216	0,309462466	0,811736706	-0,52098274	0,717668877	-0,152783496	0,940466627	-0,849072517	0,2510929	-1,498125801	0,012274912	0,234483384	0,871376036
PGSC0003DMP400047784	CUST_10449_PI426222305	Serine esterase family protein	weakly similar to ( 102) AT4G25770 | Symbols: | unknown protein | chr4:13117821-13119982 REVERSEweakly similar to ( 108) loc_os08g34750 12008.m080173 protein serine esterase family protein, putative, expressed PGSC0003DMT400070685	PGSC0003DMG400027478	PGSC0003DMT400070685	-0,584047907	0,430124818	-0,428238829	0,682822173	-0,198815373	0,785672142	0,383864447	0,605388239	0,201319381	0,88990705	0,300769323	0,785198292	-0,502044221	0,665077547	-0,535778224	0,521688527	-0,246710619	0,806720822	-0,301695446	0,68757096	0,221358438	0,857029775
PGSC0003DMP400022333	CUST_1045_PI426222305	NAC domain protein	moderately similar to ( 282) AT3G01600 | Symbols: anac044 | anac044 (Arabidopsis NAC domain containing protein 44); transcription factor | chr3:229365-231105 FORWARDmoderately similar to ( 329) loc_os02g38130 12002.m08901 protein ANAC044, putative, expressedNAM PGSC0003DMT400032829	PGSC0003DMG400012607	PGSC0003DMT400032829	0,847424823	0,741722551	-0,339646816	0,937148519	-0,51193617	0,785974611	0,101386219	0,972053435	-0,545795853	0,882837032	0,195279363	0,962803319	0,368381388	0,960154169	2,037244035	0,2391647	0,737025364	0,76511773	-0,23713164	0,923825206	-0,3690116	0,923022639
PGSC0003DMP400047767	CUST_10450_PI426222305	TRANSPARENT TESTA 12 protein	moderately similar to ( 254) AT5G52450 | Symbols: | MATE efflux protein-related | chr5:21289042-21291749 REVERSEmoderately similar to ( 269) loc_os06g29844 12006.m07528 protein transparent testa 12 protein, putative, expressedNorM PRK01766 PGSC0003DMT400070651	PGSC0003DMG400027465	PGSC0003DMT400070651	-0,777888998	0,313422177	-0,794861596	0,379608059	-1,068409573	0,046140336	-0,124035764	0,911776758	-0,641331702	0,529129928	-0,510297336	0,629561426	-0,660336225	0,564384822	-0,603364728	0,528193408	-0,558045057	0,529501977	-0,281297184	0,755867239	-0,346903572	0,77296996
PGSC0003DMP400019734	CUST_10451_PI426222305	DNA-directed RNA polymerase III 25 kD polypeptide	weakly similar to ( 186) AT1G06790 | Symbols: | RNA polymerase Rpb7 N-terminal domain-containing protein | chr1:2087645-2089287 FORWARDweakly similar to ( 128) loc_os07g29420 12007.m29168 protein DNA-directed RNA polymerase III subunit 22.9 kDa polypeptide, putative, expressedRPB7 RNAP_III_Rpc25_N PGSC0003DMT400029019	PGSC0003DMG400011166	PGSC0003DMT400029019	-0,401228271	0,276023863	0,090611621	0,92034176	0,311015967	0,295036998	-0,038100491	0,947956435	0,388358316	0,386120716	0,593610037	0,117608967	0,116773951	0,927037031	0,333417321	0,442149163	0,596747049	0,058788016	1,039105106	0,000566719	0,025122655	0,979177136
PGSC0003DMP400019762	CUST_10452_PI426222305	Actin binding protein	moderately similar to ( 360) AT5G58160 | Symbols: | actin binding | chr5:23533724-23539465 FORWARDmoderately similar to ( 340) loc_os08g17820 12008.m26828 protein actin binding protein, putative, expressedFH2 FH2 PGSC0003DMT400029052	PGSC0003DMG400011179	PGSC0003DMT400029052	0,507881407	0,507668358	0,850751624	0,22084832	1,117990359	0,013132232	-0,180992903	0,835023232	-0,155237839	0,918218166	-0,075847196	0,961495749	0,62862969	0,489431457	-0,044174977	0,983233573	0,234615971	0,813872368	-0,242716563	0,754072814	0,21288452	0,859724511
PGSC0003DMP400047740	CUST_10453_PI426222305	Aspartyl protease family protein	weakly similar to ( 150) AT3G18490 | Symbols: | aspartyl protease family protein | chr3:6349090-6350592 REVERSEweakly similar to ( 159) loc_os09g27910 12009.m05942 protein aspartic proteinase nepenthesin-1 precursor, putative, expressed PGSC0003DMT400070609	PGSC0003DMG400027447	PGSC0003DMT400070609	-0,300453283	0,766750672	0,04140867	0,981485369	-0,147553773	0,84752189	-0,228987241	0,784767901	-0,540786856	0,548612317	-0,258528417	0,819114718	0,150284131	0,955111291	0,114473446	0,949967229	0,066338117	0,961989092	0,02315834	0,981843894	0,132429951	0,928773969
PGSC0003DMP400019805	CUST_10454_PI426222305	Conserved gene of unknown function	moderately similar to ( 345) AT4G30710 | Symbols: | unknown protein | chr4:14965538-14967881 REVERSEmoderately similar to ( 254) loc_os09g25500 12009.m05702 protein expressed proteinDUF566 PGSC0003DMT400029115	PGSC0003DMG400011200	PGSC0003DMT400029115	-0,060398139	0,97269391	0,015663616	0,994820049	0,206457961	0,804871345	-0,079184405	0,94584458	0,411183449	0,747044327	0,230542403	0,870777548	-0,267456663	0,907730487	-0,093079376	0,966326127	-0,097861518	0,946965458	-0,414189878	0,598802195	-0,323955762	0,788352372
PGSC0003DMP400019755	CUST_10455_PI426222305	CBL-interacting serine/threonine-protein kinase	highly similar to ( 624) AT4G30960 | Symbols: CIPK6, SIP3, SNRK3.14, ATCIPK6 | SIP3 (SOS3-INTERACTING PROTEIN 3); ATP binding / kinase/ protein kinase/ protein serine/threonine kinase | chr4:15067400-15068725 FORWARDmoderately similar to ( 431) CIPK1_ORYSA CIPK-like protein 1 (EC 2.7.11.1) (OsCK1) - Oryza sativa (Rice)highly similar to ( 532) loc_os01g10890 12001.m07709 protein CBL-interacting se…	PGSC0003DMG400011175	PGSC0003DMT400029044	-0,465618093	0,47708335	-0,809148303	0,166541822	-0,229260199	0,69250397	-0,737131782	0,152082652	-0,747964259	0,223427944	-0,786678105	0,193343501	-0,265174517	0,853764654	-0,574079412	0,356389222	-0,111920037	0,913587429	-0,789393243	0,085038877	-0,75357938	0,130053751
PGSC0003DMP400019850	CUST_10456_PI426222305	Oxysterol-binding protein	highly similar to ( 899) AT4G08180 | Symbols: ORP1C | ORP1C (OSBP(OXYSTEROL BINDING PROTEIN)-RELATED PROTEIN 1C); oxysterol binding / phosphoinositide binding | chr4:5169727-5173360 FORWARDhighly similar to ( 878) loc_os03g49770 12003.m09975 protein oxysterol-binding protein 1, putative, expressedOxysterol_BP PH_oxysterol_bp PGSC0003DMT400029169	PGSC0003DMG400011216	PGSC0003DMT400029169	-0,309215806	0,805697287	-0,476663735	0,701253029	0,331041475	0,666499407	0,166270926	0,878630273	0,134935506	0,943464998	0,48377774	0,662873	-0,403935988	0,821486813	-0,257442474	0,87801634	0,35683979	0,740796328	0,423619907	0,604156522	-0,203223458	0,896216711
PGSC0003DMP400019670	CUST_10457_PI426222305	26S proteasome regulatory subunit p27	moderately similar to ( 276) AT5G57950 | Symbols: | 26S proteasome regulatory subunit, putative | chr5:23460765-23462128 FORWARDmoderately similar to ( 229) loc_os09g25310 12009.m05683 protein 26S proteasome non-ATPase regulatory subunit 9, putative, expressed PGSC0003DMT400028935	PGSC0003DMG401011139	PGSC0003DMT400028935	-0,367915234	0,410032294	-0,08864678	0,930708894	-0,026748948	0,960757702	-0,276581006	0,524482476	0,042096719	0,970900262	0,063573963	0,944879725	0,173385665	0,87657735	-0,068801763	0,952387197	0,226983696	0,671932134	0,25741255	0,53363085	-0,287224825	0,561796768
PGSC0003DMP400005744	CUST_10458_PI426222305	Conserved gene of unknown function	weakly similar to ( 108) loc_os04g50700 12004.m09967 protein major pollen allergen Car b 1 isoforms 1A and 1B, putative, expressed PGSC0003DMT400008240	PGSC0003DMG401003179	PGSC0003DMT400008240	-0,329762019	0,943865871	-0,198472943	0,973027161	-3,243490856	0,028723642	-0,389787369	0,89863312	-0,399155223	0,938917571	0,381997676	0,935108945	0,891887177	0,87932174	-1,59137069	0,567313723	-1,764442239	0,450053411	-0,692400944	0,791320147	1,346999919	0,623375627
PGSC0003DMP400019855	CUST_10459_PI426222305	Cytosolic purine 5-nucleotidase	moderately similar to ( 345) AT2G23890 | Symbols: | 5' nucleotidase family protein | chr2:10170680-10173622 FORWARDmoderately similar to ( 302) loc_os09g25640 12009.m059978 protein 5-nucleotidase, putative, expressed5_nucleotid PGSC0003DMT400029176	PGSC0003DMG401011220	PGSC0003DMT400029176	-0,294229373	0,667999795	-0,269253018	0,755888589	0,034916101	0,957931898	0,375749935	0,470263294	0,012249939	0,993757129	0,55872057	0,33341109	-0,526711981	0,419764354	0,135811783	0,909071497	0,047413583	0,964720087	0,284057078	0,589262566	-0,23713669	0,762382719
PGSC0003DMP400002530	CUST_1046_PI426222305	Paired amphipathic helix protein Sin3-like 2		PGSC0003DMG400001399	PGSC0003DMT400003545	0,35025529	0,865865212	-1,466990355	0,231814556	0,163764062	0,908178379	-0,382187298	0,793549476	-0,058578565	0,985686468	0,049908239	0,986725238	-0,42377008	0,90324638	0,213942453	0,944526656	0,109983165	0,963952552	-0,023429432	0,989727142	-0,281342666	0,905684568
PGSC0003DMP400020982	CUST_10460_PI426222305	Receptor protein kinase CLAVATA1	highly similar to ( 919) AT5G51350 | Symbols: | leucine-rich repeat transmembrane protein kinase, putative | chr5:20867860-20870621 REVERSEmoderately similar to ( 324) RPK1_IPONI Receptor-like protein kinase precursor (EC 2.7.11.1) - Ipomoea nil (Japanese morning glory) (Pharbitis nil)highly similar to ( 601) loc_os02g02140 12002.m05564 protein receptor protein kinase CLAVATA1 precursor, putative…	PGSC0003DMG400011833	PGSC0003DMT400030886	-0,11625565	0,925289776	-0,843448255	0,169772343	-0,756195145	0,078405569	-0,050689205	0,95879077	-0,206267489	0,867793447	-0,04045153	0,9790774	-0,227520771	0,899203279	-0,190288282	0,887075227	-0,35077736	0,647971987	-0,133561094	0,869656613	-0,26356912	0,783422569
PGSC0003DMP400047788	CUST_10461_PI426222305	Conserved gene of unknown function	moderately similar to ( 236) AT5G52450 | Symbols: | MATE efflux protein-related | chr5:21289042-21291749 REVERSEmoderately similar to ( 242) loc_os10g11354 12010.m04463 protein transparent testa 12 protein, putative, expressedNorM MatE PGSC0003DMT400070689	PGSC0003DMG400027479	PGSC0003DMT400070689	-0,18688934	0,943434369	1,27255304	0,368663825	-0,174791762	0,906188244	-0,859470163	0,493274425	0,383711962	0,880738989	0,211570893	0,936316269	0,35566145	0,932496422	0,837088022	0,608524549	1,202195854	0,32008185	1,415456149	0,155982334	-0,856191781	0,552569482
PGSC0003DMP400047781	CUST_10462_PI426222305	CONSTANS	moderately similar to ( 280) AT5G57660 | Symbols: ATCOL5, COL5 | zinc finger (B-box type) family protein | chr5:23355573-23356729 FORWARDweakly similar to ( 164) loc_os06g44450 12006.m08973 protein CONSTANS-like protein CO6, putative, expressedCCT PGSC0003DMT400070680	PGSC0003DMG400027475	PGSC0003DMT400070680	-4,387078932	0,015009465	-0,556813639	0,915774189	-2,644131466	0,095011001	-5,10316565	0,00528576	-0,581448624	0,906008284	-0,888136808	0,810009301	-0,141381992	0,991598578	-5,070346918	0,006068167	-0,635507498	0,858605237	-0,467857105	0,875377207	-0,380356251	0,941302554
PGSC0003DMP400019746	CUST_10463_PI426222305	Conserved gene of unknown function	weakly similar to ( 191) AT5G57770 | Symbols: | FUNCTIONS IN: molecular_function unknown; INVOLVED IN: biological_process unknown; LOCATED IN: cellular_component unknown; EXPRESSED IN: root; CONTAINS InterPro DOMAIN/s: Pleckstrin-like, plant (InterPro:IPR013666), Protein of unknown function DUF828, plant (InterPro:IPR008546); Has 104 Blast hits to 104 proteins in 9 species: Archae - 0; Bacteria -…	PGSC0003DMG400011172	PGSC0003DMT400029033	0,050437184	0,977036097	-0,276546274	0,852917032	-0,915817849	0,076228977	-0,759044267	0,265286704	-0,650127163	0,485043143	-0,255360878	0,841961295	0,300742484	0,880688821	-0,950836976	0,167689479	-0,70762839	0,334701127	-0,689362372	0,278021705	0,38431785	0,710716762
PGSC0003DMP400019695	CUST_10464_PI426222305	Conserved gene of unknown function	weakly similar to ( 158) AT5G57830 | Symbols: | unknown protein | chr5:23429406-23430860 REVERSEDUF593 PGSC0003DMT400028965	PGSC0003DMG400011151	PGSC0003DMT400028965	-0,025553142	0,991188782	-0,325486898	0,869592554	-1,649752874	0,009897939	0,665420872	0,492014417	0,270968986	0,893458475	-0,901348429	0,419498671	-1,08052675	0,324454428	-0,115407332	0,966326127	0,365442484	0,789138446	-0,51239665	0,599282682	-0,304053837	0,8588154
PGSC0003DMP400005768	CUST_10465_PI426222305	NTGP1	moderately similar to ( 356) AT5G58060 | Symbols: YKT61, ATYKT61, ATGP1 | YKT61 | chr5:23498277-23500128 FORWARDmoderately similar to ( 300) loc_os01g73300 12001.m13359 protein VAMP-like protein YKT62, putative, expressedSNC1 PGSC0003DMT400008281	PGSC0003DMG400003194	PGSC0003DMT400008281	0,293052559	0,701653608	0,438885794	0,553156644	1,350426805	0,000352258	-0,435936649	0,423904132	0,139789898	0,908438985	-0,365418181	0,624977128	0,691162829	0,246030358	0,428157502	0,526450236	0,22159863	0,777203818	0,326438592	0,553823508	0,341592286	0,62288087
PGSC0003DMP400019679	CUST_10466_PI426222305	Conserved gene of unknown function	PGSC0003DMT400028945	PGSC0003DMG400011142	PGSC0003DMT400028945	0,045714642	0,969896248	-0,51827967	0,408824403	0,352928108	0,420292754	0,403091428	0,444639212	-0,496329566	0,441433899	-0,076031839	0,948441958	-0,137629971	0,94219662	0,205702942	0,837236393	-0,047077206	0,965876761	0,038531281	0,960908284	-0,429053054	0,446580715
PGSC0003DMP400019713	CUST_10467_PI426222305	Serine/threonine protein kinase	highly similar to ( 842) AT2G23950 | Symbols: | leucine-rich repeat family protein / protein kinase family protein | chr2:10187204-10189969 REVERSEmoderately similar to ( 276) PSKR_DAUCA Phytosulfokine receptor precursor (EC 2.7.11.1) (Phytosulfokine LRR receptor kinase) - Daucus carota (Carrot)highly similar to ( 754) loc_os08g34380 12008.m26505 protein receptor-like kinase, putative, expressedT…	PGSC0003DMG400011160	PGSC0003DMT400028991	0,875471723	0,152401738	0,674599174	0,404704679	-0,24842542	0,718985729	1,00591269	0,084089314	0,501049821	0,601062167	0,273776748	0,806968856	0,527692375	0,630236645	1,443513874	0,010792221	1,530727991	0,005085148	1,214539688	0,01949292	-0,412300304	0,637039866
PGSC0003DMP400019780	CUST_10468_PI426222305	Conserved gene of unknown function	PGSC0003DMT400029075	PGSC0003DMG400011187	PGSC0003DMT400029075	0,220094294	0,901905782	-0,048043892	0,983995525	0,604005076	0,438447635	-0,031866293	0,983957109	0,724244308	0,565694875	0,304174591	0,853814848	-0,309154682	0,91473938	0,184804533	0,93886364	0,339408554	0,802690735	0,057000834	0,967436274	-0,340805705	0,828933643
PGSC0003DMP400059305	CUST_10469_PI426222305	Gene of unknown function	PGSC0003DMT400087630	PGSC0003DMG400037201	PGSC0003DMT400087630	0,210390033	0,866852579	-0,074881711	0,966702355	0,197024747	0,796480672	0,280366707	0,739519986	0,093436551	0,959044242	0,440198815	0,653704568	-0,209077781	0,930625142	-0,292832429	0,822102105	0,63891892	0,374519526	0,1502524	0,873009657	-0,241962243	0,843830266
PGSC0003DMP400035114	CUST_1047_PI426222305	26S proteasome regulatory subunit S3		PGSC0003DMG400020222	PGSC0003DMT400052101	-0,033336658	0,984836293	-0,116815651	0,948112743	-0,006890541	0,994781957	0,720091537	0,294047681	0,720484022	0,4119048	0,724310864	0,395736471	-0,677766586	0,505213431	-0,259540207	0,860275164	-0,289965044	0,782281681	-0,333649455	0,675505064	0,145209637	0,927966872
PGSC0003DMP400021804	CUST_10470_PI426222305	Monodehydroascorbate reductase	highly similar to ( 726) AT1G63940 | Symbols: MDAR6 | monodehydroascorbate reductase, putative | chr1:23730095-23733534 FORWARDmoderately similar to ( 345) MDARS_CUCSA Monodehydroascorbate reductase, seedling isozyme (EC 1.6.5.4) (MDAR seedling) (Ascorbate free radical reductase seedling) (AFR reductase seedling) - Cucumis sativus (Cucumber)highly similar to ( 658) loc_os08g05570 12008.m26579 pro…	PGSC0003DMG400012322	PGSC0003DMT400032099	0,730474145	0,133950647	0,608714476	0,323992066	0,686439409	0,075147672	0,526893488	0,308526685	0,512272063	0,449042198	-0,133982159	0,902215924	0,215200751	0,890575027	0,532890628	0,369902151	0,360695202	0,582401109	0,158746294	0,815435899	0,359191686	0,592125631
PGSC0003DMP400021687	CUST_10471_PI426222305	RWP-RK domain-containing protein	moderately similar to ( 244) AT4G24020 | Symbols: NLP7 | NLP7 (NIN LIKE PROTEIN 7); transcription factor | chr4:12479904-12483822 FORWARDmoderately similar to ( 216) loc_os01g13540 12001.m07963 protein NIN-like protein 1, putative, expressed PGSC0003DMT400031940	PGSC0003DMG401012256	PGSC0003DMT400031940	-0,643194651	0,30200754	0,084253353	0,959360053	1,365646764	0,001428331	-0,51922555	0,403327143	0,287902757	0,799042762	0,273142508	0,788948441	-0,092381244	0,976372584	0,677662684	0,294202948	0,549488912	0,40320016	0,835333915	0,094486828	-0,076891956	0,9610418
PGSC0003DMP400021520	CUST_10472_PI426222305	GTP binding protein	weakly similar to ( 154) AT5G41590 | Symbols: | unknown protein | chr5:16632221-16633896 REVERSEweakly similar to ( 135) loc_os05g40630 12005.m08239 protein expressed proteinDUF567 PGSC0003DMT400031740	PGSC0003DMG400012176	PGSC0003DMT400031740	-0,331474217	0,826479776	-0,526420969	0,728350912	0,527229776	0,518009068	-0,2720107	0,818871431	-0,322546579	0,861711861	-1,225453117	0,206012791	0,036636618	0,994656651	-0,419442336	0,794449496	-1,062479925	0,213722277	-0,677898172	0,433042119	0,128594869	0,955087789
PGSC0003DMP400021729	CUST_10473_PI426222305	UDP-glucose 4-epimerase	highly similar to ( 525) AT4G23920 | Symbols: UGE2 | UGE2 (UDP-D-glucose/UDP-D-galactose 4-epimerase 2); UDP-glucose 4-epimerase/ protein dimerization | chr4:12431416-12433666 FORWARDmoderately similar to ( 429) GALE1_PEA UDP-glucose 4-epimerase (EC 5.1.3.2) (Galactowaldenase) (UDP-galactose 4-epimerase) - Pisum sativum (Garden pea)highly similar to ( 503) loc_os05g51670 12005.m27995 protein UDP-…	PGSC0003DMG400012274	PGSC0003DMT400031995	0,727273339	0,306540329	0,677241179	0,440750484	2,390203641	6,11E-06	0,962176475	0,124259338	-0,296651141	0,825895241	0,424969097	0,677646664	0,549328965	0,639500356	0,092411544	0,964661732	-0,021282148	0,989475951	0,20609631	0,817122282	1,404568398	0,010537071
PGSC0003DMP400021567	CUST_10474_PI426222305	Hydroxyproline-rich glycoprotein family protein	weakly similar to ( 197) AT5G52430 | Symbols: | hydroxyproline-rich glycoprotein family protein | chr5:21283093-21285045 REVERSEmoderately similar to ( 211) loc_os02g57610 12002.m33956 protein expressed protein PGSC0003DMT400031802	PGSC0003DMG400012200	PGSC0003DMT400031802	-0,297511897	0,76204642	0,637038084	0,42167232	2,518833194	7,03E-07	-0,327821589	0,657815194	0,149920412	0,920111601	-0,065157739	0,967079021	0,317584515	0,837052822	0,489528776	0,55645512	0,517280381	0,473123419	0,890877343	0,084787574	0,6239786	0,337388366
PGSC0003DMP400021557	CUST_10475_PI426222305	Zinc finger family protein	weakly similar to ( 134) AT5G41350 | Symbols: | zinc finger (C3HC4-type RING finger) family protein | chr5:16542026-16543092 REVERSEweakly similar to ( 105) loc_os11g18947 12011.m28787 protein RHB1A, putative, expressed PGSC0003DMT400031790	PGSC0003DMG400012196	PGSC0003DMT400031790	-0,021575072	0,988378939	-0,485069027	0,553213753	1,45244785	0,000484921	-0,313016025	0,644134223	0,098954071	0,946873347	-0,079112729	0,9547808	-0,82458143	0,189878481	1,119224648	0,030117632	0,483826248	0,465771402	1,048415378	0,024017832	-0,267323556	0,777593762
PGSC0003DMP400021473	CUST_10476_PI426222305	Ring finger protein	weakly similar to ( 177) AT2G46495 | Symbols: | zinc finger (C3HC4-type RING finger) family protein | chr2:19080254-19085704 REVERSE PGSC0003DMT400031680	PGSC0003DMG400012151	PGSC0003DMT400031680	0,102127242	0,958729272	-0,045841323	0,983922508	3,424368244	5,65E-07	-0,148888922	0,905165921	0,518549557	0,712784418	-0,092380027	0,965530216	-0,328652977	0,898646447	-0,142804137	0,953170414	-0,302719626	0,819786498	-0,337939868	0,737717759	0,12779299	0,95244795
PGSC0003DMP400021441	CUST_10477_PI426222305	Glutamine-dependent NAD(+) synthetase	very weakly similar to (96.7) AT1G55090 | Symbols: | carbon-nitrogen hydrolase family protein | chr1:20554857-20558188 FORWARDvery weakly similar to (81.3) loc_os07g07260 12007.m079616 protein glutamine-dependent NAD, putative, expressed PGSC0003DMT400031625	PGSC0003DMG400012128	PGSC0003DMT400031625	-0,733514398	0,123515678	-0,230138994	0,819789721	-0,585876662	0,13490922	-0,543401423	0,281249897	-0,144524036	0,902690152	-0,683913791	0,232678156	-0,126887349	0,951398682	-0,8541828	0,070125304	-0,324490925	0,62747165	-1,105091058	0,007672678	0,181709549	0,849633601
PGSC0003DMP400021552	CUST_10478_PI426222305	AP-2 complex subunit beta-1	nearly identical (1418) AT4G23460 | Symbols: | beta-adaptin, putative | chr4:12243899-12248898 REVERSEnearly identical (1403) loc_os03g23950 12003.m07741 protein AP-1 complex subunit beta-1, expressedAdaptin_N COG5096 B2-adapt-app_C PGSC0003DMT400031784	PGSC0003DMG400012194	PGSC0003DMT400031784	0,179003061	0,710988776	0,006648077	0,995135252	0,477716571	0,043147205	-0,106039024	0,807010298	0,0087552	0,993066521	0,153434133	0,780769105	-0,301222338	0,541679943	-0,125072174	0,853624805	0,058673181	0,924204022	0,022493806	0,964894686	-0,130151326	0,820902783
PGSC0003DMP400021790	CUST_10479_PI426222305	Atpob1	moderately similar to ( 254) AT3G61600 | Symbols: ATPOB1 | ATPOB1; protein binding | chr3:22795704-22798069 FORWARDweakly similar to ( 197) loc_os06g31100 12006.m07652 protein GAMYB-binding protein, putative, expressed PGSC0003DMT400032083	PGSC0003DMG400012312	PGSC0003DMT400032083	-0,722160542	0,224474047	-0,564815226	0,477218471	-0,722707121	0,109963278	-0,343991067	0,620661968	0,262914027	0,824017297	0,005724681	0,997714189	-1,096336923	0,055639466	-0,703339222	0,266963608	0,226480755	0,80906236	-0,004655095	0,995694653	-0,151268319	0,907090117
PGSC0003DMP400002467	CUST_1048_PI426222305	Kinase	highly similar to ( 718) AT3G51550 | Symbols: FER | FER (FERONIA); kinase/ protein kinase | chr3:19117877-19120564 REVERSEmoderately similar to ( 253) NORK_MEDTR Nodulation receptor kinase precursor (EC 2.7.11.1) (Does not make infections protein 2) (Symbiosis receptor-like kinase) (MtSYMRK) - Medicago truncatula (Barrel medic)highly similar to ( 703) loc_os03g21540 12003.m07558 protein protein k…	PGSC0003DMG400001369	PGSC0003DMT400003464	-1,342475446	0,035310341	-1,101463381	0,153704549	-0,019384089	0,984862567	-1,125895416	0,090598736	-0,839060231	0,347229197	-1,023520431	0,20851305	-0,72067646	0,502881317	-0,75718249	0,364931419	-0,5085151	0,583522407	-0,747293409	0,261967649	-0,971470127	0,148585997
PGSC0003DMP400021486	CUST_10480_PI426222305	WRKY transcription factor-30	weakly similar to ( 186) AT4G23810 | Symbols: WRKY53, ATWRKY53 | WRKY53; DNA binding / protein binding / transcription activator/ transcription factor | chr4:12392666-12393739 REVERSEweakly similar to ( 139) loc_os08g29660 12008.m06969 protein OsWRKY69 - Superfamily of rice TFs having WRKY and zinc finger domains, expressedWRKY PGSC0003DMT400031695	PGSC0003DMG400012160	PGSC0003DMT400031695	-0,396725398	0,774775531	-0,40631089	0,807417662	0,230311923	0,819360871	-0,883336887	0,300930991	-0,397301636	0,810053244	-0,69849254	0,549878229	0,530929401	0,775075009	-0,328726034	0,855540793	0,245600211	0,86833333	0,393858577	0,695113601	-0,471498206	0,714343794
PGSC0003DMP400021721	CUST_10481_PI426222305	Membrane protein	moderately similar to ( 373) AT4G23950 | Symbols: | FUNCTIONS IN: molecular_function unknown; INVOLVED IN: biological_process unknown; LOCATED IN: anchored to plasma membrane; EXPRESSED IN: 25 plant structures; EXPRESSED DURING: 15 growth stages; CONTAINS InterPro DOMAIN/s: Sad1/UNC-like, C-terminal (InterPro:IPR012919), Galactose-binding like (InterPro:IPR008979); BEST Arabidopsis thaliana prote…	PGSC0003DMG400012268	PGSC0003DMT400031983	-0,272644127	0,507418315	-0,220266673	0,692131628	-0,665826007	0,005817559	-0,464955056	0,138203772	-0,32750855	0,460451177	-0,594443297	0,091080382	0,299637007	0,576522579	-0,447151101	0,188621017	-0,29618825	0,436954388	-0,179828373	0,633819845	0,252890055	0,54477083
PGSC0003DMP400021679	CUST_10482_PI426222305	Cytochrome C oxidase assembly protein cox11	highly similar to ( 634) AT1G64600 | Symbols: | copper ion binding / methyltransferase | chr1:23995996-23998625 FORWARDhighly similar to ( 542) loc_os07g20150 12007.m06401 protein expressed proteinRsm22 COG5459 PGSC0003DMT400031932	PGSC0003DMG400012250	PGSC0003DMT400031932	-0,005673186	0,996633935	0,644737672	0,244094422	1,288552401	0,00032452	0,212236251	0,731333982	0,820945176	0,108713862	0,32818569	0,649317235	-0,187716092	0,90438707	1,0534427	0,015473132	0,855695797	0,045922391	0,861645278	0,030910662	-0,282876509	0,691302828
PGSC0003DMP400021479	CUST_10483_PI426222305	Pathogenesis-induced protein	moderately similar to ( 292) AT1G01360 | Symbols: | unknown protein | chr1:142138-142914 FORWARDmoderately similar to ( 288) loc_os02g15640 12002.m06807 protein AT-rich element binding factor 3, putative, expressed PGSC0003DMT400031686	PGSC0003DMG400012155	PGSC0003DMT400031686	0,19722828	0,817396411	-0,381964705	0,613672268	-0,679330881	0,067337211	0,150786874	0,825739756	-0,33172713	0,687776289	0,011994979	0,994327624	-0,038838904	0,990538447	0,138725087	0,910809079	-0,017138473	0,988792269	0,540586807	0,227917332	-0,164564946	0,865733098
PGSC0003DMP400021447	CUST_10484_PI426222305	Kinesin light chain I2I isoform	weakly similar to ( 108) AT4G10840 | Symbols: | kinesin light chain-related | chr4:6656614-6658702 FORWARDweakly similar to ( 104) loc_os02g01960 12002.m05546 protein kinesin light chain, putative, expressed PGSC0003DMT400031632	PGSC0003DMG400012131	PGSC0003DMT400031632	-0,337895683	0,615648939	-0,266383682	0,773003409	-0,917805207	0,010638682	-0,427314564	0,41581798	-0,51851422	0,417335731	-0,377717127	0,590696083	-0,179737373	0,912961805	-0,952159519	0,034832005	-0,528804625	0,310226741	-0,796736371	0,052504787	0,191576265	0,833193873
PGSC0003DMP400021764	CUST_10485_PI426222305	Amino acid transporter	moderately similar to ( 371) AT5G41800 | Symbols: | amino acid transporter family protein | chr5:16733842-16735888 FORWARDmoderately similar to ( 317) loc_os01g43320 12001.m10595 protein amino acid permease-like protein, putative, expressedAa_trans PGSC0003DMT400032046	PGSC0003DMG400012297	PGSC0003DMT400032046	-0,739442646	0,525653383	0,300137728	0,891761663	-0,711450824	0,381802472	-0,980558144	0,293603711	0,185255335	0,938325199	-0,229067931	0,909896685	-0,024612912	0,996528343	-1,230287645	0,197146126	-0,7412547	0,510361606	-1,460207666	0,058828964	0,780529944	0,475338482
PGSC0003DMP400021560	CUST_10486_PI426222305	DNA binding protein	moderately similar to ( 270) AT4G11400 | Symbols: | ARID/BRIGHT DNA-binding domain-containing protein / ELM2 domain-containing protein / Myb-like DNA-binding domain-containing protein | chr4:6938717-6940539 FORWARDweakly similar to ( 184) loc_os04g08410 12004.m06129 protein expressed protein PGSC0003DMT400031793	PGSC0003DMG401012197	PGSC0003DMT400031793	0,089567066	0,922156021	0,077457864	0,945548319	0,431814215	0,204149073	-0,020515941	0,97926209	0,150355611	0,871216573	0,118944192	0,89269761	-0,131690722	0,932496422	0,010419866	0,994322185	0,276736579	0,619386113	0,329987741	0,436738098	-0,093320529	0,924694951
PGSC0003DMP400021573	CUST_10487_PI426222305	Conserved gene of unknown function	PGSC0003DMT400031810	PGSC0003DMG400012204	PGSC0003DMT400031810	0,383611382	0,748283539	0,160017491	0,936361815	-2,436646767	2,77E-05	0,182686053	0,86852615	0,117865741	0,955100001	-0,875298988	0,341031602	0,137456994	0,971009081	-0,299033734	0,851779305	-0,353128176	0,754089095	-1,649326104	0,008045948	-0,092570939	0,963220768
PGSC0003DMP400021836	CUST_10488_PI426222305	Aquaporin PIP-type pTOM75	moderately similar to ( 486) AT4G00430 | Symbols: TMP-C, PIP1;4, PIP1E | PIP1;4 (PLASMA MEMBRANE INTRINSIC PROTEIN 1;4); water channel | chr4:186143-187531 REVERSEmoderately similar to ( 474) PIP11_ORYSA Aquaporin PIP1.1 (Plasma membrane intrinsic protein 1a) (PIP1a) (OsPIP1.1) (Water channel protein RWC1) (RWC-1) - Oryza sativa (Rice)moderately similar to ( 474) loc_os02g44630 12002.m33812 prote…	PGSC0003DMG400012337	PGSC0003DMT400032134	0,448075131	0,618564425	-0,449817997	0,677976733	0,058075428	0,948484766	0,445118241	0,550205383	-0,078812844	0,966677891	0,651083817	0,441715966	-0,652635799	0,507790638	0,30198773	0,813392179	-0,450492191	0,598299837	0,4551647	0,509474073	0,172250797	0,904539383
PGSC0003DMP400021470	CUST_10489_PI426222305	Ubiquitin-protein ligase	weakly similar to ( 118) loc_os11g37390 12011.m07586 protein F-box domain containing protein, expressed PGSC0003DMT400031676	PGSC0003DMG400012148	PGSC0003DMT400031676	-0,457056328	0,205213649	-0,421616367	0,339399629	-0,493230667	0,069696729	-0,416860077	0,242139901	-0,040914579	0,968855785	0,036947456	0,968292211	0,177579441	0,852871151	-0,171382087	0,803539984	0,284377814	0,520055963	0,363036319	0,28012287	-0,408523458	0,262180167
PGSC0003DMP400001043	CUST_1049_PI426222305	Farnesyl-protein transferase beta subunit	moderately similar to ( 290) AT5G40280 | Symbols: ERA1, ATFTB, WIG | ERA1 (ENHANCED RESPONSE TO ABA 1); farnesyltranstransferase/ protein farnesyltransferase | chr5:16101391-16104783 FORWARDmoderately similar to ( 249) PFTB_PEA Protein farnesyltransferase subunit beta (EC 2.5.1.58) (CAAX farnesyltransferase subunit beta) (RAS proteins prenyltransferase beta) (FTase-beta) - Pisum sativum (Garden p…	PGSC0003DMG400000525	PGSC0003DMT400001411	-1,615234631	0,323245728	0,243671521	0,953182184	-0,191369676	0,923875018	-1,294338526	0,423916537	0,120791362	0,979138069	-0,399796562	0,901817877	0,141310835	0,988403325	-0,849668187	0,743489922	1,017007675	0,608507969	0,54034837	0,781428876	-1,017375301	0,621792035
PGSC0003DMP400021662	CUST_10490_PI426222305	Conserved gene of unknown function	moderately similar to ( 280) AT4G24090 | Symbols: | unknown protein | chr4:12512742-12514467 FORWARDmoderately similar to ( 216) loc_os09g35990 12009.m06550 protein expressed protein PGSC0003DMT400031912	PGSC0003DMG400012243	PGSC0003DMT400031912	0,316057902	0,573270794	-0,292321994	0,677742439	-1,257693166	9,36E-05	0,59040446	0,144581988	-0,400292827	0,49424042	-0,028805145	0,980468957	-0,048279569	0,984929849	0,202871375	0,803255433	-0,14234421	0,843195651	-0,210852719	0,672884445	-0,05014288	0,964143623
PGSC0003DMP400021490	CUST_10491_PI426222305	Ubiquitin ligase protein cop1	highly similar to ( 514) AT4G11110 | Symbols: SPA2 | SPA2 (SPA1-RELATED 2); protein binding / signal transducer | chr4:6772163-6776675 FORWARDweakly similar to ( 161) COP1_PEA E3 ubiquitin ligase protein COP1 (EC 6.3.2.-) (Constitutive photomorphogenesis protein 1) - Pisum sativum (Garden pea)moderately similar to ( 444) loc_os05g49590 12005.m083816 protein SPA1, putative, expressed PGSC0003DMT40…	PGSC0003DMG400012163	PGSC0003DMT400031699	-0,234743451	0,858318163	-0,17534999	0,922465016	-0,308906874	0,675990148	-0,788927886	0,256013684	-0,369191739	0,777184361	0,055558101	0,976169425	0,041824109	0,992723051	-0,158890926	0,933656493	-0,016285799	0,99265811	0,309248416	0,715114795	0,147287849	0,92880067
PGSC0003DMP400021462	CUST_10492_PI426222305	Zinc finger protein	highly similar to ( 501) AT4G10950 | Symbols: | GDSL-motif lipase/hydrolase family protein | chr4:6711502-6713512 REVERSEweakly similar to ( 125) APG_BRANA Anter-specific proline-rich protein APG (Protein CEX) (Fragment) - Brassica napus (Rape)moderately similar to ( 461) loc_os02g18870 12002.m07130 protein anther-specific proline-rich protein APG, putative, expressedSGNH_plant_lipase_like fatty_…	PGSC0003DMG400012140	PGSC0003DMT400031663	-0,275106699	0,789835882	0,281726407	0,819737859	-0,617402832	0,216109859	0,026774489	0,981103574	0,719717081	0,342765755	0,018180426	0,992236307	-0,83899657	0,240524633	1,297297927	0,019489382	1,99578093	0,000314602	1,443389095	0,004572878	-0,808191752	0,163815661
PGSC0003DMP400021860	CUST_10493_PI426222305	GTP binding protein	weakly similar to ( 141) AT3G14260 | Symbols: | unknown protein | chr3:4747986-4748779 REVERSEweakly similar to ( 119) loc_os01g70600 12001.m13106 protein GTP binding protein, putative, expressedDUF567 PGSC0003DMT400032165	PGSC0003DMG401012350	PGSC0003DMT400032165	-1,723065697	0,081543851	-2,575880844	0,01233979	-3,416436279	3,50E-05	-1,748065574	0,077551889	-1,717581285	0,138005384	-1,848742488	0,10957687	-0,586005952	0,825302645	-2,05814421	0,037069884	-3,591635397	0,000247606	-3,372838366	0,000318747	-0,235330262	0,926084178
PGSC0003DMP400021676	CUST_10494_PI426222305	Cytochrome C oxidase assembly protein cox11	highly similar to ( 598) AT1G64600 | Symbols: | copper ion binding / methyltransferase | chr1:23995996-23998625 FORWARDhighly similar to ( 518) loc_os07g20150 12007.m06401 protein expressed proteinRsm22 COG5459 PGSC0003DMT400031929	PGSC0003DMG400012250	PGSC0003DMT400031929	0,27712509	0,724202558	0,284033142	0,760891629	0,07365045	0,912432139	0,039871765	0,963518602	-0,219886536	0,833504407	0,186907775	0,845978642	0,02977922	0,992801429	-0,256798455	0,783391792	0,585857758	0,259602589	-0,095002735	0,899928795	-0,166326199	0,869450087
PGSC0003DMP400021649	CUST_10495_PI426222305	MYC2	weakly similar to ( 188) AT4G00870 | Symbols: | basic helix-loop-helix (bHLH) family protein | chr4:362230-363639 REVERSEweakly similar to ( 156) loc_os10g42430 12010.m06996 protein transcription factor MYC7E, putative, expressed PGSC0003DMT400031899	PGSC0003DMG400012237	PGSC0003DMT400031899	0,465608307	0,775919374	0,524155655	0,780389233	0,558875128	0,566099425	-0,500877401	0,68412464	-0,28340127	0,904013059	0,084785656	0,974583576	0,07919221	0,990505114	1,196579774	0,264534806	0,072707888	0,974455195	0,781190422	0,435895577	0,573748216	0,698942224
PGSC0003DMP400021460	CUST_10496_PI426222305	Oligopeptide transporter	moderately similar to ( 218) AT4G10770 | Symbols: ATOPT7, OPT7 | OPT7 (OLIGOPEPTIDE TRANSPORTER 7); oligopeptide transporter | chr4:6628646-6632517 REVERSEmoderately similar to ( 223) loc_os06g03540 12006.m05086 protein oligopeptide transporter 9, putative, expressedOPT PGSC0003DMT400031655	PGSC0003DMG401012139	PGSC0003DMT400031655	-0,3382014	0,878910692	-0,285627112	0,921968401	-1,685639303	0,045433209	0,27583836	0,867516473	0,200684893	0,946024053	-1,527156833	0,239505961	-0,634813785	0,818440492	-0,726226505	0,684531002	-0,788675054	0,590050181	-1,791267842	0,058467979	-1,096586544	0,377827189
PGSC0003DMP400021440	CUST_10497_PI426222305	Carbon-nitrogen hydrolase family protein	highly similar to ( 960) AT1G55090 | Symbols: | carbon-nitrogen hydrolase family protein | chr1:20554857-20558188 FORWARDhighly similar to ( 833) loc_os07g07260 12007.m079616 protein glutamine-dependent NAD, putative, expressednadE NAD_synthase COG0388 CN_hydrolase NadE PGSC0003DMT400031620	PGSC0003DMG400012128	PGSC0003DMT400031620	-0,765921874	0,114141705	-0,15077776	0,905877623	-0,549973728	0,181156524	-0,233669692	0,720858307	0,116306878	0,92796304	-0,494660205	0,460988214	-0,146561616	0,941320359	-0,677914098	0,204132901	-0,304612324	0,667653734	-1,13766211	0,007430867	0,196730436	0,837217859
PGSC0003DMP400021833	CUST_10498_PI426222305	CDK activating kinase	highly similar to ( 550) AT1G18040 | Symbols: CDKD1;3, AT;CDCKD;3, CAK2AT | CDKD1;3 (CYCLIN-DEPENDENT KINASE D1;3); kinase/ protein kinase | chr1:6207128-6209299 REVERSEhighly similar to ( 587) KC47_ORYSA CDC2+/CDC28-related protein kinase R2 (EC 2.7.11.22) - Oryza sativa (Rice)highly similar to ( 587) loc_os05g32600 12005.m27585 protein CDC2+/CDC28-related protein kinase R2, putative, expressedS…	PGSC0003DMG400012334	PGSC0003DMT400032131	0,060899496	0,959832825	0,346756037	0,671866546	0,840411672	0,022203602	0,238646639	0,703728558	0,627832813	0,292857147	0,190390996	0,838242218	-0,332360662	0,755589231	0,599772328	0,267578569	0,40291625	0,508316166	0,172270906	0,791320147	-0,262209363	0,742962152
PGSC0003DMP400021710	CUST_10499_PI426222305	3-oxoacyl-[acyl-carrier-protein] synthase	highly similar to ( 600) AT5G46290 | Symbols: KAS I | KAS I (3-KETOACYL-ACYL CARRIER PROTEIN SYNTHASE I); catalytic/ fatty-acid synthase | chr5:18774439-18776629 REVERSEhighly similar to ( 585) KASC1_HORVU 3-oxoacyl-[acyl-carrier-protein] synthase I, chloroplast precursor (EC 2.3.1.41) (Beta-ketoacyl-ACP synthase I) (KAS I) - Hordeum vulgare (Barley)highly similar to ( 594) loc_os06g09630 12006.m…	PGSC0003DMG400012262	PGSC0003DMT400031967	-0,576225399	0,577199828	-0,053206119	0,981361813	-0,737112526	0,255472157	-0,36131139	0,715431513	0,464693093	0,738316969	-0,140435864	0,938647254	-0,211501714	0,945465513	-0,799487116	0,385558968	-0,388245755	0,734895446	-0,527114687	0,525365888	0,403748037	0,749145386
PGSC0003DMP400066483	CUST_105_PI426222305	Gene of unknown function	PGSC0003DMT400094808	PGSC0003DMG400044379	PGSC0003DMT400094808	-0,311142281	0,737450668	-0,505790905	0,557702924	-0,035401367	0,965734356	0,195836467	0,809227163	-0,088013645	0,956959785	-0,081470781	0,955906833	-0,288126727	0,856061744	-0,021035397	0,99222324	0,260033914	0,773914398	0,34680505	0,598018426	-0,120769203	0,932407596
PGSC0003DMP400002477	CUST_1050_PI426222305	Phospholipase C	moderately similar to ( 316) AT1G13680 | Symbols: | phospholipase C/ phosphoric diester hydrolase | chr1:4690409-4692702 FORWARDmoderately similar to ( 352) loc_os03g30130 12003.m08276 protein phospholipase C, putative, expressed PGSC0003DMT400003476	PGSC0003DMG400001373	PGSC0003DMT400003476	-0,663763033	0,432401455	-0,356866645	0,800955313	-0,094613222	0,921104219	-0,130287092	0,906418959	-0,7793689	0,400431287	0,11319544	0,948126001	-0,091218961	0,981935203	0,135066503	0,948842696	-0,444814635	0,649244021	0,033695735	0,977044356	-0,227516141	0,875258423
PGSC0003DMP400021787	CUST_10500_PI426222305	Atpob1	moderately similar to ( 220) AT3G61600 | Symbols: ATPOB1 | ATPOB1; protein binding | chr3:22795704-22798069 FORWARDweakly similar to ( 189) loc_os06g31100 12006.m07652 protein GAMYB-binding protein, putative, expressed PGSC0003DMT400032080	PGSC0003DMG400012312	PGSC0003DMT400032080	-0,989769162	0,022890439	-0,494758208	0,453062267	-0,912577594	0,011707031	-0,620532832	0,197743369	-0,058725341	0,967237211	-0,368519311	0,608323381	-0,996188356	0,034252772	-1,051641123	0,019046936	-0,029645433	0,978624903	-0,416496496	0,394743704	-0,201195484	0,823683235
PGSC0003DMP400021542	CUST_10501_PI426222305	Mitogen-activated protein kinase	highly similar to ( 647) AT4G01370 | Symbols: ATMPK4, MPK4 | ATMPK4 (ARABIDOPSIS THALIANA MAP KINASE 4); MAP kinase/ kinase | chr4:567219-568889 FORWARDhighly similar to ( 654) MMK2_MEDSA Mitogen-activated protein kinase homolog MMK2 (EC 2.7.11.24) - Medicago sativa (Alfalfa)highly similar to ( 639) loc_os08g06060 12008.m04746 protein mitogen-activated protein kinase homolog 4, putative, expresse…	PGSC0003DMG400012188	PGSC0003DMT400031773	0,269865482	0,845639372	0,110958545	0,958653745	0,387441086	0,614385565	0,147538784	0,898278936	0,017646584	0,994561657	-0,159574644	0,92758303	-0,098455829	0,981466175	0,422086393	0,747453301	0,103557101	0,947834585	0,255282908	0,797206356	0,167094361	0,925408981
PGSC0003DMP400021735	CUST_10502_PI426222305	Eukaryotic translation initiation factor 3 subunit 10	moderately similar to ( 201) AT5G53440 | Symbols: | unknown protein | chr5:21683679-21687970 REVERSEmoderately similar to ( 206) loc_os01g46710 12001.m10868 protein expressed protein PGSC0003DMT400032003	PGSC0003DMG400012278	PGSC0003DMT400032003	0,14699665	0,8737241	0,134529558	0,91073461	0,230528803	0,638542427	-0,245276467	0,675913483	-0,018028723	0,989720465	0,401934455	0,539736826	0,456364589	0,535404106	-0,092836955	0,945817139	0,00169243	0,998623172	0,017517128	0,982102371	0,542181507	0,260262583
PGSC0003DMP400021603	CUST_10503_PI426222305	DNA binding protein	weakly similar to ( 152) AT1G63470 | Symbols: | DNA-binding family protein | chr1:23536831-23538863 REVERSEweakly similar to ( 147) loc_os02g57820 12002.m10803 protein DNA binding protein, putative, expressedDUF296 PGSC0003DMT400031843	PGSC0003DMG400012215	PGSC0003DMT400031843	0,677112474	0,367038205	1,166952177	0,090532509	2,056496119	5,97E-05	0,844222945	0,196583668	0,985176446	0,190795165	0,143581447	0,92689432	0,137587659	0,965406476	1,72007772	0,004253757	1,437900215	0,013561484	0,2103192	0,814967995	-0,689411299	0,33778649
PGSC0003DMP400021530	CUST_10504_PI426222305	Transducin family protein	nearly identical (1142) AT4G11270 | Symbols: | transducin family protein / WD-40 repeat family protein | chr4:6854461-6859490 FORWARDhighly similar to ( 611) loc_os06g22550 12006.m06909 protein nucleotide binding protein, putative, expressed PGSC0003DMT400031757	PGSC0003DMG400012182	PGSC0003DMT400031757	-0,110897237	0,939277125	-0,321788129	0,793256199	0,205832609	0,77714455	-0,100447672	0,91876514	-0,063391683	0,973007318	-0,265336186	0,816321134	-0,091441732	0,978242379	-0,312645427	0,791243445	-0,154803476	0,893516872	-0,00463027	0,996061956	0,247754109	0,832373691
PGSC0003DMP400021809	CUST_10505_PI426222305	Polygalacturonase	highly similar to ( 715) AT4G23500 | Symbols: | glycoside hydrolase family 28 protein / polygalacturonase (pectinase) family protein | chr4:12264640-12267074 FORWARDvery weakly similar to (90.5) PGLR1_MAIZE Exopolygalacturonase precursor (EC 3.2.1.67) (ExoPG) (Pectinase) (Galacturan 1,4-alpha-galacturonidase) - Zea mays (Maize)highly similar to ( 586) loc_os03g03350 12003.m05870 protein glycoside…	PGSC0003DMG402012324	PGSC0003DMT400032104	-0,03251094	0,985648648	-0,288038269	0,846955003	0,536075777	0,37891485	0,241488213	0,79753648	0,5959251	0,553150447	0,118860091	0,941343128	-0,599832564	0,605319779	-0,28542787	0,842627204	-0,460981139	0,613175993	-0,56617727	0,412166436	-0,451850169	0,638113037
PGSC0003DMP400021850	CUST_10506_PI426222305	Conserved gene of unknown function	weakly similar to ( 121) AT5G41270 | Symbols: | FUNCTIONS IN: molecular_function unknown; INVOLVED IN: biological_process unknown; LOCATED IN: cellular_component unknown; EXPRESSED IN: male gametophyte; EXPRESSED DURING: M germinated pollen stage; CONTAINS InterPro DOMAIN/s: RNAse P, Rpr2/Rpp21 subunit (InterPro:IPR007175); Has 45 Blast hits to 45 proteins in 15 species: Archae - 0; Bacteria - 21…	PGSC0003DMG400012342	PGSC0003DMT400032149	-0,030762467	0,983298764	0,105924587	0,944452016	0,023814185	0,976485018	-0,166523534	0,834583419	-0,311695166	0,76604159	0,081859994	0,952833977	0,701234429	0,320419108	-0,281549912	0,788598282	-0,368473755	0,624863075	0,28984117	0,658447274	-0,574998581	0,343208676
PGSC0003DMP400021483	CUST_10507_PI426222305	Conserved gene of unknown function	weakly similar to ( 116) loc_os01g12110 12001.m07826 protein expressed protein PGSC0003DMT400031692	PGSC0003DMG400012158	PGSC0003DMT400031692	2,952780626	5,06E-05	1,20088245	0,162645959	0,317886304	0,714317482	2,155213375	0,002264826	0,906192087	0,365859344	1,169539496	0,189233748	0,81083251	0,490620185	1,02047291	0,223464393	0,063361245	0,972012514	0,189825387	0,868209578	1,968810157	0,002336071
PGSC0003DMP400021620	CUST_10508_PI426222305	Soluble inorganic pyrophosphatase	moderately similar to ( 308) AT1G01050 | Symbols: AtPPa1 | AtPPa1 (Arabidopsis thaliana pyrophosphorylase 1); inorganic diphosphatase | chr1:31382-32670 REVERSEmoderately similar to ( 318) IPYR_SOLTU Soluble inorganic pyrophosphatase (EC 3.6.1.1) (Pyrophosphate phospho-hydrolase) (PPase) - Solanum tuberosum (Potato)moderately similar to ( 301) loc_os04g59040 12004.m101703 protein soluble inorgani…	PGSC0003DMG400012223	PGSC0003DMT400031864	0,316400834	0,873831311	0,760064723	0,637539297	0,737573426	0,42554699	1,80357481	0,052987393	-0,310074932	0,896939246	-0,700248285	0,648072305	2,615566685	0,004376782	0,157580678	0,96040345	-0,485566643	0,751247312	-0,799904165	0,441125861	0,483117448	0,780174855
PGSC0003DMP400021769	CUST_10509_PI426222305	UBX domain-containing protein	moderately similar to ( 301) AT1G14570 | Symbols: | UBX domain-containing protein | chr1:4983770-4987192 FORWARDmoderately similar to ( 291) loc_os04g57520 12004.m10637 protein UBX domain-containing protein 7, putative, expressedUAS UAS PGSC0003DMT400032052	PGSC0003DMG400012300	PGSC0003DMT400032052	-0,116076227	0,931039051	0,436227911	0,653442908	0,444932207	0,411095105	-0,038323324	0,971695389	0,120689103	0,938736559	0,613761756	0,428653441	-0,489703371	0,652732402	0,4034108	0,665890088	0,260292542	0,781007318	1,09341902	0,028877351	-0,000408036	0,999695343
PGSC0003DMP400002615	CUST_1051_PI426222305	F-box protein DOR	very weakly similar to (94.0) AT2G31470 | Symbols: | F-box family protein | chr2:13407492-13408655 REVERSE PGSC0003DMT400003658	PGSC0003DMG400001445	PGSC0003DMT400003658	-0,195680439	0,849912388	0,031659032	0,983869456	-0,049213708	0,948995486	-0,196663708	0,79653117	0,054458307	0,974250157	-0,266092067	0,786015769	0,020121739	0,995352162	0,321674216	0,73562726	0,157183921	0,87477378	-0,009213813	0,991506571	-0,589795881	0,31835634
PGSC0003DMP400068449	CUST_10510_PI426222305	60S ribosomal protein L13a	moderately similar to ( 331) AT3G07110 | Symbols: | 60S ribosomal protein L13A (RPL13aA) | chr3:2252092-2253332 FORWARDmoderately similar to ( 308) RL13A_LUPLU 60S ribosomal protein L13a - Lupinus luteus (European yellow lupin)moderately similar to ( 327) loc_os03g54890 12003.m101506 protein 60S ribosomal protein L13a, putative, expressedRibosomal_L13 Ribosomal_L13 rpl13p RplM PGSC0003DMT400096774	PGSC0003DMG400046345	PGSC0003DMT400096774	-0,013409562	0,990369392	0,477825324	0,363781754	0,829715321	0,007167517	-0,418321687	0,336353448	0,321998506	0,623372761	0,54208432	0,273168633	0,32846974	0,67717084	0,439431642	0,37516007	0,548114535	0,183709216	0,507643336	0,176401959	-0,453079425	0,30368751
PGSC0003DMP400021819	CUST_10511_PI426222305	Vesicle docking protein P115	moderately similar to ( 429) AT3G27530 | Symbols: GC6 | GC6 (golgin candidate 6); binding / protein transporter | chr3:10193778-10199659 REVERSEmoderately similar to ( 440) loc_os12g35360 12012.m07329 protein protein transporter, putative, expressed PGSC0003DMT400032117	PGSC0003DMG400012328	PGSC0003DMT400032117	-0,098679973	0,873100692	-0,100228726	0,89679444	0,426083368	0,077772891	-0,339730278	0,290738045	-0,047269773	0,956959785	-0,089078084	0,89435885	-0,281549359	0,591381042	-0,156503059	0,793199282	0,038900695	0,954981216	0,033037242	0,948009635	-0,478831725	0,093597119
PGSC0003DMP400021525	CUST_10512_PI426222305	AP2/ERF domain-containing transcription factor		PGSC0003DMG400012179	PGSC0003DMT400031745	0,194945378	0,897485346	0,102982651	0,960507695	0,218157397	0,801311659	-0,085697231	0,943235333	-0,101432286	0,960612603	-0,127151974	0,940704361	0,381046262	0,839792997	-0,038244121	0,988595608	-0,734813376	0,361846369	-0,375360963	0,660791696	0,722711487	0,368176763
PGSC0003DMP400021425	CUST_10513_PI426222305	WD-repeat protein	weakly similar to ( 185) AT5G24320 | Symbols: | WD-40 repeat family protein | chr5:8284858-8287651 REVERSEweakly similar to ( 177) loc_os03g02440 12003.m101155 protein signal transducer, putative, expressed PGSC0003DMT400031603	PGSC0003DMG400012125	PGSC0003DMT400031603	-0,21502435	0,823849776	-0,308780091	0,760083824	1,123352931	0,005175442	-0,426546027	0,481982727	-0,246605503	0,824504775	-0,287748417	0,754995615	0,069857088	0,981935203	-0,336794795	0,707315669	-0,541334681	0,372864115	-0,031460134	0,972038557	0,903962235	0,059731603
PGSC0003DMP400021439	CUST_10514_PI426222305	Carbon-nitrogen hydrolase family protein	nearly identical (1222) AT1G55090 | Symbols: | carbon-nitrogen hydrolase family protein | chr1:20554857-20558188 FORWARDnearly identical (1080) loc_os07g07260 12007.m079616 protein glutamine-dependent NAD, putative, expressedNAD_synthase nadE NadE NAD_synthase COG0388 nadE CN_hydrolase PGSC0003DMT400031619	PGSC0003DMG400012128	PGSC0003DMT400031619	-1,242902744	0,021997473	-0,156236673	0,921968401	-0,868901792	0,061733057	-1,29260508	0,018716743	-0,308207084	0,795868226	-0,762635996	0,29843258	-0,043899725	0,99116681	-0,828128177	0,194413413	-0,24698247	0,800060937	-0,919339208	0,079083493	-0,127041683	0,932064372
PGSC0003DMP400021700	CUST_10515_PI426222305	26S proteasome regulatory particle non-ATPase subunit 12	moderately similar to ( 397) AT1G64520 | Symbols: RPN12a | RPN12a (Regulatory Particle non-ATPase 12a); peptidase | chr1:23956459-23958120 FORWARDmoderately similar to ( 389) loc_os07g25420 12007.m29149 protein 26S proteasome non-ATPase regulatory subunit 8, putative, expressedSAC3_GANP PGSC0003DMT400031956	PGSC0003DMG400012259	PGSC0003DMT400031956	-0,129286276	0,787258495	0,089174558	0,897484991	0,593864469	0,004347505	-0,417240471	0,119236427	-0,06717589	0,925498626	-0,02570848	0,97268804	0,207351011	0,711821193	0,042236774	0,962101363	0,183398802	0,630268108	0,046429068	0,913863967	-0,076334911	0,901880419
PGSC0003DMP400021423	CUST_10516_PI426222305	Ormdl	weakly similar to ( 187) AT5G42000 | Symbols: | ORMDL family protein | chr5:16799455-16799865 FORWARDweakly similar to ( 186) loc_os04g47970 12004.m35426 protein ORM1-like protein 1, putative, expressedORMDL COG5081 PGSC0003DMT400031601	PGSC0003DMG400012124	PGSC0003DMT400031601	-0,146490817	0,83126529	0,034289046	0,975975173	0,980062098	0,000626328	0,085115115	0,884218649	0,161455447	0,842185807	-0,151745404	0,833030214	-0,118857648	0,93528869	0,233909507	0,714737893	0,128594421	0,845463213	0,090177773	0,872193003	-0,243877236	0,658292841
PGSC0003DMP400021597	CUST_10517_PI426222305	Class VII unconventional myosin	PGSC0003DMT400031836	PGSC0003DMG400012213	PGSC0003DMT400031836	-0,072890358	0,957243166	0,180280056	0,892503311	0,350772389	0,504686363	-0,081953968	0,925237731	-0,045349767	0,978712258	-0,138090646	0,910300904	-0,631042376	0,402770929	-0,053536468	0,976960013	0,423988348	0,542022235	0,620401292	0,220337731	-0,311214426	0,715691919
PGSC0003DMP400062943	CUST_10518_PI426222305	Digestive cysteine protease intestain	very weakly similar to ( 100) AT5G60360 | Symbols: AALP | AALP (Arabidopsis aleurain-like protease); cysteine-type peptidase | chr5:24280044-24282157 FORWARDweakly similar to ( 109) CYSP2_MAIZE Cysteine proteinase 2 precursor (EC 3.4.22.-) - Zea mays (Maize)weakly similar to ( 102) loc_os09g27030 12009.m059986 protein thiol protease aleurain precursor, putative, expressedPeptidase_C1A Peptidase_C…	PGSC0003DMG400040839	PGSC0003DMT400091268	-0,223718594	0,866789967	0,265817387	0,864122821	0,067017643	0,943854787	-0,110165286	0,918747368	-0,466136792	0,688333724	-0,077204116	0,965745567	0,051979838	0,990911971	-0,053976095	0,981612192	-0,091775291	0,949749738	0,327498774	0,691429125	-0,18216193	0,904539383
PGSC0003DMP400021846	CUST_10519_PI426222305	Conserved gene of unknown function	weakly similar to ( 116) AT4G23330 | Symbols: | eukaryotic translation initiation factor-related | chr4:12192136-12194610 FORWARD PGSC0003DMT400032145	PGSC0003DMG403012339	PGSC0003DMT400032145	-0,527922428	0,146363156	-0,332743998	0,538117924	-0,384051218	0,207809223	-0,177663629	0,707383681	0,001520927	0,999202166	-0,018085433	0,985799109	-0,405716768	0,444429341	-0,206708357	0,752314895	0,112198188	0,864458993	0,008975178	0,988741696	-0,121489019	0,871352756
PGSC0003DMP400069450	CUST_1052_PI426222305	BRASSINOSTEROID INSENSITIVE 1-associated receptor kinase 1	moderately similar to ( 433) AT2G23770 | Symbols: | protein kinase family protein / peptidoglycan-binding LysM domain-containing protein | chr2:10120242-10122080 REVERSEweakly similar to ( 135) NORK_MEDTR Nodulation receptor kinase precursor (EC 2.7.11.1) (Does not make infections protein 2) (Symbiosis receptor-like kinase) (MtSYMRK) - Medicago truncatula (Barrel medic)moderately similar to ( 275…	PGSC0003DMG400047346	PGSC0003DMT400097775	0,623831749	0,171741435	0,610708448	0,255566887	2,129436629	1,44E-07	0,70199536	0,10512924	0,660340086	0,209303652	0,447658839	0,46113927	-0,192212083	0,894896235	1,245554519	0,002860493	0,833988573	0,043191383	0,637640338	0,111354811	-0,321608732	0,605679499
PGSC0003DMP400021565	CUST_10520_PI426222305	Peptidase M1 family protein	highly similar to ( 690) AT1G63770 | Symbols: | peptidase M1 family protein | chr1:23657791-23663476 REVERSEhighly similar to ( 679) loc_os08g44860 12008.m080051 protein aminopeptidase N, putative, expressedPepN Peptidase_M1 PGSC0003DMT400031798	PGSC0003DMG400012199	PGSC0003DMT400031798	-0,193694021	0,858780503	-0,152211958	0,918135561	-0,54984178	0,248947515	-0,096102897	0,914774042	-0,474134989	0,582017626	-0,687714171	0,323837799	-0,047879406	0,989911763	-0,280486192	0,79648698	-0,271770315	0,752617423	-0,423368081	0,477608417	0,002380544	0,998999672
PGSC0003DMP400021547	CUST_10521_PI426222305	Phosphoglycerate mutase	weakly similar to ( 108) AT3G05170 | Symbols: | phosphoglycerate/bisphosphoglycerate mutase family protein | chr3:1466738-1468219 FORWARDweakly similar to ( 155) loc_os06g01950 12006.m04931 protein glycerolphosphate mutase, putative PGSC0003DMT400031779	PGSC0003DMG400012191	PGSC0003DMT400031779	-0,750556346	0,371737998	-0,331363571	0,830114391	-2,715640719	5,54E-06	-0,814767625	0,280472084	-0,482487177	0,708321505	-1,01089662	0,241304401	0,083165743	0,985522868	-1,561707762	0,021805447	-1,026018461	0,153184854	-0,981402317	0,133081328	-0,241043933	0,872180178
PGSC0003DMP400021671	CUST_10522_PI426222305	Zinc finger protein	moderately similar to ( 304) AT5G63830 | Symbols: | FUNCTIONS IN: molecular_function unknown; INVOLVED IN: biological_process unknown; LOCATED IN: chloroplast; EXPRESSED IN: 20 plant structures; EXPRESSED DURING: 7 growth stages; CONTAINS InterPro DOMAIN/s: Zinc finger, HIT-type (InterPro:IPR007529); Has 339 Blast hits to 334 proteins in 111 species: Archae - 0; Bacteria - 0; Metazoa - 177; Fungi…	PGSC0003DMG400012246	PGSC0003DMT400031922	-0,291040304	0,63914246	-0,198877159	0,826047177	0,547501896	0,109603328	-0,494653394	0,264611283	-0,277727741	0,718484748	-0,164971267	0,843638955	-0,031795162	0,990992211	-0,093064062	0,940466627	0,198454586	0,768338208	0,667566664	0,074762992	0,070911348	0,951341399
PGSC0003DMP400021806	CUST_10523_PI426222305	Conserved gene of unknown function	moderately similar to ( 393) AT1G63930 | Symbols: | unknown protein | chr1:23727927-23729174 FORWARDweakly similar to ( 193) loc_os12g06780 12012.m04668 protein expressed proteinDUF793 PGSC0003DMT400032101	PGSC0003DMG400012323	PGSC0003DMT400032101	-0,833648482	0,402230018	-0,935090778	0,39972215	-0,692907869	0,360018931	-0,31088017	0,791032432	-0,884890632	0,441433899	-1,09128326	0,286867048	0,338253656	0,90433883	-0,113531766	0,966568143	0,153679277	0,928195393	0,289248609	0,79961858	0,215209866	0,913072956
PGSC0003DMP400021776	CUST_10524_PI426222305	ATP binding protein	moderately similar to ( 298) AT4G23740 | Symbols: | leucine-rich repeat transmembrane protein kinase, putative | chr4:12367063-12369159 FORWARDvery weakly similar to (82.8) NORK_PEA Nodulation receptor kinase precursor (EC 2.7.11.1) - Pisum sativum (Garden pea)moderately similar to ( 255) loc_os01g12390 12001.m07854 protein ATP binding protein, putative, expressed PGSC0003DMT400032060	PGSC0003DMG400012307	PGSC0003DMT400032060	1,043392286	0,431501214	-0,477569455	0,842580054	-3,149434199	0,000197089	0,825424473	0,513322041	-0,675147322	0,736800048	-0,23606632	0,928341751	-0,071941726	0,992291377	-0,655552156	0,730767662	-2,256155819	0,022407975	-1,69257292	0,076687549	1,342111947	0,231354547
PGSC0003DMP400021570	CUST_10525_PI426222305	ATP binding protein	highly similar to ( 689) AT1G63700 | Symbols: YDA, MAPKKK4 | YDA (YODA); ATP binding / kinase/ protein kinase/ protein serine/threonine kinase | chr1:23625208-23629031 REVERSEweakly similar to ( 137) CIPK1_ORYSA CIPK-like protein 1 (EC 2.7.11.1) (OsCK1) - Oryza sativa (Rice)highly similar to ( 646) loc_os02g44642 12002.m09504 protein YDA, putative, expressedS_TKc S_TKc Pkinase Pkinase_Tyr TyrKc P…	PGSC0003DMG400012203	PGSC0003DMT400031805	-0,011020042	0,99163349	-0,218725483	0,77786244	0,072638866	0,891536914	0,145423155	0,793549476	-0,198167799	0,804030643	0,214174969	0,755246064	0,376395185	0,565852044	-0,075816916	0,949804605	-0,329196855	0,510639805	-0,207497676	0,664288677	0,37801423	0,415514736
PGSC0003DMP400021583	CUST_10526_PI426222305	Mitochondrial carrier protein	moderately similar to ( 419) AT4G11440 | Symbols: | binding | chr4:6955850-6958553 FORWARDweakly similar to ( 101) BT1_MAIZE Protein brittle-1, chloroplast precursor - Zea mays (Maize)moderately similar to ( 335) loc_os02g44570 12002.m33810 protein mitochondrial carrier protein, expressedMito_carr PGSC0003DMT400031822	PGSC0003DMG400012208	PGSC0003DMT400031822	-0,143963643	0,922272405	-0,096022951	0,959817022	0,044373611	0,962805846	-0,343884995	0,680994237	0,034374022	0,986777996	-0,316269354	0,788948441	-0,781021204	0,384523795	0,392791276	0,730315147	0,580165011	0,468009631	0,228758743	0,79600699	-0,661967116	0,371549437
PGSC0003DMP400021402	CUST_10527_PI426222305	Conserved gene of unknown function	moderately similar to ( 404) AT4G24880 | Symbols: | unknown protein | chr4:12808593-12811218 FORWARDmoderately similar to ( 340) loc_os01g01130 12001.m06760 protein snurportin-1, putative, expressed PGSC0003DMT400031572	PGSC0003DMG400012114	PGSC0003DMT400031572	0,265840707	0,809535034	-0,384842885	0,73631824	0,05553834	0,949740637	-0,141758305	0,88264881	0,281233826	0,830415187	0,461223569	0,623995326	-0,216742092	0,924705074	0,197481119	0,899071895	0,105426135	0,933937377	0,301135779	0,693592197	-0,016436248	0,993136156
PGSC0003DMP400021429	CUST_10528_PI426222305	MYB transcription factor MYB185	moderately similar to ( 201) AT3G13540 | Symbols: ATMYB5 | ATMYB5 (MYB DOMAIN PROTEIN 5); DNA binding / transcription factor | chr3:4420239-4421443 FORWARDmoderately similar to ( 203) MYB1_HORVU Myb-related protein Hv1 - Hordeum vulgare (Barley)moderately similar to ( 204) loc_os07g37210 12007.m07971 protein MYB transcription factor, putative, expressed PGSC0003DMT400031607	PGSC0003DMG400012126	PGSC0003DMT400031607	-0,339758989	0,861421882	-0,997712714	0,471135843	-2,893638121	0,000167348	-0,652528597	0,581944352	-1,075681755	0,420587746	-1,187153502	0,343026078	-0,18814642	0,970762462	-0,806012835	0,571535617	-1,947482341	0,030344215	-1,94684609	0,021405902	0,39318919	0,837106211
PGSC0003DMP400064443	CUST_10529_PI426222305	Conserved gene of unknown function	weakly similar to ( 114) AT4G15050 | Symbols: | unknown protein | chr4:8588548-8590345 REVERSEDUF239 PGSC0003DMT400092768	PGSC0003DMG400042339	PGSC0003DMT400092768	-0,176622231	0,89213672	-0,223476395	0,882205142	-0,229258151	0,752108327	-0,151787915	0,873852005	-0,0237805	0,99011422	0,630800812	0,452069728	-0,627576095	0,5247593	0,061701802	0,97720969	0,073081118	0,958829741	-0,102110545	0,916306342	-0,451204118	0,598895227
PGSC0003DMP400002325	CUST_1053_PI426222305	Repressor, antagonist of e2f-dp complex	moderately similar to ( 262) AT3G48160 | Symbols: DEL1, E2L3, E2FE | DEL1 (DP-E2F-LIKE 1); DNA binding / transcription factor | chr3:17783641-17785846 FORWARDmoderately similar to ( 264) loc_os02g50630 12002.m10097 protein transcription regulator of the cell cycle TaE2Fe, putative, expressedE2F_TDP PGSC0003DMT400003269	PGSC0003DMG400001296	PGSC0003DMT400003269	-0,225044636	0,736312209	-0,247021022	0,747709996	-0,010481786	0,986408363	-0,190105012	0,727348105	0,328833157	0,617969885	0,31209896	0,616051766	-0,122862255	0,940419268	0,393367936	0,462539253	0,06845338	0,935435424	0,033129233	0,961738726	-0,593703429	0,132062036
PGSC0003DMP400021499	CUST_10530_PI426222305	Translation initiation factor IF-2	highly similar to ( 837) AT4G11160 | Symbols: | translation initiation factor IF-2, mitochondrial, putative | chr4:6803846-6806726 FORWARDmoderately similar to ( 333) IF2C_PHAVU Translation initiation factor IF-2, chloroplast precursor (PvIF2cp) - Phaseolus vulgaris (Kidney bean) (French bean)highly similar to ( 876) loc_os09g34010 12009.m06450 protein ATP binding protein, putative, expressedinfB…	PGSC0003DMG400012166	PGSC0003DMT400031712	-0,166957651	0,812697363	-0,166707451	0,851266334	0,192454088	0,650892517	-0,116894565	0,840024747	-0,121738075	0,898443776	0,034054781	0,974887946	-0,174675232	0,888348808	0,102354674	0,923637785	0,074944366	0,924702869	0,290146325	0,496896292	-0,139112633	0,862365702
PGSC0003DMP400021709	CUST_10531_PI426222305	3-oxoacyl-[acyl-carrier-protein] synthase	highly similar to ( 600) AT5G46290 | Symbols: KAS I | KAS I (3-KETOACYL-ACYL CARRIER PROTEIN SYNTHASE I); catalytic/ fatty-acid synthase | chr5:18774439-18776629 REVERSEhighly similar to ( 583) KASC1_HORVU 3-oxoacyl-[acyl-carrier-protein] synthase I, chloroplast precursor (EC 2.3.1.41) (Beta-ketoacyl-ACP synthase I) (KAS I) - Hordeum vulgare (Barley)highly similar to ( 593) loc_os06g09630 12006.m…	PGSC0003DMG400012262	PGSC0003DMT400031966	0,050865839	0,983586345	0,526388014	0,765360546	-0,215798808	0,855428504	-0,243749333	0,859994535	0,254728391	0,910968251	0,103095903	0,966768498	0,124332778	0,981453009	-0,955438637	0,402506213	-0,355906604	0,818572617	-1,217747427	0,144420653	0,87833107	0,415852738
PGSC0003DMP400021750	CUST_10532_PI426222305	Endo-beta-1,4-D-glucanase	highly similar to ( 907) AT1G64390 | Symbols: AtGH9C2 | AtGH9C2 (Arabidopsis thaliana glycosyl hydrolase 9C2); carbohydrate binding / catalytic/ hydrolase, hydrolyzing O-glycosyl compounds | chr1:23911329-23914642 FORWARDhighly similar to ( 741) GUN2_ORYSA Endoglucanase 2 precursor (EC 3.2.1.4) (Endo-1,4-beta glucanase 2) (OsGLU5) - Oryza sativa (Rice)highly similar to ( 741) loc_os01g12070 12001…	PGSC0003DMG400012288	PGSC0003DMT400032028	0,411372093	0,831644354	-1,371309712	0,289421949	-1,357236151	0,107435265	0,01609141	0,993696014	-1,728227207	0,145546585	-0,884313823	0,563453784	0,021366948	0,99724671	-1,135578908	0,376253603	-2,50130507	0,008205847	-1,860157967	0,040669084	0,195191863	0,944201948
PGSC0003DMP400021742	CUST_10533_PI426222305	Glycerol-3-phosphate acyltransferase	highly similar to ( 681) AT5G60620 | Symbols: | phospholipid/glycerol acyltransferase family protein | chr5:24367266-24369647 FORWARDhighly similar to ( 617) loc_os07g34730 12007.m07729 protein 1-acyl-sn-glycerol-3-phosphate acyltransferase zeta precursor, putative, expressedAcyltransferase PGSC0003DMT400032020	PGSC0003DMG400012284	PGSC0003DMT400032020	-0,206033049	0,8070713	-0,592381733	0,316872243	0,174030847	0,751943865	-0,221705787	0,722602896	-0,160093969	0,886590724	-0,229178772	0,788814313	-1,576647176	0,000315184	-0,053097314	0,973208193	0,094007177	0,920983088	0,395080979	0,421149866	-0,185601711	0,839542729
PGSC0003DMP400021801	CUST_10534_PI426222305	Pin2-interacting protein x1	moderately similar to ( 261) AT1G63980 | Symbols: | D111/G-patch domain-containing protein | chr1:23740646-23743054 FORWARDmoderately similar to ( 259) loc_os03g03390 12003.m05873 protein nucleic acid binding protein, putative, expressed PGSC0003DMT400032095	PGSC0003DMG400012320	PGSC0003DMT400032095	-0,760109643	0,111890673	-0,455539308	0,527928698	0,149198613	0,803180316	-0,873138005	0,059383748	0,407914917	0,593955525	-0,427175701	0,540617608	-0,372503516	0,707927492	0,417877014	0,541980547	0,425721731	0,48238999	0,093709253	0,901602092	-0,775881924	0,086553306
PGSC0003DMP400021684	CUST_10535_PI426222305	Luminal-binding protein	nearly identical (1074) AT5G42020 | Symbols: BIP | BIP2; ATP binding | chr5:16807697-16810480 REVERSEnearly identical (1091) BIP4_TOBAC Luminal-binding protein 4 precursor (BiP 4) (78 kDa glucose-regulated protein homolog 4) (GRP 78-4) - Nicotiana tabacum (Common tobacco)nearly identical (1024) loc_os02g02410 12002.m05590 protein luminal-binding protein 3 precursor, putative, expressedHSP70 dnaK …	PGSC0003DMG400012254	PGSC0003DMT400031937	-0,434767881	0,758947394	0,515803592	0,744368135	3,067432075	9,64E-06	-0,324573346	0,783353109	0,344588067	0,853784408	-0,20314107	0,918496092	-0,113248799	0,981711106	0,363592834	0,84196717	0,393007206	0,769235648	-0,045903343	0,974468427	0,737553995	0,481010706
PGSC0003DMP400021510	CUST_10536_PI426222305	Transcription factor	moderately similar to ( 452) AT1G64140 | Symbols: | FUNCTIONS IN: molecular_function unknown; INVOLVED IN: biological_process unknown; EXPRESSED IN: sperm cell, male gametophyte, pollen tube; EXPRESSED DURING: L mature pollen stage, M germinated pollen stage; BEST Arabidopsis thaliana protein match is: loricrin-related (TAIR:AT5G64550.1); Has 2298 Blast hits to 1429 proteins in 121 species: Archa…	PGSC0003DMG400012172	PGSC0003DMT400031724	-0,255624443	0,747635744	-0,509924692	0,440938767	-0,132019874	0,826927866	0,012985294	0,988920402	-0,465121879	0,502267236	0,047123871	0,970991335	0,033872453	0,991598578	0,170551158	0,884826201	-0,169547749	0,840662082	0,176411292	0,785569443	-0,113479058	0,922904211
PGSC0003DMP400021535	CUST_10537_PI426222305	Endo-1,4-beta-glucanase	weakly similar to ( 115) AT4G09740 | Symbols: AtGH9B14 | AtGH9B14 (Arabidopsis thaliana glycosyl hydrolase 9B14); catalytic/ hydrolase, hydrolyzing O-glycosyl compounds | chr4:6142706-6145003 REVERSEweakly similar to ( 121) GUN_PHAVU Endoglucanase precursor (EC 3.2.1.4) (Endo-1,4-beta-glucanase) (Abscission cellulase) - Phaseolus vulgaris (Kidney bean) (French bean)very weakly similar to (99.0) l…	PGSC0003DMG400012183	PGSC0003DMT400031763	2,706841315	0,001066268	1,478867078	0,142264398	0,341470146	0,746744888	2,618710547	0,001836568	1,761426958	0,073075211	1,251418432	0,252206378	-0,256656394	0,94500207	2,151891038	0,011303439	0,73189282	0,531645374	-0,490945474	0,65321199	-0,071241017	0,978044801
PGSC0003DMP400021398	CUST_10538_PI426222305	Granule-bound starch synthase 1, chloroplastic/amyloplastic	highly similar to ( 909) AT1G32900 | Symbols: | starch synthase, putative | chr1:11920582-11923506 REVERSEnearly identical (1235) SSG1_SOLTU Granule-bound starch synthase 1, chloroplast precursor (EC 2.4.1.242) (Granule-bound starch synthase I) (GBSS-I) - Solanum tuberosum (Potato)highly similar to ( 821) loc_os07g22930 12007.m29139 protein granule-bound starch synthase 1b, chloroplast precursor,…	PGSC0003DMG400012111	PGSC0003DMT400031568	-4,08112386	2,15E-06	-2,791791182	0,001130486	-6,110574131	1,24E-10	-4,131947452	2,81E-06	-2,013324896	0,023527194	-2,272666516	0,012482876	-0,797691689	0,581143173	-4,57668082	4,27E-07	-2,512362347	0,001320907	-2,890193723	0,00024343	-0,099546175	0,966011905
PGSC0003DMP400021758	CUST_10539_PI426222305	Methanol inducible protein	PGSC0003DMT400032039	PGSC0003DMG400012294	PGSC0003DMT400032039	-0,201643561	0,849940397	-0,033337436	0,983755665	-0,637798391	0,165367775	-0,351077836	0,606123296	-0,08564365	0,956959785	-0,679290776	0,335197318	-0,177965987	0,934640302	0,692314976	0,269852801	0,566046583	0,375543309	-0,171294024	0,828333781	0,283243082	0,768641548
PGSC0003DMP400002442	CUST_1054_PI426222305	Pentatricopeptide repeat-containing protein	moderately similar to ( 472) AT3G29290 | Symbols: emb2076 | emb2076 (embryo defective 2076) | chr3:11238421-11240125 FORWARDweakly similar to ( 108) RF1_ORYSA Rf1 protein, mitochondrial precursor (PPR protein) (Fertility restorer) (Restorer for CMS) - Oryza sativa (Rice)moderately similar to ( 456) loc_os03g11310 12003.m06582 protein expressed protein PGSC0003DMT400003434	PGSC0003DMG400001354	PGSC0003DMT400003434	-0,087633022	0,921403845	-0,248568106	0,729003433	-0,52692314	0,088702005	0,463939795	0,24888076	0,157057742	0,855731542	0,358054504	0,512231771	-0,110605088	0,944601022	0,432059479	0,355510608	0,248301435	0,65254789	0,421988169	0,261010138	-0,114067288	0,894511852
PGSC0003DMP400021694	CUST_10540_PI426222305	DNA binding protein	moderately similar to ( 262) AT1G04960 | Symbols: | FUNCTIONS IN: molecular_function unknown; INVOLVED IN: biological_process unknown; LOCATED IN: endomembrane system; EXPRESSED IN: 22 plant structures; EXPRESSED DURING: 13 growth stages; CONTAINS InterPro DOMAIN/s: Protein of unknown function DUF1664 (InterPro:IPR012458); BEST Arabidopsis thaliana protein match is: bZIP family transcription fact…	PGSC0003DMG400012257	PGSC0003DMT400031947	-0,31411736	0,675484555	-0,543749366	0,415660496	-0,059153257	0,931873009	-0,694343953	0,15962981	-0,013961838	0,993412796	-0,438370051	0,535272619	-0,162051135	0,932230538	-0,218227228	0,836515544	0,094288355	0,924745158	-0,072592544	0,926801543	-0,057554276	0,966106058
PGSC0003DMP400021752	CUST_10541_PI426222305	DNA primase	weakly similar to ( 122) AT5G41880 | Symbols: POLA3, POLA4 | POLA3; DNA primase | chr5:16761117-16764074 FORWARDvery weakly similar to (84.0) loc_os05g29010 12005.m64230 protein DNA primase small subunit, putative, expressedAE_Prim_S PGSC0003DMT400032030	PGSC0003DMG400012290	PGSC0003DMT400032030	-0,198537372	0,927038847	1,045508925	0,410253628	-0,006936481	0,996015373	0,223356029	0,878777349	0,227845324	0,926521315	0,014596652	0,996767949	0,360851864	0,912349197	-0,072640515	0,982470068	-0,447317114	0,763125607	-0,203587058	0,888126303	0,154192063	0,95244795
PGSC0003DMP400021496	CUST_10542_PI426222305	Vacuolar ATP synthase subunit E	moderately similar to ( 283) AT1G64200 | Symbols: VHA-E3 | VHA-E3 (VACUOLAR H+-ATPASE SUBUNIT E ISOFORM 3); proton-transporting ATPase, rotational mechanism | chr1:23828537-23830002 REVERSEmoderately similar to ( 285) VATE_GOSHI Vacuolar ATP synthase subunit E (EC 3.6.3.14) (V-ATPase E subunit) (Vacuolar proton pump E subunit) - Gossypium hirsutum (Upland cotton)moderately similar to ( 280) loc_o…	PGSC0003DMG400012166	PGSC0003DMT400031706	-0,944430694	0,107182687	-0,240163509	0,863483026	-0,540855077	0,308294137	-0,755481917	0,217187527	-0,279790015	0,824468319	-1,038716666	0,125747115	-0,175924884	0,942275508	-0,886085726	0,157120781	-0,644923814	0,33854525	-0,966804396	0,065642863	0,025784107	0,988385447
PGSC0003DMP400021666	CUST_10543_PI426222305	Oligopeptide transporter OPT family	nearly identical (1158) AT4G10770 | Symbols: ATOPT7, OPT7 | OPT7 (OLIGOPEPTIDE TRANSPORTER 7); oligopeptide transporter | chr4:6628646-6632517 REVERSEnearly identical (1172) loc_os06g03540 12006.m05086 protein oligopeptide transporter 9, putative, expressedOPT PGSC0003DMT400031916	PGSC0003DMG401012244	PGSC0003DMT400031916	-0,036826472	0,990998488	0,035315948	0,992783043	-0,586359703	0,644580247	-0,257053744	0,889084899	0,315354021	0,915664715	-1,504792212	0,303531385	-0,325386304	0,948414647	-0,425158265	0,88177286	-0,6670999	0,702858945	-1,354421233	0,225434583	-0,501960259	0,821659446
PGSC0003DMP400021438	CUST_10544_PI426222305	Carbon-nitrogen hydrolase family protein	nearly identical (1313) AT1G55090 | Symbols: | carbon-nitrogen hydrolase family protein | chr1:20554857-20558188 FORWARDnearly identical (1155) loc_os07g07260 12007.m079616 protein glutamine-dependent NAD, putative, expressedNAD_synthase nadE NadE NAD_synthase COG0388 nadE CN_hydrolase PGSC0003DMT400031618	PGSC0003DMG400012128	PGSC0003DMT400031618	-0,755331704	0,158040083	-0,23765334	0,835603784	-0,621938668	0,151228395	-0,117210715	0,887004191	0,269638381	0,800370176	-0,364718892	0,661807434	-0,537434781	0,519640121	-0,715279308	0,213310405	-0,216651898	0,803696687	-1,197734158	0,008343759	0,147505763	0,901537785
PGSC0003DMP400021645	CUST_10545_PI426222305	Conserved gene of unknown function	weakly similar to ( 132) AT1G64690 | Symbols: | unknown protein | chr1:24038069-24038890 FORWARD PGSC0003DMT400031895	PGSC0003DMG400012234	PGSC0003DMT400031895	2,799258451	0,000500846	1,801709477	0,045130286	0,411401045	0,668429578	2,548106613	0,001682607	1,177627768	0,273347389	1,752765982	0,068298704	0,666031233	0,709871917	1,690217635	0,045257739	1,093130887	0,235300964	1,219811938	0,122757721	1,870040029	0,013354791
PGSC0003DMP400021857	CUST_10546_PI426222305	Copper-transporting atpase p-type	moderately similar to ( 493) AT1G63440 | Symbols: HMA5 | HMA5 (HEAVY METAL ATPASE 5); ATPase, coupled to transmembrane movement of ions, phosphorylative mechanism | chr1:23527655-23531109 FORWARDmoderately similar to ( 377) loc_os02g10290 12002.m06327 protein copper-transporting ATPase 3, putative, expressedZntA PRK10671 zntA MgtA KdpB PRK01122 PRK10517 PGSC0003DMT400032160	PGSC0003DMG400012347	PGSC0003DMT400032160	0,712682307	0,181864237	0,7468222	0,22010513	1,16424474	0,00318551	0,281493979	0,672228707	0,343505762	0,712921682	0,255389306	0,786505205	0,520533445	0,531521448	0,559162749	0,378422522	0,634436103	0,248853809	1,152677284	0,00973697	-0,206118987	0,837981446
PGSC0003DMP400021503	CUST_10547_PI426222305	Na(+)/H(+) antiporter	highly similar to ( 963) AT5G41610 | Symbols: ATCHX18, CHX18 | ATCHX18; monovalent cation:proton antiporter/ sodium:hydrogen antiporter | chr5:16638554-16641146 REVERSEhighly similar to ( 893) loc_os05g19500 12005.m083674 protein ATCHX19, putative, expressedNa_H_Exchanger KefB PRK03562 RosB PRK03659 PGSC0003DMT400031717	PGSC0003DMG400012168	PGSC0003DMT400031717	-0,698869418	0,579742062	-0,045719392	0,986654711	4,40271296	1,25E-07	-0,056076446	0,974071442	-0,50161378	0,778676388	0,090630954	0,970549154	0,049745301	0,99378227	-1,06382895	0,321860088	-1,198977548	0,202976439	-1,403945659	0,082395315	1,313042531	0,137517855
PGSC0003DMP400021472	CUST_10548_PI426222305	Ubiquitin-protein ligase	weakly similar to ( 119) loc_os11g37390 12011.m07586 protein F-box domain containing protein, expressed PGSC0003DMT400031679	PGSC0003DMG400012150	PGSC0003DMT400031679	-0,200253367	0,847194411	0,08174743	0,959394544	-0,391246951	0,451755303	-0,296199418	0,671569237	-0,309059975	0,768917602	0,108519157	0,934602886	0,64852317	0,39308909	-0,008460135	0,996789109	-0,211532662	0,818894502	-0,360665642	0,558458062	0,292409758	0,749895754
PGSC0003DMP400021457	CUST_10549_PI426222305	Ring finger protein	weakly similar to ( 121) AT4G24015 | Symbols: | zinc finger (RING-H2 type) protein-related | chr4:12469887-12471197 REVERSE PGSC0003DMT400031650	PGSC0003DMG400012137	PGSC0003DMT400031650	1,386685646	0,163060456	0,687531319	0,684880264	-1,471650999	0,053469477	1,003270503	0,338974503	0,299764947	0,900071227	0,010805142	0,997420314	0,81049058	0,66338119	0,707289961	0,644103411	0,197884161	0,919973025	0,379314601	0,769004173	0,446530037	0,801475705
PGSC0003DMP400035204	CUST_1055_PI426222305	Mitochondrial import receptor subunit TOM20	moderately similar to ( 222) AT3G27080 | Symbols: TOM20-3 | TOM20-3 (TRANSLOCASE OF OUTER MEMBRANE 20 KDA SUBUNIT 3); P-P-bond-hydrolysis-driven protein transmembrane transporter | chr3:9985212-9986560 REVERSEmoderately similar to ( 285) TOM20_SOLTU Mitochondrial import receptor subunit TOM20 (Translocase of outer membrane 20 kDa subunit) - Solanum tuberosum (Potato)moderately similar to ( 204) l…	PGSC0003DMG400020255	PGSC0003DMT400052223	-0,396680059	0,30381623	0,039966742	0,968169082	0,354889418	0,230992934	-0,20202373	0,642627584	-0,029574618	0,978679048	0,184612347	0,763342203	0,354740128	0,517434053	-0,016132437	0,989944244	0,191933286	0,710950126	0,381850188	0,251622323	0,125500032	0,8588154
PGSC0003DMP400021688	CUST_10550_PI426222305	Transcription factor	moderately similar to ( 279) AT4G24020 | Symbols: NLP7 | NLP7 (NIN LIKE PROTEIN 7); transcription factor | chr4:12479904-12483822 FORWARDmoderately similar to ( 248) loc_os01g13540 12001.m07963 protein NIN-like protein 1, putative, expressed PGSC0003DMT400031941	PGSC0003DMG401012256	PGSC0003DMT400031941	-0,838684517	0,16689009	-0,055780145	0,975735713	1,35383866	0,002790922	-0,433421494	0,535675969	0,336601291	0,769610818	0,358490082	0,717761924	-0,270190743	0,88417221	0,542834033	0,499313134	0,557787445	0,433497187	0,595795494	0,309640506	0,024511158	0,988751563
PGSC0003DMP400021714	CUST_10551_PI426222305	RNA polymerase II transcriptional coactivator KELP	weakly similar to ( 144) AT4G10920 | Symbols: KELP | KELP; DNA binding / transcription coactivator/ transcription regulator | chr4:6697894-6699103 REVERSEweakly similar to ( 129) loc_os01g50960 12001.m11277 protein RNA polymerase II transcriptional coactivator KELP, putative, expressedPC4 PGSC0003DMT400031971	PGSC0003DMG400012264	PGSC0003DMT400031971	-0,018767037	0,985748199	-0,138569155	0,882663226	0,150882891	0,73455279	-0,156640249	0,769581599	-0,087990194	0,930265806	0,164004532	0,823151122	0,272273836	0,746373538	-0,21199049	0,768388376	-0,427838511	0,318454518	-0,100757579	0,860114722	0,004774954	0,997180835
PGSC0003DMP400021839	CUST_10552_PI426222305	Minor histocompatibility antigen H13	moderately similar to ( 385) AT1G63690 | Symbols: | protease-associated (PA) domain-containing protein | chr1:23618490-23622082 FORWARDmoderately similar to ( 353) loc_os06g51430 12006.m09666 protein signal peptide peptidase-like 2B, putative, expressedPA_GO-like PA_subtilisin_1 PGSC0003DMT400032137	PGSC0003DMG401012338	PGSC0003DMT400032137	-0,497315245	0,525101864	-0,333149527	0,77584359	0,061277846	0,942569386	-0,073041627	0,942286927	-0,143601446	0,926521315	-0,036378015	0,983217413	0,133764512	0,962467479	-0,052082145	0,979959118	-0,139160111	0,904667033	0,246838809	0,75075592	0,183358875	0,886798715
PGSC0003DMP400021420	CUST_10553_PI426222305	Conserved gene of unknown function	weakly similar to ( 128) AT5G41960 | Symbols: | unknown protein | chr5:16789760-16790868 FORWARDweakly similar to ( 136) loc_os04g49610 12004.m101637 protein expressed protein PGSC0003DMT400031594	PGSC0003DMG400012122	PGSC0003DMT400031594	-0,59026725	0,493655383	-0,033800859	0,986573177	-0,01934271	0,984570512	-0,383765355	0,650657898	-0,49611128	0,664487639	-0,455898945	0,67018602	-0,310450433	0,879664523	-0,797604924	0,307578878	-0,212118949	0,861470491	-0,404500809	0,605651726	0,371375796	0,738106835
PGSC0003DMP400021524	CUST_10554_PI426222305	AP2/ERF domain-containing transcription factor		PGSC0003DMG400012178	PGSC0003DMT400031744	-0,846703052	0,167607647	-0,809240721	0,268612816	0,287607565	0,661652884	-0,488045961	0,47901782	0,317665109	0,790281715	0,209867428	0,865990713	-0,840137066	0,256042781	-0,343363975	0,75379363	-0,156769817	0,890802842	-0,33508521	0,640459617	0,155705121	0,912721828
PGSC0003DMP400021690	CUST_10555_PI426222305	Transcription factor	highly similar to ( 621) AT4G24020 | Symbols: NLP7 | NLP7 (NIN LIKE PROTEIN 7); transcription factor | chr4:12479904-12483822 FORWARDhighly similar to ( 563) loc_os01g13540 12001.m07963 protein NIN-like protein 1, putative, expressedPB1 RWP-RK PB1 PGSC0003DMT400031943	PGSC0003DMG402012256	PGSC0003DMT400031943	-0,096017246	0,921403845	0,598664899	0,24036777	-0,797979295	0,014389389	-0,198654158	0,7272545	0,256828664	0,750201829	-0,197956912	0,802110402	0,56993525	0,294896013	-0,361958604	0,550080919	0,436621746	0,374442772	0,371872959	0,398762061	0,017190425	0,9890322
PGSC0003DMP400021685	CUST_10556_PI426222305	Brain protein 44	weakly similar to ( 175) AT5G20090 | Symbols: | unknown protein | chr5:6787543-6788000 REVERSEweakly similar to ( 177) loc_os09g20660 12009.m059970 protein brain protein 44-like protein, putative, expressedUPF0041 PGSC0003DMT400031938	PGSC0003DMG400012255	PGSC0003DMT400031938	-0,210672514	0,88485875	0,168934597	0,930418171	0,724081605	0,228400218	-0,655674055	0,400319686	-0,254731915	0,876839399	-0,891496268	0,31138812	0,341644851	0,867685127	0,064866359	0,97918301	-0,210415823	0,871048355	-0,218659075	0,826891388	0,167609491	0,922039381
PGSC0003DMP400021715	CUST_10557_PI426222305	Conserved gene of unknown function	weakly similar to ( 109) AT5G42070 | Symbols: | unknown protein | chr5:16819118-16820119 REVERSEweakly similar to ( 114) loc_os01g13390 12001.m07948 protein expressed protein PGSC0003DMT400031972	PGSC0003DMG400012265	PGSC0003DMT400031972	0,49411676	0,635986176	-0,563703369	0,628156269	-2,409367508	2,93E-05	0,541165822	0,518037077	-0,757257563	0,445018472	-0,06846583	0,971758536	0,504290711	0,748362087	-0,239682693	0,893289127	-1,410939933	0,031683732	-1,023371748	0,112083136	0,842223568	0,267409542
PGSC0003DMP400021797	CUST_10558_PI426222305	WRKY transcription factor 19	weakly similar to ( 171) AT1G64000 | Symbols: WRKY56, ATWRKY56 | WRKY56; transcription factor | chr1:23747434-23748883 FORWARDweakly similar to ( 184) loc_os01g53260 12001.m11495 protein OsWRKY23 - Superfamily of rice TFs having WRKY and zinc finger domains, expressedWRKY PGSC0003DMT400032090	PGSC0003DMG400012317	PGSC0003DMT400032090	0,174793462	0,927038847	-0,335372925	0,862451898	-0,567482035	0,480939892	0,646021717	0,501026461	-0,033781457	0,989581569	-0,139145874	0,946278705	-0,329406686	0,907215843	1,316572274	0,119633645	0,305943589	0,83123868	-0,308991818	0,781713188	1,235944458	0,118243575
PGSC0003DMP400021673	CUST_10559_PI426222305	Bhlh transcription factor	weakly similar to ( 177) AT2G27230 | Symbols: LHW | LHW (LONESOME HIGHWAY); protein homodimerization/ transcription activator/ transcription factor | chr2:11650895-11653840 FORWARDweakly similar to ( 190) loc_os02g45170 12002.m09556 protein expressed protein PGSC0003DMT400031926	PGSC0003DMG400012248	PGSC0003DMT400031926	-1,353576653	0,057932029	-1,00726087	0,277141909	-1,576875194	0,006123718	-0,760779033	0,351344803	-0,680104443	0,552354225	-0,99852986	0,282043986	-7,85E-05	0,999940988	-0,352583915	0,823127988	-0,445766553	0,687733451	-0,157560089	0,891953746	-0,740006126	0,401996239
PGSC0003DMP400002604	CUST_1056_PI426222305	Ubiquitin-protein ligase	moderately similar to ( 217) AT5G15400 | Symbols: | U-box domain-containing protein | chr5:4997764-5002907 REVERSEmoderately similar to ( 212) loc_os03g31400 12003.m08387 protein ubiquitin conjugation factor E4 A, putative, expressedUFD2 U-box PGSC0003DMT400003646	PGSC0003DMG400001440	PGSC0003DMT400003646	-0,248251938	0,78517428	-0,250671362	0,817911586	-0,252521724	0,656251214	-0,022833329	0,981852164	0,828905383	0,165586135	0,211055023	0,834007792	-0,789957849	0,194881312	-0,270035052	0,789103405	-0,117629089	0,908644021	-0,013734724	0,988366105	-0,669330067	0,205878622
PGSC0003DMP400021515	CUST_10560_PI426222305	Prenyl-dependent CAAX protease	PGSC0003DMT400031730	PGSC0003DMG402012173	PGSC0003DMT400031730	0,077080743	0,970821016	0,264271982	0,896799756	-0,043217346	0,971166316	-0,133674411	0,918534949	0,270809385	0,888135748	-0,272743604	0,871218277	0,009718754	0,998408933	-0,929492142	0,328779216	-0,923290105	0,294053463	-0,878356159	0,257921269	0,849155435	0,347272825
PGSC0003DMP400021624	CUST_10561_PI426222305	PRPL11 (PLASTID RIBOSOMAL PROTEIN L11)	moderately similar to ( 256) AT1G32990 | Symbols: PRPL11 | PRPL11 (PLASTID RIBOSOMAL PROTEIN L11); structural constituent of ribosome | chr1:11955827-11957139 FORWARDmoderately similar to ( 249) RK11_SPIOL 50S ribosomal protein L11, chloroplast precursor (CL11) - Spinacia oleracea (Spinach)moderately similar to ( 230) loc_os03g03020 12003.m05839 protein 50S ribosomal protein L11, chloroplast prec…	PGSC0003DMG400012225	PGSC0003DMT400031869	0,806679623	0,356153741	-0,496485613	0,716961019	-1,734215828	0,002636107	0,179617945	0,878622212	-1,097854753	0,221438274	-0,474762775	0,702314826	0,694384985	0,594966383	-0,621348506	0,570762958	-1,872398578	0,006150724	-1,959249066	0,002896921	1,639804921	0,011992589
PGSC0003DMP400021445	CUST_10562_PI426222305	Gene of unknown function	PGSC0003DMT400031629	PGSC0003DMG400012130	PGSC0003DMT400031629	-0,188744201	0,910896812	0,022755717	0,992783043	-0,954020638	0,120039158	-0,00660091	0,997035733	-0,034003272	0,98864809	0,095078286	0,962732398	0,099827663	0,981935203	-0,350444937	0,825247794	-0,71636451	0,429355923	-0,053354916	0,966875866	0,653069441	0,491226891
PGSC0003DMP400021580	CUST_10563_PI426222305	Conserved gene of unknown function	moderately similar to ( 217) AT5G08400 | Symbols: | unknown protein | chr5:2707225-2708911 REVERSEweakly similar to ( 192) loc_os02g58120 12002.m10833 protein expressed protein PGSC0003DMT400031819	PGSC0003DMG400012207	PGSC0003DMT400031819	-0,013499674	0,988783269	-0,442385785	0,311194303	-0,36632354	0,215488457	-0,373338945	0,313371354	0,052553987	0,958534459	-0,218740236	0,702258425	-0,47193579	0,28118412	-0,144667297	0,851432877	-0,17206464	0,751247312	-0,074119065	0,889801464	-0,184046978	0,75632404
PGSC0003DMP400021786	CUST_10564_PI426222305	Atpob1	highly similar to ( 505) AT3G61600 | Symbols: ATPOB1 | ATPOB1; protein binding | chr3:22795704-22798069 FORWARDmoderately similar to ( 452) loc_os06g31100 12006.m07652 protein GAMYB-binding protein, putative, expressed PGSC0003DMT400032077	PGSC0003DMG400012311	PGSC0003DMT400032077	0,385850494	0,709877095	0,28984138	0,840707509	-0,174076235	0,83321761	0,189061288	0,846409352	-0,06995053	0,972336789	0,1330757	0,933645148	0,924564991	0,2476087	0,608937935	0,485738107	0,440268578	0,62889344	0,151434435	0,878159147	-0,901487417	0,16231144
PGSC0003DMP400021691	CUST_10565_PI426222305	Transcription factor	highly similar to ( 716) AT1G64530 | Symbols: | RWP-RK domain-containing protein | chr1:23959820-23962896 FORWARDhighly similar to ( 634) loc_os01g13540 12001.m07963 protein NIN-like protein 1, putative, expressed PGSC0003DMT400031944	PGSC0003DMG402012256	PGSC0003DMT400031944	-0,12039924	0,895122301	0,600002052	0,242376246	-0,714384436	0,030847233	-0,251672659	0,640128906	0,166150022	0,863938455	-0,211327667	0,786783814	0,628855926	0,220241861	-0,404618428	0,476500757	0,421113657	0,402841028	0,368121781	0,408497966	0,048849972	0,966257248
PGSC0003DMP400021578	CUST_10566_PI426222305	Kinesin KinG	highly similar to ( 771) AT1G63640 | Symbols: | kinesin motor protein-related | chr1:23589234-23595139 REVERSEweakly similar to ( 191) K125_TOBAC 125 kDa kinesin-related protein - Nicotiana tabacum (Common tobacco)highly similar to ( 677) loc_os01g54080 12001.m11572 protein ATP binding protein, putative, expressedKISc_C_terminal KISc Kinesin KISc KISc_KHC_KIF5 KISc_KIF3 KISc_KIP3_like KISc_KIF4 K…	PGSC0003DMG400012206	PGSC0003DMT400031817	0,07516765	0,963285658	0,106497416	0,952835834	-0,161714275	0,840297258	0,354417742	0,657815194	0,013913947	0,995094871	0,041733394	0,981773365	0,029568314	0,994564205	0,31416694	0,802995964	0,127027799	0,920544131	-0,225027011	0,793086006	0,131462973	0,934151651
PGSC0003DMP400021564	CUST_10567_PI426222305	Peptidase M1 family protein	highly similar to ( 764) AT1G63770 | Symbols: | peptidase M1 family protein | chr1:23657791-23663476 REVERSEhighly similar to ( 739) loc_os08g44860 12008.m080051 protein aminopeptidase N, putative, expressedPepN Peptidase_M1 PGSC0003DMT400031797	PGSC0003DMG400012199	PGSC0003DMT400031797	-0,453238333	0,546153212	-0,60597985	0,427701409	-0,557699244	0,247933586	0,076448586	0,934514541	-0,205671915	0,87420173	-0,243817974	0,817618589	-0,101873435	0,97293199	0,387237336	0,668839755	-0,069043644	0,956784207	0,589680229	0,279894994	-0,478206534	0,49737457
PGSC0003DMP400021533	CUST_10568_PI426222305	Transducin family protein	nearly identical (1264) AT4G11270 | Symbols: | transducin family protein / WD-40 repeat family protein | chr4:6854461-6859490 FORWARDhighly similar to ( 750) loc_os06g22550 12006.m06909 protein nucleotide binding protein, putative, expressed PGSC0003DMT400031759	PGSC0003DMG400012182	PGSC0003DMT400031760	0,385070192	0,330434046	0,117781524	0,892285676	0,524014955	0,054588229	0,388320614	0,290925394	0,201341255	0,764619563	0,263745195	0,620413628	-0,205254454	0,816818313	0,399944429	0,33377361	0,284290735	0,526658293	0,384875376	0,250982069	-0,081437202	0,924162242
PGSC0003DMP400021844	CUST_10569_PI426222305	Conserved gene of unknown function	PGSC0003DMT400032142	PGSC0003DMG403012339	PGSC0003DMT400032142	-0,1459521	0,786518388	-0,101105597	0,896799756	-0,056442391	0,892637724	-0,107530033	0,806687059	-0,038658087	0,966677891	0,034927153	0,966648666	-0,402003475	0,313829905	-0,10034994	0,897404138	0,138318782	0,780927495	0,306658061	0,314482628	-0,135542168	0,813143517
PGSC0003DMP400017880	CUST_1057_PI426222305	Gene of unknown function	PGSC0003DMT400026175	PGSC0003DMG400010087	PGSC0003DMT400026175	-0,939676452	0,224042911	-1,388294228	0,06968246	-0,739864789	0,237250847	-0,487170844	0,579720886	-0,445932188	0,74456601	-0,490244483	0,674273221	-0,880377982	0,383178717	-0,457184548	0,715657714	-0,153819701	0,915676782	-0,070142425	0,954196963	-1,005744881	0,162357146
PGSC0003DMP400021746	CUST_10570_PI426222305	Leucine-rich repeat family protein	moderately similar to ( 317) AT4G23840 | Symbols: | leucine-rich repeat family protein | chr4:12400379-12403190 FORWARDmoderately similar to ( 351) loc_os05g12140 12005.m083652 protein Leucine Rich Repeat family protein, expressed PGSC0003DMT400032024	PGSC0003DMG400012287	PGSC0003DMT400032024	-0,249717271	0,595366817	-0,165315169	0,81184767	-0,096668746	0,817353543	-0,44901985	0,183827259	-0,223371646	0,711430208	0,007872031	0,994636226	-0,082616822	0,956548526	-0,504343735	0,148026058	-0,251844394	0,572554812	-0,041270184	0,93974298	-0,720142218	0,012899597
PGSC0003DMP400021724	CUST_10571_PI426222305	F-box domain containing protein	very weakly similar to (97.1) loc_os12g05709 12012.m04564 protein F-box domain containing protein PGSC0003DMT400031987	PGSC0003DMG400012271	PGSC0003DMT400031987	0,232517991	0,856153112	-0,178220356	0,919386995	0,368978995	0,58810086	-0,142205907	0,890044525	-0,567352961	0,576546072	-0,019628277	0,992699765	0,094395667	0,979133223	0,767449557	0,318452878	0,272639949	0,800705885	0,533443646	0,441078098	-0,695984494	0,342616959
PGSC0003DMP400021772	CUST_10572_PI426222305	Centromeric protein E		PGSC0003DMG400012303	PGSC0003DMT400032056	0,063877677	0,969600062	-0,449229101	0,686242982	-0,55849113	0,330423868	0,132135015	0,89614936	-0,156011719	0,926213555	0,185534493	0,895253808	-0,215712394	0,930051022	0,420049744	0,69383433	-0,241088286	0,826622335	0,508352528	0,455133007	-0,36464269	0,724344778
PGSC0003DMP400061379	CUST_10573_PI426222305	Conserved gene of unknown function	PGSC0003DMT400089704	PGSC0003DMG400039275	PGSC0003DMT400089704	-0,328483935	0,756813461	0,324141085	0,802791508	0,149614795	0,855383987	-0,09334278	0,928214082	-0,505367236	0,621185861	-0,434851446	0,665363734	0,486839604	0,705834001	-0,203991409	0,898598078	-0,277299889	0,787360765	-0,527623449	0,427047801	0,916398021	0,134101123
PGSC0003DMP400021766	CUST_10574_PI426222305	98b	weakly similar to ( 186) AT4G23800 | Symbols: | high mobility group (HMG1/2) family protein | chr4:12390228-12392516 FORWARDweakly similar to ( 178) loc_os02g15810 12002.m06824 protein expressed protein PGSC0003DMT400032049	PGSC0003DMG400012298	PGSC0003DMT400032049	-0,197302183	0,880321873	-0,509435656	0,621895705	-0,68773233	0,202343945	-0,763464663	0,24864917	-0,176458928	0,912067567	-0,633917774	0,46965522	-0,284410254	0,888926251	-0,008101439	0,997306781	-0,94532444	0,133660894	-0,475650384	0,494677432	-0,050788408	0,977849972
PGSC0003DMP400021663	CUST_10575_PI426222305	Conserved gene of unknown function	weakly similar to ( 175) AT4G24090 | Symbols: | unknown protein | chr4:12512742-12514467 FORWARDweakly similar to ( 160) loc_os09g35990 12009.m06550 protein expressed protein PGSC0003DMT400031913	PGSC0003DMG400012243	PGSC0003DMT400031913	0,384850947	0,452511845	-0,207528636	0,807386849	-1,243827525	0,000123105	0,490738685	0,250335396	-0,421489308	0,467790374	-0,077059892	0,93885977	0,106154868	0,953048252	0,211671198	0,792797263	-0,117851927	0,877916852	-0,168187272	0,756049662	0,013447784	0,991275897
PGSC0003DMP400021463	CUST_10576_PI426222305	Ubiquitin	highly similar to ( 679) AT2G46500 | Symbols: | phosphatidylinositol 3- and 4-kinase family protein / ubiquitin family protein | chr2:19086741-19088534 REVERSEhighly similar to ( 603) loc_os05g51230 12005.m09188 protein phosphatidylinositol 3- and 4-kinase family protein, expressedPI3_PI4_kinase PGSC0003DMT400031664	PGSC0003DMG400012141	PGSC0003DMT400031664	0,298557246	0,772419724	0,413396841	0,698221648	-0,05940722	0,945108858	-0,196450227	0,822441172	0,113780246	0,94501095	0,191127865	0,882073062	0,035030406	0,993009765	0,595225139	0,444809428	0,584290565	0,412517387	0,19104587	0,822061774	-0,167008376	0,903258157
PGSC0003DMP400021749	CUST_10577_PI426222305	Endo-beta-1,4-D-glucanase	weakly similar to ( 129) AT4G11050 | Symbols: AtGH9C3 | AtGH9C3 (Arabidopsis thaliana glycosyl hydrolase 9C3); carbohydrate binding / catalytic/ hydrolase, hydrolyzing O-glycosyl compounds | chr4:6747498-6751311 REVERSEweakly similar to ( 101) GUN2_ORYSA Endoglucanase 2 precursor (EC 3.2.1.4) (Endo-1,4-beta glucanase 2) (OsGLU5) - Oryza sativa (Rice)weakly similar to ( 101) loc_os01g12070 12001.m…	PGSC0003DMG400012288	PGSC0003DMT400032027	0,040663212	0,980521623	-0,586992391	0,526313663	-0,536981206	0,33992651	-0,282982351	0,735693831	-0,326820949	0,793806452	-0,122282404	0,936077939	-0,121330786	0,969904858	-0,180080911	0,913189665	-0,317349605	0,741108747	-0,22402544	0,791816319	-0,366189029	0,712539861
PGSC0003DMP400021489	CUST_10578_PI426222305	Ubiquitin ligase protein cop1	moderately similar to ( 442) AT4G11110 | Symbols: SPA2 | SPA2 (SPA1-RELATED 2); protein binding / signal transducer | chr4:6772163-6776675 FORWARDweakly similar to ( 107) COP1_PEA E3 ubiquitin ligase protein COP1 (EC 6.3.2.-) (Constitutive photomorphogenesis protein 1) - Pisum sativum (Garden pea)moderately similar to ( 371) loc_os05g49590 12005.m083816 protein SPA1, putative, expressed PGSC0003D…	PGSC0003DMG400012163	PGSC0003DMT400031698	-0,273008096	0,847194411	-0,211500435	0,914193234	-0,455414054	0,541632227	-0,555819247	0,52153413	-0,146543551	0,941425564	-0,114599691	0,951566837	0,038361686	0,994474488	0,400427381	0,774882463	0,056605232	0,974455195	0,824991475	0,245614822	-0,726515615	0,401541119
PGSC0003DMP400021516	CUST_10579_PI426222305	ATP binding protein	nearly identical (1082) AT1G64110 | Symbols: | AAA-type ATPase family protein | chr1:23796887-23801255 REVERSEweakly similar to ( 172) CDC48_CAPAN Cell division cycle protein 48 homolog - Capsicum annuum (Bell pepper)nearly identical (1040) loc_os01g12660 12001.m07879 protein ATP binding protein, putative, expressedSpoVK RPT1 PRK03992 AAA hflB HflB COG1223 PGSC0003DMT400031731	PGSC0003DMG400012174	PGSC0003DMT400031731	-0,263557785	0,796563369	0,257969235	0,836896362	0,396281489	0,476931161	-1,181816373	0,027913784	-1,057814271	0,093851839	-0,478500567	0,571528465	1,142649779	0,049575074	0,045311612	0,982285806	0,20766696	0,835750453	-0,097592717	0,913863967	0,023639106	0,988787435
PGSC0003DMP400022326	CUST_1058_PI426222305	Cerebral protein	weakly similar to ( 137) AT5G40530 | Symbols: | EXPRESSED IN: 22 plant structures; EXPRESSED DURING: 13 growth stages; CONTAINS InterPro DOMAIN/s: Methyltransferase-related (InterPro:IPR007823); Has 293 Blast hits to 293 proteins in 141 species: Archae - 0; Bacteria - 0; Metazoa - 93; Fungi - 88; Plants - 22; Viruses - 0; Other Eukaryotes - 90 (source: NCBI BLink). | chr5:16234551-16236100 FORWAR…	PGSC0003DMG400012605	PGSC0003DMT400032820	-0,527435345	0,181588045	-0,191879512	0,808392115	-0,085508105	0,864571422	-0,237658175	0,615705455	0,397762907	0,457160665	0,05222455	0,958264981	-0,711204264	0,07484233	0,049021297	0,969373403	0,223294316	0,692682543	0,328259538	0,409388187	-0,179095541	0,794843244
PGSC0003DMP400021835	CUST_10580_PI426222305	Short-chain dehydrogenase	moderately similar to ( 408) AT4G11410 | Symbols: | short-chain dehydrogenase/reductase (SDR) family protein | chr4:6945127-6947186 REVERSEvery weakly similar to (84.0) POR_PEA Protochlorophyllide reductase, chloroplast precursor (EC 1.3.1.33) (PCR) (NADPH-protochlorophyllide oxidoreductase) (POR) - Pisum sativum (Garden pea)moderately similar to ( 385) loc_os09g39670 12009.m06905 protein retinol…	PGSC0003DMG400012336	PGSC0003DMT400032133	-0,128189223	0,913406108	-0,315789006	0,750085595	-0,294075378	0,591792511	-0,287462907	0,669942507	-0,256825978	0,812147636	-0,424911383	0,586299061	-0,035914024	0,991857426	0,285794052	0,772776704	0,260211526	0,750739484	0,111670376	0,890137756	0,293395911	0,734401145
PGSC0003DMP400021641	CUST_10581_PI426222305	Hydrolase	moderately similar to ( 364) AT5G50400 | Symbols: ATPAP27, PAP27 | PAP27 (PURPLE ACID PHOSPHATASE 27); acid phosphatase/ protein serine/threonine phosphatase | chr5:20523575-20526231 REVERSEmoderately similar to ( 344) NPP_HORVU Nucleotide pyrophosphatase/phosphodiesterase (EC 3.-.-.-) (Fragments) - Hordeum vulgare (Barley)moderately similar to ( 349) loc_os08g41880 12008.m08166 protein nucleotid…	PGSC0003DMG400012232	PGSC0003DMT400031891	-0,086118598	0,963297553	0,154298203	0,938517483	-0,185054595	0,840683943	0,231244787	0,825686637	0,174034768	0,926779092	0,216131074	0,890955561	-0,092888767	0,982414608	-0,311271328	0,842239625	0,100248075	0,949621515	0,181793411	0,866699049	-0,093026858	0,962920178
PGSC0003DMP400021843	CUST_10582_PI426222305	Conserved gene of unknown function	PGSC0003DMT400032141	PGSC0003DMG402012339	PGSC0003DMT400032141	-0,457097908	0,541641223	-0,155575197	0,916994078	-0,478672106	0,345094796	-0,894392074	0,100046136	-0,247586226	0,838085022	-0,5152455	0,514181062	-0,071687168	0,982414608	-0,295089707	0,785065573	-0,072302585	0,954389545	0,053641236	0,954559767	-0,303160999	0,748586565
PGSC0003DMP400021795	CUST_10583_PI426222305	Respiratory burst oxidase homolog protein A	moderately similar to ( 283) AT1G64060 | Symbols: ATRBOH F, ATRBOHF, RBOHAP108, RBOHF | ATRBOH F (ARABIDOPSIS THALIANA RESPIRATORY BURST OXIDASE PROTEIN F); NAD(P)H oxidase | chr1:23770266-23776317 FORWARDmoderately similar to ( 270) loc_os01g53294 12001.m11497 protein NADPH oxidase, putative, expressedNAD_binding_6 PGSC0003DMT400032088	PGSC0003DMG400012316	PGSC0003DMT400032088	-1,200114136	0,338467721	-0,869668853	0,625344595	-0,792173064	0,449757707	-0,773238378	0,553529774	-0,325527699	0,904721197	-0,510992471	0,801357265	-0,626038386	0,825021428	-0,009931024	0,998024526	-0,333198291	0,868684294	-1,147786322	0,284383132	-0,594125858	0,747873233
PGSC0003DMP400021413	CUST_10584_PI426222305	Conserved gene of unknown function	weakly similar to ( 106) AT4G24110 | Symbols: | unknown protein | chr4:12520010-12520762 REVERSE PGSC0003DMT400031586	PGSC0003DMG400012120	PGSC0003DMT400031586	-0,072110101	0,961311835	0,768546679	0,287391961	1,42130017	0,001499949	-0,171740093	0,843603899	0,745987131	0,312811771	-0,220582045	0,850723294	-0,063961497	0,986968678	0,756197933	0,246410605	1,398913092	0,00817822	0,43429876	0,496745555	-0,455815435	0,559477803
PGSC0003DMP400021661	CUST_10585_PI426222305	Conserved gene of unknown function	weakly similar to ( 101) AT4G24090 | Symbols: | unknown protein | chr4:12512742-12514467 FORWARD PGSC0003DMT400031911	PGSC0003DMG400012243	PGSC0003DMT400031911	0,398634805	0,389568321	-0,276031227	0,683531719	-1,246639225	6,03E-05	0,538380282	0,169224218	-0,418073458	0,437674561	-0,121277084	0,885654282	0,088068544	0,962398251	0,113677536	0,912457489	-0,134625818	0,845996646	-0,222366457	0,63262554	-0,044774525	0,966257248
PGSC0003DMP400021424	CUST_10586_PI426222305	Ormdl	moderately similar to ( 263) AT5G42000 | Symbols: | ORMDL family protein | chr5:16799455-16799865 FORWARDmoderately similar to ( 251) loc_os07g26940 12007.m079671 protein ORMDL family protein, expressedORMDL COG5081 PGSC0003DMT400031602	PGSC0003DMG400012124	PGSC0003DMT400031602	-0,359693826	0,463385844	-0,081493607	0,939683088	0,887943045	0,0029189	-0,267709719	0,567588487	0,116989248	0,903511469	-0,308797127	0,599514332	-0,051709193	0,981935203	0,161859147	0,852224378	0,042161434	0,96338997	0,089178678	0,880676276	-0,963675152	0,003835139
PGSC0003DMP400021816	CUST_10587_PI426222305	Import inner membrane translocase subunit tim21, mitochondrial	moderately similar to ( 263) AT4G00026 | Symbols: | FUNCTIONS IN: molecular_function unknown; INVOLVED IN: biological_process unknown; LOCATED IN: chloroplast; EXPRESSED IN: cultured cell; CONTAINS InterPro DOMAIN/s: Mitochondrial import inner membrane translocase, subunit Tim21 (InterPro:IPR013261); Has 168 Blast hits to 168 proteins in 84 species: Archae - 0; Bacteria - 0; Metazoa - 92; Fungi -…	PGSC0003DMG401012327	PGSC0003DMT400032113	-0,148827839	0,823439698	0,38716006	0,440987658	0,794407133	0,004198255	0,312774126	0,448497473	0,805017101	0,035571646	0,461569901	0,31138812	-0,175984572	0,868991931	0,810226458	0,018583621	0,955232065	0,003820227	0,491799443	0,138304206	-0,470863234	0,202909605
PGSC0003DMP400021519	CUST_10588_PI426222305	Conserved gene of unknown function	weakly similar to ( 154) AT1G64080 | Symbols: | unknown protein | chr1:23785230-23786557 REVERSEweakly similar to ( 104) loc_os01g12640 12001.m07877 protein expressed protein PGSC0003DMT400031739	PGSC0003DMG400012175	PGSC0003DMT400031739	1,843666178	0,196396327	1,809230837	0,283456257	0,190007028	0,920366287	0,360420843	0,862317719	0,900011783	0,716160228	1,774280573	0,295747012	1,409981044	0,514526457	0,019090585	0,997172644	1,077998012	0,546665484	-0,963782182	0,525806956	0,718175993	0,759974104
PGSC0003DMP400021648	CUST_10589_PI426222305	Conserved gene of unknown function	PGSC0003DMT400031898	PGSC0003DMG400012236	PGSC0003DMT400031898	-0,20650505	0,899628149	0,044508619	0,983869456	1,278779429	0,028271346	0,10111336	0,93658622	0,003585183	0,999202166	-0,256648828	0,871210803	0,336180136	0,889007361	0,314278326	0,851432877	0,085393706	0,961306185	0,147822628	0,900036036	0,332301193	0,813591269
PGSC0003DMP400001062	CUST_1059_PI426222305	Aldehyde dehydrogenase	very weakly similar to (91.7) AT1G23800 | Symbols: ALDH2B7, ALDH2B | ALDH2B7; 3-chloroallyl aldehyde dehydrogenase/ aldehyde dehydrogenase (NAD) | chr1:8412238-8414804 REVERSEvery weakly similar to (92.8) loc_os06g15990 12006.m71425 protein aldehyde dehydrogenase, mitochondrial precursor, putative, expressed PGSC0003DMT400001430	PGSC0003DMG402000528	PGSC0003DMT400001430	0,296783193	0,68639241	0,000143368	0,999864468	0,24589819	0,629722607	-0,10804261	0,885166896	0,172351802	0,877390145	0,352522533	0,631399052	-0,155063186	0,933383738	0,168859886	0,88602423	0,451278651	0,429806747	0,681419635	0,112524269	0,671185467	0,150639837
PGSC0003DMP400021841	CUST_10590_PI426222305	BHLH transcription factor JAF13	moderately similar to ( 236) AT5G41315 | Symbols: GL3, MYC6.2 | GL3 (GLABROUS 3); protein binding / transcription factor | chr5:16529457-16532866 FORWARDweakly similar to ( 124) ARRS_MAIZE Anthocyanin regulatory R-S protein - Zea mays (Maize)weakly similar to ( 120) loc_os04g47040 12004.m09650 protein anthocyanin regulatory Lc protein, putative, expressed PGSC0003DMT400032139	PGSC0003DMG401012339	PGSC0003DMT400032139	-0,004719785	0,997503295	-0,106748037	0,937134278	-2,272456455	2,31E-07	0,27021543	0,666527475	0,147529089	0,902713667	-0,32457455	0,680471764	-0,220248764	0,886948649	-0,45931338	0,481680387	-0,174348743	0,839206654	-0,705175594	0,10912007	-0,216496656	0,812270849
PGSC0003DMP400021763	CUST_10591_PI426222305	Proline transporter	moderately similar to ( 432) AT5G41800 | Symbols: | amino acid transporter family protein | chr5:16733842-16735888 FORWARDmoderately similar to ( 365) loc_os01g43320 12001.m10595 protein amino acid permease-like protein, putative, expressedAa_trans PGSC0003DMT400032045	PGSC0003DMG400012297	PGSC0003DMT400032045	-0,554612392	0,665113017	0,427172235	0,808431248	-0,489496444	0,578429189	-1,031556234	0,24200137	-0,029173814	0,991585429	-0,302188634	0,86278704	0,218794278	0,953478846	-1,061713304	0,27214046	-0,699655882	0,523179823	-1,0952992	0,163536433	0,744107411	0,483233751
PGSC0003DMP400066209	CUST_10592_PI426222305	Protein phosphatase 2C 51	weakly similar to ( 145) AT1G72770 | Symbols: HAB1 | HAB1 (HOMOLOGY TO ABI1); catalytic/ protein serine/threonine phosphatase | chr1:27390998-27392413 FORWARDweakly similar to ( 179) loc_os01g46760 12001.m10873 protein protein phosphatase 2C ABI1, putative, expressedPP2Cc PP2Cc PP2C PTC1 PGSC0003DMT400094534	PGSC0003DMG400044105	PGSC0003DMT400094534	-0,913828472	0,325797412	0,044536523	0,985152695	0,424430397	0,628469694	0,550551638	0,578052298	0,251847185	0,900508356	0,491578778	0,72102285	-0,161385543	0,969542454	0,260719831	0,901090024	-0,052855566	0,977797382	-0,352227229	0,740870252	0,122663221	0,958039116
PGSC0003DMP400060001	CUST_10593_PI426222305	Plant cell wall protein SlTFR88	weakly similar to ( 133) AT2G46150 | Symbols: | FUNCTIONS IN: molecular_function unknown; INVOLVED IN: biological_process unknown; LOCATED IN: plasma membrane; EXPRESSED IN: 15 plant structures; EXPRESSED DURING: 7 growth stages; CONTAINS InterPro DOMAIN/s: Harpin-induced 1 (InterPro:IPR010847); BEST Arabidopsis thaliana protein match is: unknown protein (TAIR:AT3G54200.1); Has 137 Blast hits to …	PGSC0003DMG400037897	PGSC0003DMT400088326	0,755847484	0,361904538	-0,002536616	0,999543821	0,55946539	0,397687999	0,244418159	0,811769783	0,376965542	0,790897452	0,315408477	0,81314496	0,039574687	0,993673753	0,017694135	0,994717878	-0,185601581	0,89099017	0,543537615	0,480981885	0,10325967	0,958956292
PGSC0003DMP400021745	CUST_10594_PI426222305	Conserved gene of unknown function	moderately similar to ( 378) AT4G23860 | Symbols: | PHD finger protein-related | chr4:12409336-12411336 FORWARDmoderately similar to ( 398) loc_os06g33810 12006.m07918 protein protein binding protein, putative, expressed PGSC0003DMT400032023	PGSC0003DMG400012286	PGSC0003DMT400032023	0,109180588	0,892079878	0,009271598	0,994263555	0,696591362	0,01723938	-0,361698098	0,390829269	0,079962086	0,938404075	-0,118207855	0,886022846	-0,190838509	0,860572527	0,055772048	0,964599971	0,242906851	0,655646686	-0,101061521	0,858036995	0,71240616	0,035849139
PGSC0003DMP400021728	CUST_10595_PI426222305	UDP-glucose 4-epimerase	highly similar to ( 570) AT4G10960 | Symbols: UGE5 | UGE5 (UDP-D-glucose/UDP-D-galactose 4-epimerase 5); UDP-glucose 4-epimerase/ protein dimerization | chr4:6716083-6718472 REVERSEmoderately similar to ( 482) GALE1_PEA UDP-glucose 4-epimerase (EC 5.1.3.2) (Galactowaldenase) (UDP-galactose 4-epimerase) - Pisum sativum (Garden pea)highly similar to ( 556) loc_os05g51670 12005.m27995 protein UDP-gl…	PGSC0003DMG400012274	PGSC0003DMT400031994	1,249249813	0,006435877	0,030138117	0,983755665	2,231398991	5,56E-07	2,046358752	3,77E-05	0,453381772	0,558547832	1,302373499	0,016050964	-0,44563175	0,627447459	0,71719664	0,188598236	0,110400422	0,913121815	0,566790501	0,244746252	0,38496194	0,574881651
PGSC0003DMP400062162	CUST_10596_PI426222305	Conserved gene of unknown function	very weakly similar to (95.1) loc_os12g05709 12012.m04564 protein F-box domain containing protein PGSC0003DMT400090487	PGSC0003DMG400040058	PGSC0003DMT400090487	0,876751001	0,274628522	0,538279946	0,665893134	0,828762968	0,175443676	0,14125843	0,904282121	0,122280338	0,954183414	-0,06075268	0,976286294	0,862640461	0,407456875	0,692548334	0,476500757	-0,039848197	0,981649653	0,880630273	0,201100253	0,337850681	0,799705822
PGSC0003DMP400021455	CUST_10597_PI426222305	Structural constituent of ribosome	moderately similar to ( 227) AT1G64510 | Symbols: | ribosomal protein S6 family protein | chr1:23954993-23956205 REVERSEmoderately similar to ( 221) RR6_SPIOL 30S ribosomal protein S6 alpha, chloroplast precursor [Contains: 30S ribosomal protein S6 beta; 30S ribosomal protein S6 gamma; 30S ribosomal protein S6 delta; 30S ribosomal protein S6 epsilon] (Fragment) - Spinacia oleracea (Spinach)weakly…	PGSC0003DMG400012136	PGSC0003DMT400031648	0,408533124	0,569226059	-0,429156792	0,607925464	-1,958759214	6,39E-06	0,128193078	0,874151633	-0,770942854	0,213014525	-0,196328646	0,851647961	0,249090007	0,872729592	-0,547818617	0,401891547	-1,334153796	0,00488212	-1,457171739	0,001514378	0,714704081	0,168510739
PGSC0003DMP400021753	CUST_10598_PI426222305	Keratin-associated protein 6-2	PGSC0003DMT400032033	PGSC0003DMG400012292	PGSC0003DMT400032033	-0,285513539	0,734847089	-0,01334678	0,993685433	-0,495489243	0,27038628	-0,262548856	0,696085783	-0,224485409	0,841550468	-0,535269265	0,441530167	0,10959688	0,965406476	0,027916736	0,988595608	0,17484215	0,849275288	0,740675818	0,110000461	0,184250887	0,861331696
PGSC0003DMP400021617	CUST_10599_PI426222305	ATP binding protein	highly similar to ( 586) AT1G63300 | Symbols: | unknown protein | chr1:23482193-23486067 FORWARDmoderately similar to ( 401) loc_os10g36060 12010.m06420 protein chorion family 2 protein, expressed PGSC0003DMT400031861	PGSC0003DMG400012221	PGSC0003DMT400031861	1,525586641	0,021706116	0,54006837	0,658888745	-2,182843962	0,000128732	1,599646275	0,01751975	0,545357534	0,654825515	0,277010699	0,847894202	-0,293559427	0,904524827	0,110783307	0,962825405	-0,314101858	0,790638828	-0,971767077	0,142151826	0,737768846	0,374318144
PGSC0003DMP400064025	CUST_106_PI426222305	Gene of unknown function	PGSC0003DMT400092350	PGSC0003DMG400041921	PGSC0003DMT400092350	-0,748493758	0,41962257	-0,051459988	0,981715646	-0,088759574	0,934078161	0,402807688	0,683789954	-0,378624779	0,808365996	0,644090958	0,564436687	-0,494370396	0,782821406	0,064831146	0,980654591	0,319892719	0,799103555	0,10779801	0,930289789	-0,30544169	0,837253953
PGSC0003DMP400017724	CUST_1060_PI426222305	Geraniol 10-hydroxylase	moderately similar to ( 380) AT2G45570 | Symbols: CYP76C2 | CYP76C2; electron carrier/ heme binding / iron ion binding / monooxygenase/ oxygen binding | chr2:18779935-18781922 REVERSEmoderately similar to ( 301) C76A2_SOLME Cytochrome P450 76A2 (EC 1.14.-.-) (CYPLXXVIA2) (P-450EG7) - Solanum melongena (Eggplant) (Aubergine)moderately similar to ( 368) loc_os03g14400 12003.m06880 protein cytochrom…	PGSC0003DMG402010026	PGSC0003DMT400025979	-0,025149771	0,990929898	-0,695584086	0,572573851	-1,940626263	0,001467042	0,736102214	0,406011269	-0,331728615	0,849950393	0,09289299	0,965745567	0,403237464	0,85707755	-0,671794985	0,554690728	-2,012540753	0,005251166	-1,555470601	0,023647811	1,233458367	0,10073381
PGSC0003DMP400021791	CUST_10600_PI426222305	Conserved gene of unknown function	moderately similar to ( 358) AT5G41620 | Symbols: | FUNCTIONS IN: molecular_function unknown; INVOLVED IN: biological_process unknown; LOCATED IN: chloroplast, plasma membrane; EXPRESSED IN: 9 plant structures; EXPRESSED DURING: 6 growth stages; BEST Arabidopsis thaliana protein match is: intracellular protein transport protein USO1-related (TAIR:AT1G64180.1); Has 2568 Blast hits to 2157 proteins…	PGSC0003DMG400012313	PGSC0003DMT400032084	-0,118914082	0,845151422	-0,370767623	0,376516137	-0,386242747	0,140219697	0,019191282	0,975021028	0,002054678	0,999135189	0,003459603	0,997477614	-0,48587341	0,194526687	-0,333862697	0,403203354	-0,079561786	0,896789591	-0,007516088	0,98946568	-0,681699327	0,013758377
PGSC0003DMP400021497	CUST_10601_PI426222305	Vacuolar proton ATPase subunit E	moderately similar to ( 293) AT1G64200 | Symbols: VHA-E3 | VHA-E3 (VACUOLAR H+-ATPASE SUBUNIT E ISOFORM 3); proton-transporting ATPase, rotational mechanism | chr1:23828537-23830002 REVERSEmoderately similar to ( 296) VATE_GOSHI Vacuolar ATP synthase subunit E (EC 3.6.3.14) (V-ATPase E subunit) (Vacuolar proton pump E subunit) - Gossypium hirsutum (Upland cotton)moderately similar to ( 291) loc_o…	PGSC0003DMG400012166	PGSC0003DMT400031707	-1,342065396	0,118147942	-0,158555492	0,947402788	-0,689685322	0,390568115	-1,48972089	0,074499943	-0,482401461	0,775707688	-1,552036598	0,112394161	0,059474536	0,991847505	-1,295034025	0,153407272	-0,490794952	0,704487953	-0,850894271	0,32540315	-0,143106817	0,95216176
PGSC0003DMP400021600	CUST_10602_PI426222305	Muc1p	PGSC0003DMT400031839	PGSC0003DMG400012213	PGSC0003DMT400031839	-0,242536149	0,748665456	0,199644148	0,845245377	0,687905708	0,054167359	-0,25175608	0,666867075	0,398521277	0,572991721	-0,035218549	0,978323732	-0,851207774	0,073648092	0,113394089	0,929553611	0,568739945	0,238515178	0,444925803	0,328936653	-0,43197013	0,42761718
PGSC0003DMP400021482	CUST_10603_PI426222305	Serine-threonine protein kinase, plant-type	weakly similar to ( 144) AT5G58300 | Symbols: | leucine-rich repeat transmembrane protein kinase, putative | chr5:23572821-23574871 FORWARDweakly similar to ( 102) PSKR_DAUCA Phytosulfokine receptor precursor (EC 2.7.11.1) (Phytosulfokine LRR receptor kinase) - Daucus carota (Carrot)weakly similar to ( 142) loc_os01g60330 12001.m12161 protein ATP binding protein, putative, expressed PGSC0003DMT40…	PGSC0003DMG400012157	PGSC0003DMT400031689	-0,278679012	0,817906804	0,102565206	0,958453186	-0,178646903	0,832208469	-0,35301232	0,682203232	-0,118752458	0,949827535	-0,886087055	0,27969386	0,553439437	0,66524713	0,823751798	0,279411904	0,548330414	0,522785288	0,612734996	0,366385146	-0,559408348	0,511324983
[truncated: 52,174 more rows]
