# Supplementary material for: Quantitative proteomics and transcriptomics of potato in response to Phytophthora infestans in compatible and incompatible interactions
Source: BMC Genomics. 2014 Jun 19;15(1):497. doi: 10.1186/1471-2164-15-497 (PMC4079953; doi:10.1186/1471-2164-15-497)
Supplement: Supplementary file 3 — Additional file 3: Table S2: List of enriched Gene Ontology terms across the time course. Enrichment was done with GOEast using default settings and a cut-off of p < 0.1. (TXT 118 KB) [file 12864_2014_6185_MOESM3_ESM.txt]

Supporting Information Table S2: List of enriched Gene Ontology terms across the time course. Enrichment was done with GOEast using default settings and a cut-off of p<0.1.
GOID	Term	Des24vsDesC	Des6vsDesC	Des72vsDesC	SM24vsSMC	SM6vsSMC	SM72vsSMC	SMCvsDesC	SW24vsSWC	SW6vsSWC	SW72vsSWC	SWCvsDesC
GO:0047274	galactinol-sucrose galactosyltransferase activity	>0,1	>0,1	>0,1	>0,1	>0,1	>0,1	0,071328055	>0,1	>0,1	>0,1	>0,1
GO:0070417	cellular response to cold	>0,1	>0,1	>0,1	>0,1	>0,1	0,022986542	>0,1	>0,1	>0,1	>0,1	>0,1
GO:0009534	chloroplast thylakoid	>0,1	>0,1	0	0,065494925	>0,1	>0,1	>0,1	8,26E-11	>0,1	2,24E-16	>0,1
GO:0006066	alcohol metabolic process	0,002255818	>0,1	0,019311239	>0,1	0,046424716	0,000483095	>0,1	>0,1	0,007529889	0,007248502	>0,1
GO:0051865	protein autoubiquitination	>0,1	0,032112193	>0,1	>0,1	>0,1	>0,1	>0,1	0,035624348	>0,1	>0,1	>0,1
GO:0044237	cellular metabolic process	0,011818512	0,054275617	0	0,002108209	0,010400999	>0,1	>0,1	1,10E-18	1,56E-07	0	>0,1
GO:0044264	cellular polysaccharide metabolic process	2,17E-06	>0,1	2,95E-08	0,060968873	>0,1	0,005731532	>0,1	0,018432793	>0,1	0,070268278	>0,1
GO:0043228	non-membrane-bounded organelle	>0,1	>0,1	2,41E-23	>0,1	>0,1	>0,1	>0,1	0,071158316	>0,1	5,37E-10	0,041027777
GO:0009814	defense response, incompatible interaction	>0,1	>0,1	1,45E-08	>0,1	>0,1	>0,1	>0,1	>0,1	>0,1	>0,1	>0,1
GO:0009913	epidermal cell differentiation	0,006317875	>0,1	>0,1	>0,1	0,006300879	>0,1	>0,1	>0,1	>0,1	>0,1	>0,1
GO:0008092	cytoskeletal protein binding	>0,1	>0,1	>0,1	>0,1	>0,1	>0,1	>0,1	>0,1	>0,1	0,069898459	>0,1
GO:0006499	N-terminal protein myristoylation	>0,1	0,001495617	0,000864386	>0,1	>0,1	>0,1	>0,1	>0,1	>0,1	>0,1	>0,1
GO:0006091	generation of precursor metabolites and energy	>0,1	>0,1	6,09E-20	>0,1	>0,1	>0,1	>0,1	0,002506601	0,00602935	0,000238341	>0,1
GO:0009751	response to salicylic acid stimulus	>0,1	>0,1	3,32E-13	>0,1	>0,1	>0,1	>0,1	>0,1	0,019753087	>0,1	>0,1
GO:0006817	phosphate ion transport	>0,1	>0,1	>0,1	>0,1	>0,1	>0,1	>0,1	0,084562584	>0,1	>0,1	>0,1
GO:0008544	epidermis development	0,006735631	>0,1	>0,1	>0,1	0,007145144	>0,1	>0,1	>0,1	>0,1	>0,1	>0,1
GO:0009867	jasmonic acid mediated signaling pathway	>0,1	>0,1	0,001505143	>0,1	>0,1	>0,1	>0,1	>0,1	>0,1	>0,1	>0,1
GO:0005216	ion channel activity	>0,1	>0,1	0,045957084	>0,1	>0,1	>0,1	>0,1	>0,1	>0,1	>0,1	>0,1
GO:0008603	cAMP-dependent protein kinase regulator activity	>0,1	>0,1	0,038114298	>0,1	>0,1	>0,1	>0,1	>0,1	>0,1	>0,1	>0,1
GO:0009790	embryo development	>0,1	>0,1	4,96E-06	>0,1	>0,1	>0,1	>0,1	>0,1	>0,1	>0,1	>0,1
GO:0019321	pentose metabolic process	>0,1	>0,1	0,050153974	>0,1	>0,1	>0,1	>0,1	>0,1	>0,1	>0,1	>0,1
GO:0016709	oxidoreductase activity, acting on paired donors, with incorporation or reduction of molecular oxygen, NADH or NADPH as one donor, and incorporation of one atom of oxygen	>0,1	3,57E-08	0,000124152	>0,1	>0,1	>0,1	>0,1	6,78E-05	1,69E-06	0,001327277	>0,1
GO:0003677	DNA binding	>0,1	>0,1	9,28E-08	>0,1	>0,1	>0,1	>0,1	>0,1	>0,1	>0,1	>0,1
GO:0080090	regulation of primary metabolic process	>0,1	>0,1	0,000889826	>0,1	>0,1	>0,1	>0,1	>0,1	>0,1	>0,1	>0,1
GO:0030243	cellulose metabolic process	>0,1	>0,1	0,003892943	>0,1	>0,1	>0,1	>0,1	>0,1	>0,1	>0,1	>0,1
GO:0016705	oxidoreductase activity, acting on paired donors, with incorporation or reduction of molecular oxygen	>0,1	3,41E-07	0,000434185	>0,1	0,038470099	>0,1	>0,1	4,85E-05	6,98E-06	0,003892453	>0,1
GO:0019684	photosynthesis, light reaction	>0,1	>0,1	3,70E-13	>0,1	>0,1	>0,1	>0,1	0,003198802	7,85E-05	0,000468149	>0,1
GO:0010583	response to cyclopentenone	>0,1	0,081516272	>0,1	>0,1	>0,1	>0,1	>0,1	>0,1	>0,1	>0,1	>0,1
GO:0006810	transport	>0,1	0,022731429	3,06E-26	>0,1	0,044666376	>0,1	>0,1	0,007594632	>0,1	1,33E-05	>0,1
GO:0004872	receptor activity	>0,1	>0,1	3,28E-06	>0,1	>0,1	>0,1	>0,1	>0,1	>0,1	>0,1	>0,1
GO:0016138	glycoside biosynthetic process	>0,1	>0,1	0,041197273	>0,1	>0,1	>0,1	>0,1	>0,1	>0,1	6,31E-05	>0,1
GO:0046351	disaccharide biosynthetic process	>0,1	>0,1	0,016271537	>0,1	>0,1	>0,1	>0,1	>0,1	>0,1	0,000352912	>0,1
GO:0008443	phosphofructokinase activity	>0,1	0,002983828	2,02E-05	>0,1	0,007447247	>0,1	>0,1	>0,1	>0,1	>0,1	>0,1
GO:0045252	oxoglutarate dehydrogenase complex	>0,1	>0,1	0,037509179	>0,1	>0,1	>0,1	>0,1	>0,1	>0,1	>0,1	>0,1
GO:0033014	tetrapyrrole biosynthetic process	>0,1	>0,1	0,000158103	>0,1	>0,1	>0,1	>0,1	>0,1	>0,1	0,023088626	>0,1
GO:0043436	oxoacid metabolic process	>0,1	>0,1	1,61E-23	>0,1	>0,1	>0,1	>0,1	4,41E-07	0,053096569	9,06E-14	>0,1
GO:0015698	inorganic anion transport	>0,1	0,060394903	>0,1	>0,1	>0,1	>0,1	>0,1	0,003857339	>0,1	0,007913382	>0,1
GO:0016310	phosphorylation	>0,1	0,095536895	3,16E-24	>0,1	0,037222294	>0,1	>0,1	0,018487878	0,005676898	>0,1	>0,1
GO:0009738	abscisic acid mediated signaling pathway	>0,1	>0,1	>0,1	0,053170897	>0,1	>0,1	>0,1	>0,1	>0,1	>0,1	>0,1
GO:0060918	auxin transport	0,003946221	>0,1	>0,1	>0,1	>0,1	>0,1	>0,1	>0,1	>0,1	>0,1	>0,1
GO:0016903	oxidoreductase activity, acting on the aldehyde or oxo group of donors	>0,1	>0,1	0,023634503	>0,1	>0,1	>0,1	>0,1	>0,1	>0,1	0,006936457	>0,1
GO:0022803	passive transmembrane transporter activity	>0,1	>0,1	0,050001266	>0,1	>0,1	>0,1	>0,1	>0,1	>0,1	>0,1	>0,1
GO:0009629	response to gravity	>0,1	>0,1	0,004907038	>0,1	>0,1	>0,1	>0,1	>0,1	>0,1	>0,1	>0,1
GO:0044042	glucan metabolic process	1,89E-07	>0,1	2,90E-07	0,007934677	>0,1	0,002004849	>0,1	0,01478372	>0,1	>0,1	>0,1
GO:0007051	spindle organization	>0,1	>0,1	>0,1	>0,1	>0,1	>0,1	>0,1	>0,1	>0,1	0,009565735	>0,1
GO:0008234	cysteine-type peptidase activity	>0,1	>0,1	0,004959596	>0,1	>0,1	>0,1	>0,1	>0,1	>0,1	>0,1	>0,1
GO:0070008	serine-type exopeptidase activity	>0,1	>0,1	>0,1	>0,1	>0,1	>0,1	>0,1	>0,1	>0,1	0,075866608	>0,1
GO:0004888	transmembrane signaling receptor activity	>0,1	>0,1	3,72E-06	>0,1	>0,1	>0,1	>0,1	>0,1	>0,1	>0,1	>0,1
GO:0009653	anatomical structure morphogenesis	>0,1	0,002876549	>0,1	>0,1	0,094652664	>0,1	>0,1	>0,1	>0,1	>0,1	>0,1
GO:0044462	external encapsulating structure part	>0,1	>0,1	0,056841036	>0,1	>0,1	>0,1	>0,1	>0,1	>0,1	>0,1	>0,1
GO:0004689	phosphorylase kinase activity	>0,1	0,073673697	0,003385483	>0,1	>0,1	>0,1	>0,1	>0,1	>0,1	>0,1	>0,1
GO:0046483	heterocycle metabolic process	>0,1	>0,1	2,08E-09	>0,1	>0,1	>0,1	>0,1	>0,1	>0,1	0,003959732	>0,1
GO:0006139	nucleobase-containing compound metabolic process	>0,1	>0,1	9,02E-06	>0,1	>0,1	>0,1	>0,1	>0,1	>0,1	7,30E-07	0,002646885
GO:0008017	microtubule binding	>0,1	>0,1	>0,1	>0,1	>0,1	>0,1	>0,1	>0,1	>0,1	0,054883283	>0,1
GO:0009889	regulation of biosynthetic process	>0,1	>0,1	0,005906937	>0,1	>0,1	>0,1	>0,1	>0,1	>0,1	>0,1	>0,1
GO:0009407	toxin catabolic process	>0,1	>0,1	0,011802129	>0,1	>0,1	>0,1	>0,1	>0,1	0,062975439	>0,1	>0,1
GO:0016210	naringenin-chalcone synthase activity	0,001838907	>0,1	>0,1	>0,1	>0,1	>0,1	>0,1	>0,1	>0,1	>0,1	>0,1
GO:0016137	glycoside metabolic process	>0,1	>0,1	0,000319296	>0,1	>0,1	>0,1	>0,1	>0,1	>0,1	0,000693413	>0,1
GO:0016131	brassinosteroid metabolic process	0,017845695	>0,1	>0,1	0,045772574	>0,1	0,033253915	>0,1	>0,1	>0,1	0,039751691	>0,1
GO:0016740	transferase activity	0,063861287	0,000670374	0	0,023847024	0,005972581	>0,1	>0,1	2,65E-08	0,00086872	5,71E-11	>0,1
GO:0038023	signaling receptor activity	>0,1	>0,1	1,42E-06	>0,1	>0,1	>0,1	>0,1	>0,1	>0,1	>0,1	>0,1
GO:0022834	ligand-gated channel activity	>0,1	>0,1	0,000682434	>0,1	>0,1	>0,1	>0,1	>0,1	>0,1	>0,1	>0,1
GO:0080053	response to phenylalanine	0,018509734	>0,1	>0,1	>0,1	>0,1	>0,1	>0,1	>0,1	>0,1	>0,1	>0,1
GO:0009559	embryo sac central cell differentiation	>0,1	>0,1	>0,1	>0,1	>0,1	>0,1	0,079461734	>0,1	>0,1	>0,1	>0,1
GO:0002376	immune system process	>0,1	>0,1	3,85E-08	>0,1	>0,1	>0,1	>0,1	>0,1	>0,1	>0,1	0,048278784
GO:0009312	oligosaccharide biosynthetic process	>0,1	>0,1	0,077064796	>0,1	>0,1	>0,1	>0,1	>0,1	>0,1	0,009111317	>0,1
GO:0016168	chlorophyll binding	>0,1	>0,1	8,09E-06	>0,1	>0,1	>0,1	>0,1	>0,1	0,00022087	>0,1	>0,1
GO:0015849	organic acid transport	0,00579621	>0,1	>0,1	>0,1	>0,1	>0,1	>0,1	>0,1	>0,1	>0,1	>0,1
GO:0008545	JUN kinase kinase activity	>0,1	>0,1	0,0279888	>0,1	>0,1	>0,1	>0,1	>0,1	>0,1	>0,1	>0,1
GO:0016036	cellular response to phosphate starvation	>0,1	>0,1	0,003542478	>0,1	>0,1	>0,1	>0,1	>0,1	>0,1	0,0357899	>0,1
GO:0046914	transition metal ion binding	0,018509734	6,03E-11	9,13E-25	>0,1	3,42E-05	>0,1	0,061986012	5,16E-13	7,23E-15	4,34E-09	0,094037609
GO:0008766	UDP-N-acetylmuramoylalanyl-D-glutamyl-2,6-diaminopimelate-D-alanyl-D-alanine ligase activity	>0,1	>0,1	>0,1	>0,1	>0,1	>0,1	>0,1	>0,1	0,062975439	>0,1	>0,1
GO:0009579	thylakoid	>0,1	>0,1	0	0,023926903	>0,1	>0,1	>0,1	4,22E-16	>0,1	8,28E-27	>0,1
GO:0016661	oxidoreductase activity, acting on other nitrogenous compounds as donors	>0,1	>0,1	>0,1	>0,1	0,071727798	>0,1	>0,1	>0,1	>0,1	>0,1	>0,1
GO:0030246	carbohydrate binding	>0,1	>0,1	2,40E-06	>0,1	>0,1	>0,1	>0,1	>0,1	>0,1	>0,1	>0,1
GO:0044436	thylakoid part	>0,1	>0,1	0	0,007401953	>0,1	>0,1	>0,1	5,32E-12	>0,1	1,51E-16	>0,1
GO:0030048	actin filament-based movement	>0,1	>0,1	>0,1	>0,1	0,000577353	>0,1	>0,1	>0,1	0,000123862	>0,1	>0,1
GO:0010091	trichome branching	>0,1	>0,1	>0,1	>0,1	0,000577353	>0,1	>0,1	>0,1	0,000123862	>0,1	>0,1
GO:0072594	establishment of protein localization to organelle	>0,1	>0,1	0,088722816	>0,1	>0,1	>0,1	>0,1	>0,1	>0,1	>0,1	>0,1
GO:0030301	cholesterol transport	>0,1	0,074406563	>0,1	>0,1	>0,1	>0,1	>0,1	>0,1	>0,1	>0,1	>0,1
GO:0048869	cellular developmental process	>0,1	0,022056468	0,019819306	>0,1	>0,1	>0,1	>0,1	>0,1	>0,1	>0,1	>0,1
GO:0005984	disaccharide metabolic process	>0,1	>0,1	1,52E-05	>0,1	>0,1	>0,1	>0,1	>0,1	>0,1	0,01439761	>0,1
GO:0072524	pyridine-containing compound metabolic process	>0,1	>0,1	6,43E-06	>0,1	>0,1	>0,1	>0,1	>0,1	>0,1	>0,1	>0,1
GO:0006265	DNA topological change	>0,1	>0,1	>0,1	>0,1	0,068499188	>0,1	>0,1	>0,1	0,003652627	>0,1	>0,1
GO:0006796	phosphate-containing compound metabolic process	>0,1	0,035109749	4,34E-25	>0,1	0,007396812	>0,1	>0,1	0,002786506	0,000238698	>0,1	>0,1
GO:0051409	response to nitrosative stress	>0,1	>0,1	>0,1	>0,1	>0,1	>0,1	>0,1	>0,1	0,070980479	>0,1	>0,1
GO:0007165	signal transduction	>0,1	0,002092939	6,88E-20	>0,1	0,000522541	>0,1	>0,1	>0,1	0,001350575	>0,1	>0,1
GO:0006520	cellular amino acid metabolic process	>0,1	>0,1	1,85E-13	>0,1	>0,1	>0,1	>0,1	>0,1	>0,1	3,55E-06	>0,1
GO:0016830	carbon-carbon lyase activity	>0,1	>0,1	0,013414607	>0,1	>0,1	>0,1	>0,1	>0,1	>0,1	>0,1	>0,1
GO:0050897	cobalt ion binding	>0,1	>0,1	0,01020312	>0,1	>0,1	>0,1	>0,1	>0,1	>0,1	>0,1	>0,1
GO:0043543	protein acylation	>0,1	0,002779724	0,001196455	>0,1	>0,1	>0,1	>0,1	>0,1	>0,1	>0,1	>0,1
GO:0046777	protein autophosphorylation	>0,1	3,44E-05	3,62E-09	>0,1	0,041290232	>0,1	>0,1	>0,1	0,049700995	>0,1	>0,1
GO:0070001	aspartic-type peptidase activity	>0,1	>0,1	>0,1	>0,1	>0,1	>0,1	>0,1	>0,1	0,070980479	>0,1	>0,1
GO:0000151	ubiquitin ligase complex	>0,1	>0,1	0,058354135	>0,1	>0,1	>0,1	>0,1	>0,1	>0,1	>0,1	>0,1
GO:0033036	macromolecule localization	>0,1	>0,1	7,86E-10	>0,1	>0,1	>0,1	>0,1	>0,1	>0,1	>0,1	>0,1
GO:0033273	response to vitamin	>0,1	>0,1	0,001264181	>0,1	>0,1	>0,1	>0,1	>0,1	>0,1	>0,1	>0,1
GO:0009639	response to red or far red light	>0,1	>0,1	2,96E-06	>0,1	0,041432725	>0,1	>0,1	>0,1	0,000125655	>0,1	>0,1
GO:0006629	lipid metabolic process	0,019849748	3,02E-07	1,88E-17	0,053173347	0,065905772	0,043721086	>0,1	1,21E-08	0,006571852	6,21E-12	>0,1
GO:0006030	chitin metabolic process	>0,1	>0,1	1,04E-07	>0,1	>0,1	>0,1	>0,1	0,079078022	>0,1	>0,1	>0,1
GO:0006970	response to osmotic stress	>0,1	0,005389186	3,45E-16	>0,1	0,016390752	>0,1	>0,1	>0,1	0,000492785	>0,1	>0,1
GO:0009526	plastid envelope	>0,1	>0,1	8,60E-28	>0,1	>0,1	>0,1	>0,1	0,002185921	>0,1	3,24E-07	>0,1
GO:0071367	cellular response to brassinosteroid stimulus	>0,1	0,011552996	>0,1	>0,1	>0,1	>0,1	>0,1	>0,1	>0,1	>0,1	>0,1
GO:0055114	oxidation-reduction process	0,000452178	1,24E-09	0	>0,1	1,40E-05	>0,1	>0,1	9,14E-23	6,64E-13	3,59E-19	>0,1
GO:0035637	multicellular organismal signaling	>0,1	>0,1	0,000320461	>0,1	>0,1	>0,1	>0,1	>0,1	>0,1	>0,1	>0,1
GO:0046527	glucosyltransferase activity	>0,1	>0,1	2,60E-06	>0,1	>0,1	0,004630258	>0,1	0,022078181	>0,1	0,007703182	>0,1
GO:0007623	circadian rhythm	>0,1	>0,1	>0,1	>0,1	>0,1	>0,1	>0,1	>0,1	0,024099455	>0,1	>0,1
GO:0006566	threonine metabolic process	>0,1	>0,1	0,041720932	>0,1	>0,1	>0,1	>0,1	>0,1	>0,1	>0,1	>0,1
GO:0006952	defense response	>0,1	>0,1	9,92E-11	>0,1	>0,1	>0,1	>0,1	0,04765835	0,011514162	>0,1	0,003243374
GO:0046785	microtubule polymerization	>0,1	0,01222226	>0,1	>0,1	>0,1	>0,1	>0,1	>0,1	>0,1	>0,1	>0,1
GO:0051734	ATP-dependent polynucleotide kinase activity	>0,1	0,048102975	1,09E-05	>0,1	0,046424716	>0,1	>0,1	>0,1	>0,1	>0,1	>0,1
GO:0071845	cellular component disassembly at cellular level	>0,1	>0,1	>0,1	>0,1	>0,1	>0,1	0,045876923	>0,1	>0,1	>0,1	>0,1
GO:0008134	transcription factor binding	>0,1	>0,1	0,000142318	>0,1	>0,1	>0,1	>0,1	>0,1	>0,1	>0,1	>0,1
GO:1901071	glucosamine-containing compound metabolic process	>0,1	>0,1	1,89E-07	>0,1	>0,1	>0,1	>0,1	0,086224147	>0,1	>0,1	>0,1
GO:0005783	endoplasmic reticulum	>0,1	>0,1	2,42E-10	>0,1	>0,1	>0,1	>0,1	>0,1	>0,1	>0,1	>0,1
GO:0071944	cell periphery	2,70E-05	4,22E-15	0	0,001718089	4,94E-14	0,064372557	>0,1	2,62E-05	4,25E-19	1,90E-17	>0,1
GO:0060255	regulation of macromolecule metabolic process	>0,1	>0,1	0,053398792	>0,1	>0,1	>0,1	>0,1	>0,1	>0,1	>0,1	>0,1
GO:0004716	receptor signaling protein tyrosine kinase activity	>0,1	0,071559191	0,003051714	>0,1	>0,1	>0,1	>0,1	>0,1	>0,1	>0,1	>0,1
GO:0031982	vesicle	0,004197298	5,97E-15	1,93E-22	>0,1	7,62E-07	>0,1	>0,1	0,015362613	6,31E-05	0,000460933	>0,1
GO:0009606	tropism	>0,1	>0,1	0,042619156	>0,1	>0,1	>0,1	>0,1	>0,1	>0,1	>0,1	>0,1
GO:0042651	thylakoid membrane	>0,1	>0,1	0	0,051323412	>0,1	>0,1	>0,1	6,26E-07	>0,1	2,89E-12	>0,1
GO:0004721	phosphoprotein phosphatase activity	>0,1	>0,1	0,005514936	>0,1	>0,1	>0,1	>0,1	>0,1	>0,1	>0,1	>0,1
GO:0045087	innate immune response	>0,1	>0,1	0,000111374	>0,1	>0,1	>0,1	>0,1	>0,1	>0,1	>0,1	0,008512416
GO:0000398	nuclear mRNA splicing, via spliceosome	>0,1	>0,1	>0,1	>0,1	>0,1	>0,1	>0,1	>0,1	>0,1	0,077742555	>0,1
GO:0030154	cell differentiation	>0,1	>0,1	>0,1	>0,1	>0,1	>0,1	>0,1	>0,1	>0,1	0,096181062	>0,1
GO:0006546	glycine catabolic process	>0,1	>0,1	0,000253669	>0,1	>0,1	>0,1	>0,1	>0,1	>0,1	0,000352912	>0,1
GO:0005750	mitochondrial respiratory chain complex III	>0,1	>0,1	0,019953702	>0,1	>0,1	>0,1	>0,1	>0,1	>0,1	>0,1	>0,1
GO:0030414	peptidase inhibitor activity	>0,1	>0,1	>0,1	>0,1	>0,1	0,017101353	>0,1	>0,1	0,005091974	>0,1	>0,1
GO:0005976	polysaccharide metabolic process	9,12E-07	0,071559191	1,12E-11	0,033295372	0,002151779	0,000535294	>0,1	0,000582962	0,093892759	0,001138495	>0,1
GO:0071478	cellular response to radiation	>0,1	>0,1	>0,1	>0,1	>0,1	>0,1	>0,1	>0,1	0,001378702	>0,1	>0,1
GO:0046467	membrane lipid biosynthetic process	>0,1	>0,1	0,068813486	>0,1	>0,1	>0,1	>0,1	>0,1	>0,1	>0,1	>0,1
GO:0022804	active transmembrane transporter activity	>0,1	>0,1	0,005411316	>0,1	>0,1	>0,1	>0,1	>0,1	>0,1	>0,1	>0,1
GO:0035556	intracellular signal transduction	>0,1	>0,1	3,72E-05	>0,1	>0,1	>0,1	>0,1	>0,1	>0,1	>0,1	>0,1
GO:0009073	aromatic amino acid family biosynthetic process	>0,1	>0,1	0,012368839	>0,1	>0,1	>0,1	>0,1	>0,1	>0,1	>0,1	>0,1
GO:0048037	cofactor binding	>0,1	>0,1	2,83E-06	>0,1	>0,1	>0,1	>0,1	>0,1	>0,1	>0,1	>0,1
GO:0044249	cellular biosynthetic process	>0,1	>0,1	0	>0,1	>0,1	>0,1	>0,1	6,42E-08	0,063754448	4,63E-21	>0,1
GO:0043085	positive regulation of catalytic activity	>0,1	>0,1	0,061997324	>0,1	>0,1	>0,1	>0,1	>0,1	>0,1	>0,1	>0,1
GO:0009740	gibberellic acid mediated signaling pathway	>0,1	2,72E-05	0,000102957	>0,1	>0,1	>0,1	>0,1	>0,1	>0,1	>0,1	>0,1
GO:0032549	ribonucleoside binding	>0,1	>0,1	>0,1	0,002965652	>0,1	>0,1	>0,1	0,000838881	0,008533429	0,018409957	>0,1
GO:0004298	threonine-type endopeptidase activity	>0,1	>0,1	0,004592301	>0,1	>0,1	>0,1	>0,1	>0,1	>0,1	>0,1	>0,1
GO:0009742	brassinosteroid mediated signaling pathway	>0,1	0,011552996	>0,1	>0,1	>0,1	>0,1	>0,1	>0,1	>0,1	>0,1	>0,1
GO:0071495	cellular response to endogenous stimulus	0,002255818	0,011552996	1,20E-09	0,038861057	>0,1	>0,1	>0,1	>0,1	0,006045706	>0,1	>0,1
GO:0019752	carboxylic acid metabolic process	>0,1	>0,1	1,61E-23	>0,1	>0,1	>0,1	>0,1	4,41E-07	0,053096569	9,06E-14	>0,1
GO:0042594	response to starvation	0,008995912	>0,1	0,03281692	>0,1	>0,1	>0,1	>0,1	>0,1	>0,1	0,056823381	>0,1
GO:0043401	steroid hormone mediated signaling pathway	>0,1	0,011552996	>0,1	>0,1	>0,1	>0,1	>0,1	>0,1	>0,1	>0,1	>0,1
GO:0008324	cation transmembrane transporter activity	>0,1	>0,1	0,000148474	>0,1	>0,1	>0,1	>0,1	>0,1	>0,1	>0,1	>0,1
GO:0031984	organelle subcompartment	>0,1	>0,1	0	0,071699449	>0,1	>0,1	>0,1	1,28E-10	>0,1	4,87E-16	>0,1
GO:0050662	coenzyme binding	>0,1	>0,1	0,001561266	>0,1	>0,1	>0,1	>0,1	>0,1	>0,1	>0,1	>0,1
GO:0071840	cellular component organization or biogenesis	>0,1	>0,1	1,37E-10	>0,1	>0,1	>0,1	>0,1	>0,1	>0,1	0,000168204	0,0141234
GO:0009508	plastid chromosome	>0,1	>0,1	0,026188597	>0,1	>0,1	>0,1	>0,1	>0,1	>0,1	>0,1	>0,1
GO:0022613	ribonucleoprotein complex biogenesis	>0,1	>0,1	1,11E-06	>0,1	>0,1	>0,1	>0,1	1,11E-07	>0,1	2,03E-06	>0,1
GO:0004556	alpha-amylase activity	2,07E-05	>0,1	>0,1	>0,1	>0,1	0,05962849	>0,1	>0,1	>0,1	>0,1	>0,1
GO:0009914	hormone transport	0,003946221	>0,1	>0,1	>0,1	>0,1	>0,1	>0,1	>0,1	>0,1	>0,1	>0,1
GO:0008194	UDP-glycosyltransferase activity	0,076854253	0,001234026	3,32E-05	>0,1	>0,1	0,005208195	>0,1	>0,1	0,066861774	>0,1	>0,1
GO:0044272	sulfur compound biosynthetic process	>0,1	>0,1	>0,1	>0,1	0,078511883	>0,1	>0,1	>0,1	>0,1	>0,1	>0,1
GO:0044262	cellular carbohydrate metabolic process	6,05E-08	0,060394903	4,03E-17	0,004330375	0,080212224	0,000150478	>0,1	0,029883558	0,017473091	0,002551529	>0,1
GO:0009408	response to heat	>0,1	>0,1	9,28E-08	>0,1	>0,1	>0,1	>0,1	>0,1	>0,1	>0,1	>0,1
GO:0071843	cellular component biogenesis at cellular level	>0,1	>0,1	2,68E-09	>0,1	>0,1	>0,1	>0,1	8,92E-05	>0,1	1,68E-05	>0,1
GO:0090322	regulation of superoxide metabolic process	>0,1	>0,1	>0,1	>0,1	>0,1	>0,1	>0,1	0,010358468	>0,1	0,052858333	>0,1
GO:0032559	adenyl ribonucleotide binding	>0,1	>0,1	0,000382354	>0,1	>0,1	>0,1	>0,1	>0,1	>0,1	>0,1	>0,1
GO:0043141	ATP-dependent 5'-3' DNA helicase activity	>0,1	>0,1	>0,1	>0,1	>0,1	>0,1	>0,1	>0,1	>0,1	>0,1	0,088163088
GO:0030244	cellulose biosynthetic process	>0,1	>0,1	0,004745565	>0,1	>0,1	>0,1	>0,1	>0,1	>0,1	>0,1	>0,1
GO:0004108	citrate (Si)-synthase activity	>0,1	>0,1	0,01020312	>0,1	>0,1	>0,1	0,045876923	>0,1	>0,1	>0,1	>0,1
GO:0032928	regulation of superoxide anion generation	>0,1	>0,1	>0,1	>0,1	>0,1	>0,1	>0,1	0,010358468	>0,1	0,052858333	>0,1
GO:0014070	response to organic cyclic compound	>0,1	0,081516272	>0,1	>0,1	>0,1	>0,1	>0,1	>0,1	>0,1	>0,1	>0,1
GO:0000502	proteasome complex	>0,1	>0,1	4,81E-06	>0,1	>0,1	>0,1	>0,1	>0,1	>0,1	>0,1	>0,1
GO:0019203	carbohydrate phosphatase activity	>0,1	>0,1	0,000163148	>0,1	>0,1	>0,1	>0,1	>0,1	>0,1	0,002866844	>0,1
GO:0018130	heterocycle biosynthetic process	>0,1	>0,1	0,011006262	>0,1	>0,1	>0,1	>0,1	>0,1	>0,1	>0,1	>0,1
GO:0003006	developmental process involved in reproduction	>0,1	>0,1	5,99E-08	>0,1	>0,1	>0,1	>0,1	>0,1	>0,1	>0,1	>0,1
GO:0009739	response to gibberellin stimulus	>0,1	0,010864975	1,88E-08	>0,1	>0,1	>0,1	>0,1	>0,1	>0,1	>0,1	>0,1
GO:0005275	amine transmembrane transporter activity	0,020734689	>0,1	>0,1	>0,1	>0,1	>0,1	>0,1	>0,1	>0,1	>0,1	>0,1
GO:0000302	response to reactive oxygen species	>0,1	>0,1	>0,1	>0,1	0,046424716	>0,1	>0,1	>0,1	>0,1	>0,1	>0,1
GO:0050645	limonoid glucosyltransferase activity	>0,1	>0,1	0,056334841	>0,1	>0,1	>0,1	>0,1	>0,1	>0,1	>0,1	>0,1
GO:0031977	thylakoid lumen	>0,1	>0,1	2,42E-17	>0,1	>0,1	>0,1	>0,1	0,008902935	>0,1	1,38E-05	>0,1
GO:0004553	hydrolase activity, hydrolyzing O-glycosyl compounds	0,002015616	0,009945167	1,42E-08	>0,1	>0,1	>0,1	>0,1	0,071158316	0,015710106	>0,1	>0,1
GO:0048513	organ development	>0,1	0,029949455	1,82E-08	>0,1	9,70E-05	>0,1	>0,1	>0,1	>0,1	>0,1	>0,1
GO:0051090	regulation of sequence-specific DNA binding transcription factor activity	>0,1	0,000217545	>0,1	>0,1	0,068499188	>0,1	>0,1	>0,1	>0,1	>0,1	>0,1
GO:0009850	auxin metabolic process	>0,1	>0,1	>0,1	>0,1	>0,1	>0,1	0,045876923	>0,1	>0,1	>0,1	>0,1
GO:0010817	regulation of hormone levels	0,00153221	>0,1	0,00887838	>0,1	>0,1	>0,1	>0,1	>0,1	>0,1	0,020546035	>0,1
GO:0008081	phosphoric diester hydrolase activity	>0,1	>0,1	0,058500993	>0,1	>0,1	>0,1	>0,1	>0,1	>0,1	>0,1	>0,1
GO:0006464	cellular protein modification process	0,05413674	2,72E-06	0	>0,1	0,000166065	>0,1	>0,1	0,009480941	4,49E-06	>0,1	>0,1
GO:0051301	cell division	>0,1	>0,1	>0,1	>0,1	>0,1	>0,1	>0,1	>0,1	0,071118606	>0,1	>0,1
GO:0006535	cysteine biosynthetic process from serine	>0,1	>0,1	>0,1	>0,1	4,49E-05	>0,1	>0,1	>0,1	5,76E-06	>0,1	>0,1
GO:0030529	ribonucleoprotein complex	>0,1	>0,1	4,36E-26	>0,1	>0,1	>0,1	>0,1	0,000558785	>0,1	6,48E-07	>0,1
GO:0017023	myosin phosphatase complex	>0,1	>0,1	0,004357928	>0,1	>0,1	>0,1	>0,1	>0,1	0,041214345	>0,1	>0,1
GO:0016312	inositol bisphosphate phosphatase activity	>0,1	>0,1	>0,1	>0,1	>0,1	>0,1	>0,1	0,002018809	>0,1	0,021825683	>0,1
GO:0050794	regulation of cellular process	>0,1	>0,1	1,11E-18	>0,1	>0,1	>0,1	>0,1	>0,1	>0,1	>0,1	>0,1
GO:0090174	organelle membrane fusion	>0,1	>0,1	>0,1	>0,1	>0,1	>0,1	0,059370807	>0,1	>0,1	>0,1	>0,1
GO:0046907	intracellular transport	>0,1	>0,1	0,000656123	>0,1	>0,1	>0,1	>0,1	>0,1	>0,1	>0,1	>0,1
GO:0009535	chloroplast thylakoid membrane	>0,1	>0,1	0	0,028159611	>0,1	>0,1	>0,1	5,17E-08	>0,1	3,05E-14	>0,1
GO:0042556	eukaryotic elongation factor-2 kinase regulator activity	>0,1	0,002779724	1,49E-05	>0,1	0,010400999	>0,1	>0,1	>0,1	>0,1	>0,1	>0,1
GO:0005507	copper ion binding	>0,1	>0,1	2,16E-06	>0,1	>0,1	>0,1	>0,1	0,010358468	0,00016857	0,0182095	>0,1
GO:0006576	cellular biogenic amine metabolic process	>0,1	>0,1	0,06374464	>0,1	>0,1	>0,1	>0,1	>0,1	>0,1	>0,1	>0,1
GO:1900140	regulation of seedling development	>0,1	>0,1	>0,1	>0,1	>0,1	>0,1	>0,1	0,035624348	>0,1	>0,1	>0,1
GO:0050688	regulation of defense response to virus	>0,1	>0,1	0,015297827	>0,1	>0,1	>0,1	>0,1	>0,1	>0,1	>0,1	>0,1
GO:0016462	pyrophosphatase activity	>0,1	>0,1	0,000126505	>0,1	>0,1	>0,1	>0,1	>0,1	>0,1	>0,1	>0,1
GO:0004022	alcohol dehydrogenase (NAD) activity	>0,1	>0,1	>0,1	>0,1	>0,1	>0,1	>0,1	>0,1	>0,1	0,021825683	>0,1
GO:0061135	endopeptidase regulator activity	>0,1	>0,1	0,046244372	>0,1	>0,1	0,005322101	>0,1	>0,1	0,000601894	>0,1	>0,1
GO:0006857	oligopeptide transport	0,057126715	>0,1	>0,1	0,088388891	>0,1	>0,1	>0,1	>0,1	>0,1	>0,1	>0,1
GO:0007275	multicellular organismal development	>0,1	>0,1	1,99E-14	>0,1	0,006219106	>0,1	>0,1	>0,1	>0,1	0,009596177	>0,1
GO:0016114	terpenoid biosynthetic process	>0,1	>0,1	0,000225428	>0,1	>0,1	>0,1	>0,1	>0,1	>0,1	>0,1	>0,1
GO:0008380	RNA splicing	>0,1	>0,1	>0,1	>0,1	>0,1	>0,1	>0,1	>0,1	>0,1	0,018487076	>0,1
GO:0009617	response to bacterium	>0,1	>0,1	2,76E-13	>0,1	>0,1	>0,1	>0,1	0,002237096	>0,1	0,019860768	>0,1
GO:0005342	organic acid transmembrane transporter activity	0,025335615	>0,1	>0,1	>0,1	>0,1	>0,1	>0,1	>0,1	>0,1	>0,1	>0,1
GO:0003723	RNA binding	>0,1	>0,1	>0,1	>0,1	>0,1	>0,1	>0,1	>0,1	>0,1	0,042863453	>0,1
GO:0019226	transmission of nerve impulse	>0,1	>0,1	0,000320461	>0,1	>0,1	>0,1	>0,1	>0,1	>0,1	>0,1	>0,1
GO:0022625	cytosolic large ribosomal subunit	>0,1	>0,1	2,02E-20	>0,1	>0,1	>0,1	>0,1	>0,1	>0,1	>0,1	>0,1
GO:1901136	carbohydrate derivative catabolic process	>0,1	>0,1	0,000131267	>0,1	0,044374482	>0,1	>0,1	0,061599909	>0,1	0,052858333	>0,1
GO:0060560	developmental growth involved in morphogenesis	>0,1	0,022056468	>0,1	>0,1	>0,1	>0,1	>0,1	>0,1	>0,1	>0,1	>0,1
GO:0016021	integral to membrane	>0,1	>0,1	2,15E-12	>0,1	>0,1	>0,1	>0,1	>0,1	>0,1	>0,1	>0,1
GO:0019843	rRNA binding	>0,1	>0,1	0,000772345	>0,1	>0,1	>0,1	>0,1	>0,1	>0,1	0,003722164	>0,1
GO:0031668	cellular response to extracellular stimulus	0,006608746	0,013518293	4,56E-06	>0,1	0,010500669	0,034940781	>0,1	>0,1	>0,1	0,000352493	>0,1
GO:0015036	disulfide oxidoreductase activity	>0,1	>0,1	0,063775878	>0,1	>0,1	>0,1	>0,1	0,022189248	>0,1	0,001824005	>0,1
GO:0043226	organelle	0,005857798	3,99E-08	0	0,000784058	0,000333254	>0,1	>0,1	2,51E-26	3,10E-05	0	0,002646885
GO:0006694	steroid biosynthetic process	0,002456396	>0,1	0,001448359	0,008915405	>0,1	0,001317105	>0,1	0,005024785	0,002471143	0,001633386	>0,1
GO:0019200	carbohydrate kinase activity	>0,1	0,006501491	9,84E-06	>0,1	0,012447345	>0,1	>0,1	>0,1	>0,1	>0,1	>0,1
GO:0006793	phosphorus metabolic process	>0,1	0,035475856	4,77E-25	>0,1	0,007447247	>0,1	>0,1	0,00282039	0,000240478	>0,1	>0,1
GO:0061024	membrane organization	>0,1	>0,1	0,076682809	>0,1	>0,1	>0,1	>0,1	>0,1	>0,1	>0,1	>0,1
GO:0009925	basal plasma membrane	>0,1	0,034370927	>0,1	>0,1	>0,1	>0,1	>0,1	>0,1	>0,1	>0,1	>0,1
GO:0016788	hydrolase activity, acting on ester bonds	>0,1	0,006863231	2,55E-13	>0,1	0,00322957	>0,1	>0,1	4,07E-06	2,46E-09	9,37E-06	>0,1
GO:0016667	oxidoreductase activity, acting on a sulfur group of donors	>0,1	>0,1	0,027376517	>0,1	>0,1	>0,1	>0,1	>0,1	>0,1	0,070601424	>0,1
GO:0009685	gibberellin metabolic process	>0,1	0,000579594	>0,1	>0,1	>0,1	>0,1	>0,1	>0,1	>0,1	>0,1	>0,1
GO:0044444	cytoplasmic part	0,002255818	1,61E-06	0	0,000734704	0,00237069	>0,1	>0,1	0	1,21E-06	0	0,003243374
GO:0031090	organelle membrane	>0,1	>0,1	2,91E-09	>0,1	>0,1	>0,1	>0,1	>0,1	>0,1	>0,1	>0,1
GO:0009117	nucleotide metabolic process	>0,1	>0,1	0,000337078	>0,1	>0,1	>0,1	>0,1	>0,1	>0,1	>0,1	>0,1
GO:0017006	protein-tetrapyrrole linkage	>0,1	>0,1	>0,1	>0,1	>0,1	>0,1	>0,1	0,054672063	0,001067949	>0,1	>0,1
GO:0006032	chitin catabolic process	>0,1	>0,1	1,40E-07	>0,1	>0,1	>0,1	>0,1	>0,1	>0,1	>0,1	>0,1
GO:0015193	L-proline transmembrane transporter activity	>0,1	0,032112193	0,039810766	>0,1	>0,1	>0,1	>0,1	>0,1	0,008533429	>0,1	>0,1
GO:0009415	response to water	>0,1	0,011604946	9,51E-05	0,000663661	0,001161713	>0,1	>0,1	0,035387009	0,036430122	0,010525459	>0,1
GO:0007154	cell communication	0,007214745	1,58E-06	0	>0,1	2,77E-07	>0,1	>0,1	>0,1	4,71E-05	0,021061244	>0,1
GO:0042170	plastid membrane	>0,1	>0,1	0,077064796	>0,1	>0,1	>0,1	>0,1	>0,1	>0,1	>0,1	>0,1
GO:0046686	response to cadmium ion	>0,1	>0,1	7,55E-21	>0,1	>0,1	>0,1	>0,1	>0,1	>0,1	0,017840127	>0,1
GO:0008649	rRNA methyltransferase activity	>0,1	>0,1	>0,1	>0,1	>0,1	0,024260816	>0,1	0,042594318	>0,1	>0,1	>0,1
GO:0004970	ionotropic glutamate receptor activity	>0,1	>0,1	0,01020312	>0,1	>0,1	>0,1	>0,1	>0,1	>0,1	>0,1	>0,1
GO:0048544	recognition of pollen	0,032300221	0,002690918	2,29E-07	>0,1	0,010400999	>0,1	>0,1	>0,1	0,000602981	>0,1	>0,1
GO:0050691	regulation of defense response to virus by host	>0,1	>0,1	0,037509179	>0,1	>0,1	>0,1	>0,1	>0,1	>0,1	>0,1	>0,1
GO:0035639	purine ribonucleoside triphosphate binding	>0,1	>0,1	0,000511272	>0,1	>0,1	>0,1	>0,1	>0,1	>0,1	>0,1	>0,1
GO:0008079	translation termination factor activity	>0,1	>0,1	>0,1	>0,1	>0,1	>0,1	>0,1	>0,1	>0,1	>0,1	0,037106175
GO:0006333	chromatin assembly or disassembly	>0,1	>0,1	>0,1	>0,1	>0,1	>0,1	>0,1	>0,1	>0,1	>0,1	0,07556247
GO:0031226	intrinsic to plasma membrane	>0,1	>0,1	0,093353324	>0,1	>0,1	>0,1	>0,1	>0,1	>0,1	>0,1	>0,1
GO:0060429	epithelium development	0,004637324	>0,1	>0,1	>0,1	>0,1	>0,1	>0,1	>0,1	>0,1	>0,1	>0,1
GO:0009251	glucan catabolic process	>0,1	>0,1	>0,1	0,008067391	>0,1	0,097988433	>0,1	>0,1	>0,1	>0,1	>0,1
GO:0060151	peroxisome localization	>0,1	>0,1	>0,1	>0,1	0,000577353	>0,1	>0,1	>0,1	0,000123862	>0,1	>0,1
GO:0006073	cellular glucan metabolic process	6,24E-07	>0,1	3,01E-08	0,03601429	>0,1	0,004213355	>0,1	0,018687829	>0,1	>0,1	>0,1
GO:0030295	protein kinase activator activity	>0,1	0,002888758	8,72E-06	>0,1	0,010732557	>0,1	>0,1	>0,1	>0,1	>0,1	>0,1
GO:0072596	establishment of protein localization to chloroplast	>0,1	>0,1	0,019834989	>0,1	>0,1	>0,1	>0,1	>0,1	>0,1	>0,1	>0,1
GO:0009723	response to ethylene stimulus	0,007092583	>0,1	1,33E-10	>0,1	>0,1	>0,1	>0,1	>0,1	>0,1	0,009896061	>0,1
GO:0071370	cellular response to gibberellin stimulus	>0,1	0,000104853	9,29E-05	>0,1	>0,1	>0,1	>0,1	>0,1	>0,1	>0,1	>0,1
GO:0006664	glycolipid metabolic process	>0,1	>0,1	0,087028326	>0,1	>0,1	>0,1	>0,1	>0,1	>0,1	>0,1	>0,1
GO:0003674	molecular_function	2,87E-12	3,10E-24	0	1,18E-09	5,47E-20	0,005322101	>0,1	0	6,00E-29	0	>0,1
GO:0043565	sequence-specific DNA binding	>0,1	>0,1	0,000748271	>0,1	>0,1	>0,1	>0,1	>0,1	>0,1	>0,1	>0,1
GO:0051186	cofactor metabolic process	>0,1	>0,1	2,11E-10	>0,1	>0,1	>0,1	>0,1	>0,1	>0,1	0,004925409	>0,1
GO:0004435	phosphatidylinositol phospholipase C activity	>0,1	>0,1	0,004891526	>0,1	>0,1	>0,1	>0,1	>0,1	>0,1	>0,1	>0,1
GO:0009071	serine family amino acid catabolic process	>0,1	>0,1	0,000253669	>0,1	>0,1	>0,1	>0,1	>0,1	>0,1	0,000352912	>0,1
GO:0070003	threonine-type peptidase activity	>0,1	>0,1	0,004592301	>0,1	>0,1	>0,1	>0,1	>0,1	>0,1	>0,1	>0,1
GO:0031975	envelope	>0,1	>0,1	0	>0,1	>0,1	>0,1	>0,1	0,001709449	>0,1	1,64E-08	>0,1
GO:0048509	regulation of meristem development	>0,1	>0,1	0,000799237	>0,1	>0,1	>0,1	>0,1	>0,1	>0,1	>0,1	>0,1
GO:0031300	intrinsic to organelle membrane	>0,1	>0,1	0,002786275	>0,1	>0,1	>0,1	>0,1	0,085144592	>0,1	0,07283109	>0,1
GO:0009570	chloroplast stroma	>0,1	>0,1	0	>0,1	>0,1	>0,1	>0,1	2,64E-17	>0,1	1,13E-21	>0,1
GO:0006879	cellular iron ion homeostasis	>0,1	0,032315297	>0,1	>0,1	>0,1	>0,1	>0,1	>0,1	>0,1	>0,1	>0,1
GO:0008020	G-protein coupled photoreceptor activity	>0,1	>0,1	>0,1	>0,1	>0,1	>0,1	>0,1	0,035624348	0,000602981	>0,1	>0,1
GO:0016855	racemase and epimerase activity, acting on amino acids and derivatives	>0,1	>0,1	>0,1	>0,1	>0,1	>0,1	0,045876923	>0,1	>0,1	>0,1	0,002646885
GO:0016051	carbohydrate biosynthetic process	0,021503007	>0,1	1,83E-08	>0,1	0,048433876	0,0394401	>0,1	0,011486363	>0,1	0,000197789	>0,1
GO:0006526	arginine biosynthetic process	>0,1	>0,1	>0,1	>0,1	>0,1	>0,1	>0,1	>0,1	>0,1	0,039751691	>0,1
GO:0006725	cellular aromatic compound metabolic process	>0,1	>0,1	7,32E-09	>0,1	>0,1	>0,1	>0,1	2,28E-05	0,068691125	2,37E-07	>0,1
GO:0005838	proteasome regulatory particle	>0,1	>0,1	0,000628593	>0,1	>0,1	>0,1	>0,1	>0,1	>0,1	>0,1	>0,1
GO:0000271	polysaccharide biosynthetic process	>0,1	>0,1	0,000506685	>0,1	>0,1	>0,1	>0,1	>0,1	>0,1	>0,1	>0,1
GO:0019219	regulation of nucleobase-containing compound metabolic process	>0,1	>0,1	0,0020941	>0,1	>0,1	>0,1	>0,1	>0,1	>0,1	>0,1	>0,1
GO:0003964	RNA-directed DNA polymerase activity	>0,1	>0,1	>0,1	>0,1	>0,1	>0,1	>0,1	>0,1	0,010338615	>0,1	>0,1
GO:0072663	establishment of protein localization to peroxisome	>0,1	>0,1	>0,1	>0,1	>0,1	>0,1	>0,1	>0,1	>0,1	>0,1	0,094037609
GO:0005515	protein binding	>0,1	>0,1	0	>0,1	3,12E-05	>0,1	>0,1	>0,1	0,045791634	0,00045729	>0,1
GO:0016616	oxidoreductase activity, acting on the CH-OH group of donors, NAD or NADP as acceptor	>0,1	>0,1	0,000525256	>0,1	>0,1	>0,1	>0,1	0,002720599	>0,1	0,001605052	>0,1
GO:0005231	excitatory extracellular ligand-gated ion channel activity	>0,1	>0,1	0,01020312	>0,1	>0,1	>0,1	>0,1	>0,1	>0,1	>0,1	>0,1
GO:0006778	porphyrin-containing compound metabolic process	>0,1	>0,1	2,29E-05	>0,1	>0,1	>0,1	>0,1	>0,1	>0,1	0,002702386	>0,1
GO:0044425	membrane part	>0,1	>0,1	1,15E-25	>0,1	>0,1	>0,1	>0,1	>0,1	>0,1	0,008018975	>0,1
GO:0006812	cation transport	>0,1	>0,1	0,006712586	>0,1	>0,1	>0,1	>0,1	>0,1	>0,1	>0,1	>0,1
GO:0050589	leucocyanidin oxygenase activity	>0,1	>0,1	>0,1	>0,1	>0,1	>0,1	>0,1	0,025036763	>0,1	0,076680413	>0,1
GO:0016651	oxidoreductase activity, acting on NADH or NADPH	>0,1	>0,1	0,00358009	>0,1	>0,1	>0,1	>0,1	>0,1	>0,1	>0,1	>0,1
GO:0000087	M phase of mitotic cell cycle	>0,1	>0,1	>0,1	>0,1	>0,1	>0,1	0,079461734	>0,1	>0,1	>0,1	>0,1
GO:0003002	regionalization	>0,1	>0,1	9,25E-05	>0,1	>0,1	>0,1	>0,1	>0,1	>0,1	>0,1	>0,1
GO:0044038	cell wall macromolecule biosynthetic process	>0,1	>0,1	>0,1	>0,1	0,02680656	>0,1	>0,1	>0,1	>0,1	>0,1	>0,1
GO:0019887	protein kinase regulator activity	>0,1	0,008157629	9,48E-05	>0,1	0,010400999	>0,1	>0,1	>0,1	>0,1	>0,1	>0,1
GO:0000272	polysaccharide catabolic process	>0,1	>0,1	2,10E-07	>0,1	>0,1	0,022986542	>0,1	0,093042951	>0,1	>0,1	>0,1
GO:0051252	regulation of RNA metabolic process	>0,1	>0,1	0,006283095	>0,1	>0,1	>0,1	>0,1	>0,1	>0,1	>0,1	>0,1
GO:0035004	phosphatidylinositol 3-kinase activity	>0,1	0,003213192	1,71E-05	>0,1	0,011676437	>0,1	>0,1	>0,1	>0,1	>0,1	>0,1
GO:0009411	response to UV	>0,1	>0,1	0,002569745	>0,1	>0,1	>0,1	>0,1	>0,1	>0,1	>0,1	>0,1
GO:0017171	serine hydrolase activity	>0,1	>0,1	>0,1	>0,1	>0,1	>0,1	>0,1	>0,1	>0,1	0,007063883	>0,1
GO:0048832	specification of organ number	>0,1	>0,1	0,016271537	>0,1	>0,1	>0,1	>0,1	>0,1	>0,1	>0,1	>0,1
GO:0010054	trichoblast differentiation	0,064134765	>0,1	>0,1	>0,1	0,002364006	>0,1	>0,1	>0,1	0,063754448	>0,1	>0,1
GO:0022604	regulation of cell morphogenesis	>0,1	0,047803205	>0,1	>0,1	>0,1	>0,1	>0,1	>0,1	>0,1	>0,1	>0,1
GO:0044085	cellular component biogenesis	>0,1	>0,1	2,18E-05	>0,1	>0,1	>0,1	>0,1	>0,1	>0,1	3,99E-06	>0,1
GO:0043009	chordate embryonic development	>0,1	>0,1	>0,1	>0,1	>0,1	>0,1	>0,1	0,084562584	>0,1	0,052858333	>0,1
GO:0005737	cytoplasm	0,001373469	4,09E-06	0	0,000663661	0,000214767	>0,1	>0,1	0	6,87E-07	0	0,002646885
GO:0051410	detoxification of nitrogen compound	>0,1	>0,1	>0,1	>0,1	>0,1	>0,1	>0,1	>0,1	0,070980479	>0,1	>0,1
GO:0030004	cellular monovalent inorganic cation homeostasis	>0,1	>0,1	0,037823002	>0,1	>0,1	>0,1	>0,1	>0,1	>0,1	>0,1	>0,1
GO:0005496	steroid binding	>0,1	>0,1	>0,1	>0,1	>0,1	>0,1	0,099957788	>0,1	>0,1	>0,1	>0,1
GO:0006006	glucose metabolic process	>0,1	>0,1	4,74E-10	>0,1	>0,1	>0,1	>0,1	>0,1	>0,1	>0,1	>0,1
GO:0008152	metabolic process	4,03E-08	1,51E-09	0	0,000248945	2,77E-07	>0,1	>0,1	0	3,55E-21	0	>0,1
GO:0018298	protein-chromophore linkage	>0,1	>0,1	0,010241357	>0,1	0,028191389	>0,1	>0,1	>0,1	1,30E-08	>0,1	>0,1
GO:0009306	protein secretion	>0,1	>0,1	0,093881429	>0,1	>0,1	>0,1	>0,1	>0,1	>0,1	>0,1	>0,1
GO:0046348	amino sugar catabolic process	>0,1	>0,1	1,40E-07	>0,1	>0,1	>0,1	>0,1	>0,1	>0,1	>0,1	>0,1
GO:0005743	mitochondrial inner membrane	>0,1	>0,1	0,000173365	>0,1	>0,1	>0,1	>0,1	0,002780481	>0,1	0,00079284	>0,1
GO:0004497	monooxygenase activity	>0,1	1,47E-09	3,25E-16	>0,1	0,000264795	>0,1	>0,1	7,21E-07	4,68E-09	0,003542393	0,061357245
GO:0015295	solute:hydrogen symporter activity	>0,1	>0,1	1,10E-05	>0,1	>0,1	>0,1	>0,1	>0,1	>0,1	>0,1	>0,1
GO:0004723	calcium-dependent protein serine/threonine phosphatase activity	>0,1	>0,1	0,000277875	>0,1	>0,1	>0,1	>0,1	0,047899867	1,74E-05	>0,1	>0,1
GO:0008150	biological_process	2,87E-12	2,80E-22	0	3,56E-09	1,16E-16	0,060322282	>0,1	0	2,47E-25	0	0,026810101
GO:0051540	metal cluster binding	>0,1	>0,1	>0,1	>0,1	>0,1	>0,1	0,045876923	>0,1	>0,1	>0,1	0,081052096
GO:0015276	ligand-gated ion channel activity	>0,1	>0,1	0,000682434	>0,1	>0,1	>0,1	>0,1	>0,1	>0,1	>0,1	>0,1
GO:0005840	ribosome	>0,1	>0,1	3,00E-29	>0,1	>0,1	>0,1	>0,1	0,000832507	>0,1	4,16E-06	>0,1
GO:0071214	cellular response to abiotic stimulus	>0,1	>0,1	>0,1	>0,1	>0,1	>0,1	>0,1	>0,1	0,006432698	>0,1	>0,1
GO:0015075	ion transmembrane transporter activity	>0,1	>0,1	0,000309706	>0,1	>0,1	>0,1	>0,1	>0,1	>0,1	>0,1	>0,1
GO:0008202	steroid metabolic process	0,031563353	>0,1	>0,1	0,064564437	>0,1	0,000606898	>0,1	>0,1	0,007942506	0,069741005	>0,1
GO:0004805	trehalose-phosphatase activity	>0,1	>0,1	0,002906847	>0,1	>0,1	>0,1	>0,1	0,081218335	>0,1	0,001175327	>0,1
GO:0010218	response to far red light	>0,1	>0,1	0,000342506	>0,1	>0,1	>0,1	>0,1	>0,1	4,49E-05	>0,1	>0,1
GO:0017111	nucleoside-triphosphatase activity	>0,1	>0,1	9,71E-05	>0,1	>0,1	>0,1	>0,1	>0,1	>0,1	>0,1	>0,1
GO:0051704	multi-organism process	0,018911553	4,68E-05	8,81E-25	>0,1	0,007657194	>0,1	>0,1	0,003169953	0,001065165	3,61E-05	>0,1
GO:0010243	response to organic nitrogen	0,049528193	>0,1	>0,1	>0,1	>0,1	>0,1	>0,1	>0,1	>0,1	>0,1	>0,1
GO:0007267	cell-cell signaling	>0,1	>0,1	0,00271267	>0,1	>0,1	>0,1	>0,1	>0,1	>0,1	>0,1	>0,1
GO:0042546	cell wall biogenesis	>0,1	>0,1	0,026473342	>0,1	>0,1	>0,1	>0,1	>0,1	>0,1	>0,1	>0,1
GO:0044260	cellular macromolecule metabolic process	>0,1	>0,1	0	0,008067391	>0,1	>0,1	>0,1	6,97E-10	8,28E-05	9,50E-19	>0,1
GO:0070011	peptidase activity, acting on L-amino acid peptides	>0,1	>0,1	3,46E-10	>0,1	>0,1	>0,1	>0,1	>0,1	0,036758811	>0,1	>0,1
GO:0009793	embryo development ending in seed dormancy	>0,1	>0,1	2,55E-05	>0,1	>0,1	>0,1	>0,1	>0,1	>0,1	>0,1	>0,1
GO:0048610	cellular process involved in reproduction	>0,1	>0,1	0,041038085	>0,1	>0,1	>0,1	>0,1	>0,1	>0,1	>0,1	>0,1
GO:0042780	tRNA 3'-end processing	>0,1	>0,1	>0,1	>0,1	>0,1	>0,1	>0,1	0,006770875	>0,1	>0,1	>0,1
GO:0000003	reproduction	>0,1	>0,1	4,07E-13	>0,1	0,027430035	>0,1	>0,1	>0,1	>0,1	>0,1	>0,1
GO:0016876	ligase activity, forming aminoacyl-tRNA and related compounds	>0,1	>0,1	0,010430935	>0,1	>0,1	>0,1	>0,1	>0,1	>0,1	>0,1	>0,1
GO:0016265	death	>0,1	>0,1	0,083991648	>0,1	>0,1	>0,1	>0,1	>0,1	>0,1	>0,1	0,084045726
GO:0016023	cytoplasmic membrane-bounded vesicle	0,004637324	7,28E-15	1,69E-22	>0,1	7,46E-07	>0,1	>0,1	0,021922944	8,47E-05	0,000530841	>0,1
GO:0046983	protein dimerization activity	>0,1	>0,1	6,23E-05	>0,1	>0,1	>0,1	>0,1	0,014976646	>0,1	>0,1	>0,1
GO:0007389	pattern specification process	>0,1	>0,1	1,47E-05	>0,1	>0,1	>0,1	>0,1	>0,1	>0,1	>0,1	>0,1
GO:0009378	four-way junction helicase activity	>0,1	>0,1	>0,1	>0,1	>0,1	>0,1	>0,1	>0,1	>0,1	>0,1	0,018450514
GO:0034623	cellular macromolecular complex disassembly	>0,1	>0,1	>0,1	>0,1	>0,1	>0,1	0,071328055	>0,1	>0,1	>0,1	>0,1
GO:0042743	hydrogen peroxide metabolic process	>0,1	>0,1	0,099342588	>0,1	>0,1	>0,1	>0,1	>0,1	>0,1	>0,1	>0,1
GO:0009503	thylakoid light-harvesting complex	>0,1	>0,1	0,047190372	>0,1	>0,1	>0,1	>0,1	0,00316119	>0,1	0,024195138	>0,1
GO:0009734	auxin mediated signaling pathway	>0,1	>0,1	0,030958297	>0,1	>0,1	>0,1	>0,1	>0,1	>0,1	>0,1	>0,1
GO:0019252	starch biosynthetic process	>0,1	>0,1	0,064467037	>0,1	>0,1	>0,1	>0,1	>0,1	>0,1	>0,1	>0,1
GO:0004620	phospholipase activity	>0,1	>0,1	0,053020702	>0,1	>0,1	>0,1	>0,1	>0,1	>0,1	>0,1	>0,1
GO:0004708	MAP kinase kinase activity	>0,1	>0,1	0,026621358	>0,1	>0,1	>0,1	>0,1	>0,1	>0,1	>0,1	>0,1
GO:0034613	cellular protein localization	>0,1	>0,1	3,38E-06	>0,1	>0,1	>0,1	>0,1	>0,1	>0,1	>0,1	>0,1
GO:0009308	amine metabolic process	>0,1	>0,1	5,25E-06	>0,1	>0,1	>0,1	>0,1	>0,1	>0,1	0,001168111	>0,1
GO:0071369	cellular response to ethylene stimulus	>0,1	>0,1	0,003597467	>0,1	>0,1	>0,1	>0,1	>0,1	>0,1	0,053881463	>0,1
GO:0009404	toxin metabolic process	>0,1	>0,1	0,011802129	>0,1	>0,1	>0,1	>0,1	>0,1	0,062975439	>0,1	>0,1
GO:0043232	intracellular non-membrane-bounded organelle	>0,1	>0,1	2,41E-23	>0,1	>0,1	>0,1	>0,1	0,071158316	>0,1	5,37E-10	0,041027777
GO:0006950	response to stress	2,73E-05	1,31E-05	0	0,000663661	0,000576445	>0,1	>0,1	6,00E-06	1,60E-08	5,82E-05	>0,1
GO:0006414	translational elongation	>0,1	>0,1	0,074709089	>0,1	>0,1	>0,1	>0,1	>0,1	>0,1	>0,1	>0,1
GO:0005829	cytosol	>0,1	>0,1	0	>0,1	>0,1	>0,1	>0,1	>0,1	>0,1	0,00101931	>0,1
GO:0016998	cell wall macromolecule catabolic process	>0,1	>0,1	0,001865414	>0,1	>0,1	>0,1	>0,1	>0,1	>0,1	>0,1	>0,1
GO:0022838	substrate-specific channel activity	>0,1	>0,1	0,045957084	>0,1	>0,1	>0,1	>0,1	>0,1	>0,1	>0,1	>0,1
GO:0016128	phytosteroid metabolic process	0,017845695	>0,1	>0,1	0,045772574	>0,1	0,033253915	>0,1	>0,1	>0,1	0,039751691	>0,1
GO:0042542	response to hydrogen peroxide	>0,1	>0,1	>0,1	>0,1	0,054582622	>0,1	>0,1	>0,1	>0,1	>0,1	>0,1
GO:0006996	organelle organization	>0,1	>0,1	0,055318073	>0,1	>0,1	>0,1	>0,1	>0,1	>0,1	>0,1	0,010992674
GO:0001736	establishment of planar polarity	0,00145525	>0,1	>0,1	>0,1	>0,1	>0,1	>0,1	>0,1	>0,1	>0,1	>0,1
GO:0048589	developmental growth	>0,1	0,028365635	>0,1	>0,1	>0,1	>0,1	>0,1	>0,1	>0,1	>0,1	>0,1
GO:0040007	growth	>0,1	0,002092939	0,028634934	>0,1	>0,1	>0,1	>0,1	>0,1	>0,1	>0,1	>0,1
GO:0051188	cofactor biosynthetic process	>0,1	>0,1	0,000172623	>0,1	>0,1	>0,1	>0,1	>0,1	>0,1	0,046722052	>0,1
GO:0046365	monosaccharide catabolic process	>0,1	>0,1	5,43E-09	>0,1	>0,1	>0,1	>0,1	>0,1	>0,1	>0,1	>0,1
GO:0044434	chloroplast part	>0,1	>0,1	0	0,00755235	>0,1	>0,1	>0,1	3,47E-21	>0,1	0	>0,1
GO:0007067	mitosis	>0,1	>0,1	>0,1	>0,1	>0,1	>0,1	0,072387732	>0,1	>0,1	>0,1	>0,1
GO:0009058	biosynthetic process	>0,1	>0,1	0	>0,1	>0,1	>0,1	>0,1	2,40E-09	0,036430122	7,64E-23	>0,1
GO:0010197	polar nucleus fusion	>0,1	>0,1	>0,1	>0,1	>0,1	>0,1	0,079461734	>0,1	>0,1	>0,1	>0,1
GO:0000096	sulfur amino acid metabolic process	>0,1	>0,1	>0,1	>0,1	0,003130016	>0,1	>0,1	>0,1	0,005922123	>0,1	>0,1
GO:0043241	protein complex disassembly	>0,1	>0,1	>0,1	>0,1	>0,1	>0,1	0,076318267	>0,1	>0,1	>0,1	>0,1
GO:0010266	response to vitamin B1	>0,1	>0,1	0,001264181	>0,1	>0,1	>0,1	>0,1	>0,1	>0,1	>0,1	>0,1
GO:0014075	response to amine stimulus	0,031563353	>0,1	>0,1	>0,1	>0,1	>0,1	>0,1	>0,1	>0,1	>0,1	>0,1
GO:2001141	regulation of RNA biosynthetic process	>0,1	>0,1	0,006274702	>0,1	>0,1	>0,1	>0,1	>0,1	>0,1	>0,1	>0,1
GO:1901070	guanosine-containing compound biosynthetic process	>0,1	>0,1	>0,1	>0,1	0,038470099	>0,1	>0,1	>0,1	>0,1	>0,1	>0,1
GO:0007005	mitochondrion organization	>0,1	>0,1	0,041197273	>0,1	>0,1	>0,1	>0,1	>0,1	>0,1	>0,1	>0,1
GO:0006534	cysteine metabolic process	>0,1	>0,1	>0,1	>0,1	0,000577353	>0,1	>0,1	>0,1	8,47E-05	>0,1	>0,1
GO:0030554	adenyl nucleotide binding	>0,1	>0,1	0,000382354	>0,1	>0,1	>0,1	>0,1	>0,1	>0,1	>0,1	>0,1
GO:0006083	acetate metabolic process	>0,1	>0,1	0,064467037	>0,1	>0,1	>0,1	>0,1	>0,1	>0,1	>0,1	>0,1
GO:0010051	xylem and phloem pattern formation	>0,1	>0,1	0,047861295	>0,1	>0,1	>0,1	>0,1	>0,1	>0,1	>0,1	>0,1
GO:0043200	response to amino acid stimulus	0,031563353	>0,1	>0,1	>0,1	>0,1	>0,1	>0,1	>0,1	>0,1	>0,1	>0,1
GO:0009873	ethylene mediated signaling pathway	>0,1	>0,1	0,003597467	>0,1	>0,1	>0,1	>0,1	>0,1	>0,1	0,053881463	>0,1
GO:0019825	oxygen binding	>0,1	9,53E-08	0,016607908	>0,1	>0,1	>0,1	>0,1	0,00584575	4,41E-06	0,006758849	>0,1
GO:0016102	diterpenoid biosynthetic process	>0,1	0,002217448	>0,1	>0,1	>0,1	>0,1	>0,1	>0,1	>0,1	>0,1	>0,1
GO:0033692	cellular polysaccharide biosynthetic process	>0,1	>0,1	5,66E-05	>0,1	>0,1	>0,1	>0,1	>0,1	>0,1	>0,1	>0,1
GO:0005576	extracellular region	>0,1	3,54E-05	0,006832949	>0,1	0,044937177	>0,1	>0,1	>0,1	>0,1	0,039751691	>0,1
GO:0010038	response to metal ion	>0,1	>0,1	9,33E-21	>0,1	>0,1	>0,1	>0,1	>0,1	>0,1	0,006758849	>0,1
GO:0009521	photosystem	>0,1	>0,1	0,030958297	>0,1	>0,1	>0,1	>0,1	0,060225195	>0,1	0,012865375	>0,1
GO:0005575	cellular_component	2,17E-08	3,01E-20	0	1,04E-11	8,14E-17	0,00956643	>0,1	0	3,84E-15	0	>0,1
GO:0016160	amylase activity	0,004046266	>0,1	>0,1	>0,1	>0,1	>0,1	>0,1	>0,1	>0,1	>0,1	>0,1
GO:0042803	protein homodimerization activity	>0,1	>0,1	0,000588763	>0,1	>0,1	>0,1	>0,1	>0,1	>0,1	>0,1	>0,1
GO:0006563	L-serine metabolic process	>0,1	>0,1	>0,1	>0,1	0,046424716	>0,1	>0,1	>0,1	0,026044628	>0,1	>0,1
GO:0004842	ubiquitin-protein ligase activity	>0,1	>0,1	0,089904091	>0,1	>0,1	>0,1	>0,1	>0,1	>0,1	>0,1	>0,1
GO:0065009	regulation of molecular function	>0,1	>0,1	0,000952367	>0,1	>0,1	>0,1	>0,1	>0,1	>0,1	>0,1	>0,1
GO:0016757	transferase activity, transferring glycosyl groups	0,049976456	0,038641161	1,59E-08	>0,1	>0,1	>0,1	>0,1	0,035387009	>0,1	0,01024111	0,095912974
GO:0005618	cell wall	3,02E-09	3,11E-14	2,24E-21	3,67E-06	1,98E-12	0,000150478	>0,1	2,61E-08	5,53E-11	4,15E-15	>0,1
GO:0009615	response to virus	>0,1	0,037175386	0,001185042	>0,1	>0,1	>0,1	>0,1	>0,1	>0,1	>0,1	>0,1
GO:0016043	cellular component organization	>0,1	>0,1	0,000585904	>0,1	>0,1	>0,1	>0,1	>0,1	>0,1	>0,1	>0,1
GO:0022892	substrate-specific transporter activity	>0,1	>0,1	7,16E-07	>0,1	>0,1	>0,1	>0,1	>0,1	>0,1	0,02290738	>0,1
GO:0019207	kinase regulator activity	>0,1	0,008157629	9,48E-05	>0,1	0,010400999	>0,1	>0,1	>0,1	>0,1	>0,1	>0,1
GO:0010114	response to red light	>0,1	>0,1	0,001109605	>0,1	>0,1	>0,1	>0,1	>0,1	0,014515795	>0,1	>0,1
GO:0031669	cellular response to nutrient levels	0,018509734	>0,1	0,000111537	>0,1	>0,1	>0,1	>0,1	>0,1	>0,1	0,002731803	>0,1
GO:0003700	sequence-specific DNA binding transcription factor activity	>0,1	0,047860528	2,79E-11	>0,1	>0,1	>0,1	>0,1	>0,1	>0,1	>0,1	>0,1
GO:0009268	response to pH	>0,1	>0,1	0,004891526	>0,1	>0,1	>0,1	>0,1	>0,1	>0,1	>0,1	>0,1
GO:0006714	sesquiterpenoid metabolic process	>0,1	>0,1	>0,1	>0,1	>0,1	>0,1	>0,1	0,043795044	0,070871972	>0,1	>0,1
GO:0001071	nucleic acid binding transcription factor activity	>0,1	0,047860528	2,79E-11	>0,1	>0,1	>0,1	>0,1	>0,1	>0,1	>0,1	>0,1
GO:0044445	cytosolic part	>0,1	>0,1	0	>0,1	>0,1	>0,1	>0,1	>0,1	>0,1	0,000822872	>0,1
GO:0051499	D-aminoacyl-tRNA deacylase activity	0,049528193	>0,1	0,002731922	0,03601429	>0,1	>0,1	>0,1	0,048592277	>0,1	>0,1	>0,1
GO:0031348	negative regulation of defense response	>0,1	>0,1	0,016914715	>0,1	>0,1	>0,1	>0,1	>0,1	>0,1	>0,1	>0,1
GO:0009523	photosystem II	>0,1	>0,1	0,016607908	>0,1	>0,1	>0,1	>0,1	0,001637077	>0,1	0,000294183	>0,1
GO:0006355	regulation of transcription, DNA-dependent	>0,1	>0,1	0,006274702	>0,1	>0,1	>0,1	>0,1	>0,1	>0,1	>0,1	>0,1
GO:0004467	long-chain fatty acid-CoA ligase activity	>0,1	>0,1	>0,1	>0,1	>0,1	>0,1	>0,1	0,053811251	>0,1	>0,1	>0,1
GO:0046836	glycolipid transport	>0,1	>0,1	0,049333437	>0,1	>0,1	>0,1	0,071328055	>0,1	>0,1	0,062916408	>0,1
GO:0009792	embryo development ending in birth or egg hatching	>0,1	>0,1	>0,1	>0,1	>0,1	>0,1	>0,1	0,084562584	>0,1	0,052858333	>0,1
GO:0045275	respiratory chain complex III	>0,1	>0,1	0,019953702	>0,1	>0,1	>0,1	>0,1	>0,1	>0,1	>0,1	>0,1
GO:0004866	endopeptidase inhibitor activity	>0,1	>0,1	0,046244372	>0,1	>0,1	0,005322101	>0,1	>0,1	0,000601894	>0,1	>0,1
GO:0009755	hormone-mediated signaling pathway	0,002080236	0,01000733	1,65E-09	0,03601429	>0,1	>0,1	>0,1	>0,1	0,005139711	>0,1	>0,1
GO:0050832	defense response to fungus	>0,1	>0,1	2,71E-07	>0,1	>0,1	>0,1	>0,1	>0,1	0,097996694	>0,1	>0,1
GO:0060089	molecular transducer activity	>0,1	0,022258161	9,69E-11	>0,1	>0,1	>0,1	>0,1	>0,1	0,023377236	>0,1	>0,1
GO:0006399	tRNA metabolic process	>0,1	>0,1	>0,1	>0,1	>0,1	>0,1	>0,1	0,045610805	>0,1	0,056709922	>0,1
GO:0044432	endoplasmic reticulum part	>0,1	>0,1	0,0279888	>0,1	>0,1	>0,1	>0,1	>0,1	>0,1	>0,1	>0,1
GO:0009409	response to cold	0,011890495	>0,1	4,62E-11	>0,1	>0,1	>0,1	>0,1	0,000406009	0,024099455	>0,1	>0,1
GO:0008219	cell death	>0,1	>0,1	0,083991648	>0,1	>0,1	>0,1	>0,1	>0,1	>0,1	>0,1	0,084045726
GO:0004367	glycerol-3-phosphate dehydrogenase [NAD+] activity	>0,1	>0,1	>0,1	>0,1	0,071727798	>0,1	>0,1	>0,1	>0,1	>0,1	>0,1
GO:0031365	N-terminal protein amino acid modification	>0,1	0,001998773	0,000509852	>0,1	>0,1	>0,1	>0,1	>0,1	>0,1	>0,1	>0,1
GO:0009109	coenzyme catabolic process	>0,1	>0,1	0,037979721	>0,1	>0,1	>0,1	>0,1	>0,1	>0,1	>0,1	>0,1
GO:0009986	cell surface	0,002015616	0,00049003	>0,1	>0,1	>0,1	>0,1	>0,1	>0,1	>0,1	>0,1	>0,1
GO:0046173	polyol biosynthetic process	>0,1	>0,1	>0,1	0,073403608	>0,1	0,051354207	>0,1	0,049570248	0,026166909	>0,1	>0,1
GO:0006040	amino sugar metabolic process	>0,1	>0,1	7,87E-08	>0,1	>0,1	>0,1	>0,1	0,096840862	>0,1	>0,1	>0,1
GO:0048765	root hair cell differentiation	0,058046238	>0,1	>0,1	>0,1	0,00543986	>0,1	>0,1	>0,1	0,056870945	>0,1	>0,1
GO:0010467	gene expression	>0,1	>0,1	2,13E-21	>0,1	>0,1	>0,1	>0,1	1,34E-07	>0,1	8,51E-12	0,000444907
GO:0009056	catabolic process	>0,1	>0,1	7,84E-25	>0,1	>0,1	>0,1	>0,1	>0,1	>0,1	3,82E-05	>0,1
GO:0051015	actin filament binding	>0,1	>0,1	>0,1	>0,1	>0,1	>0,1	>0,1	>0,1	>0,1	0,04877374	>0,1
GO:0001738	morphogenesis of a polarized epithelium	0,00145525	>0,1	>0,1	>0,1	>0,1	>0,1	>0,1	>0,1	>0,1	>0,1	>0,1
GO:0004659	prenyltransferase activity	>0,1	>0,1	0,026865007	>0,1	>0,1	>0,1	>0,1	>0,1	>0,1	>0,1	>0,1
GO:0015179	L-amino acid transmembrane transporter activity	>0,1	>0,1	0,072983052	>0,1	>0,1	>0,1	>0,1	>0,1	>0,1	>0,1	>0,1
GO:0006808	regulation of nitrogen utilization	>0,1	>0,1	0,005071975	>0,1	>0,1	>0,1	>0,1	>0,1	>0,1	0,096498885	>0,1
GO:0007166	cell surface receptor signaling pathway	>0,1	>0,1	2,18E-09	>0,1	>0,1	>0,1	>0,1	>0,1	>0,1	>0,1	>0,1
GO:0009926	auxin polar transport	0,002584417	>0,1	>0,1	>0,1	>0,1	>0,1	>0,1	>0,1	>0,1	>0,1	>0,1
GO:0006354	DNA-dependent transcription, elongation	>0,1	>0,1	0,093881429	0,002888719	>0,1	>0,1	>0,1	1,27E-06	0,000503775	7,60E-08	>0,1
GO:0009084	glutamine family amino acid biosynthetic process	>0,1	>0,1	>0,1	>0,1	>0,1	>0,1	>0,1	>0,1	>0,1	0,085540179	>0,1
GO:0042157	lipoprotein metabolic process	>0,1	0,016007732	0,009127282	>0,1	>0,1	>0,1	>0,1	>0,1	>0,1	>0,1	>0,1
GO:0050877	neurological system process	0,004432163	>0,1	0,000103363	>0,1	>0,1	>0,1	>0,1	>0,1	>0,1	>0,1	>0,1
GO:0000041	transition metal ion transport	>0,1	>0,1	0,023768354	>0,1	>0,1	>0,1	>0,1	>0,1	>0,1	>0,1	>0,1
GO:0009605	response to external stimulus	0,034977081	>0,1	3,95E-07	>0,1	0,041290232	>0,1	>0,1	>0,1	>0,1	>0,1	>0,1
GO:0080031	methyl salicylate esterase activity	>0,1	>0,1	>0,1	>0,1	>0,1	>0,1	>0,1	0,000847418	4,07E-07	0,000122066	0,094037609
GO:0015144	carbohydrate transmembrane transporter activity	>0,1	>0,1	1,00E-05	>0,1	>0,1	>0,1	>0,1	>0,1	>0,1	>0,1	>0,1
GO:0045036	protein targeting to chloroplast	>0,1	>0,1	0,019834989	>0,1	>0,1	>0,1	>0,1	>0,1	>0,1	>0,1	>0,1
GO:0003824	catalytic activity	1,15E-08	3,57E-11	0	6,52E-06	4,66E-06	0,020291613	>0,1	0	2,12E-18	0	>0,1
GO:0046112	nucleobase biosynthetic process	>0,1	>0,1	>0,1	>0,1	>0,1	>0,1	>0,1	>0,1	>0,1	0,00131626	>0,1
GO:0016459	myosin complex	>0,1	>0,1	>0,1	>0,1	>0,1	>0,1	>0,1	>0,1	0,00894693	>0,1	>0,1
GO:0004197	cysteine-type endopeptidase activity	>0,1	>0,1	0,004004161	>0,1	>0,1	>0,1	>0,1	>0,1	>0,1	>0,1	>0,1
GO:0008104	protein localization	>0,1	>0,1	1,79E-08	>0,1	>0,1	>0,1	>0,1	>0,1	>0,1	>0,1	>0,1
GO:0009625	response to insect	>0,1	>0,1	0,011643929	>0,1	>0,1	>0,1	>0,1	>0,1	>0,1	>0,1	>0,1
GO:0016109	tetraterpenoid biosynthetic process	>0,1	>0,1	0,001774008	>0,1	>0,1	>0,1	>0,1	>0,1	>0,1	>0,1	>0,1
GO:0022626	cytosolic ribosome	>0,1	>0,1	0	>0,1	>0,1	>0,1	>0,1	>0,1	>0,1	0,026351059	>0,1
GO:0009620	response to fungus	>0,1	0,096609684	1,12E-06	>0,1	>0,1	>0,1	>0,1	>0,1	>0,1	>0,1	>0,1
GO:0005506	iron ion binding	0,005946469	1,14E-10	2,47E-15	>0,1	0,00201596	>0,1	0,045876923	6,97E-10	5,53E-11	0,000899738	0,008332734
GO:0015293	symporter activity	>0,1	>0,1	7,64E-06	>0,1	>0,1	>0,1	>0,1	>0,1	>0,1	>0,1	>0,1
GO:0006081	cellular aldehyde metabolic process	0,099816949	>0,1	>0,1	>0,1	>0,1	>0,1	>0,1	0,002720599	>0,1	0,000677755	>0,1
GO:0006732	coenzyme metabolic process	>0,1	>0,1	8,75E-06	>0,1	>0,1	>0,1	>0,1	>0,1	>0,1	>0,1	>0,1
GO:0031323	regulation of cellular metabolic process	>0,1	>0,1	0,000117571	>0,1	>0,1	>0,1	>0,1	>0,1	>0,1	>0,1	>0,1
GO:0005739	mitochondrion	>0,1	>0,1	9,94E-22	>0,1	>0,1	>0,1	>0,1	0,014743692	0,053789924	0,000141833	>0,1
GO:0016108	tetraterpenoid metabolic process	>0,1	>0,1	5,84E-05	>0,1	>0,1	>0,1	>0,1	>0,1	>0,1	0,098039398	>0,1
GO:0000902	cell morphogenesis	>0,1	0,050761028	>0,1	>0,1	>0,1	>0,1	>0,1	>0,1	>0,1	>0,1	>0,1
GO:0015934	large ribosomal subunit	>0,1	>0,1	7,02E-21	>0,1	>0,1	>0,1	>0,1	>0,1	>0,1	0,000229154	0,088979876
GO:0009753	response to jasmonic acid stimulus	>0,1	>0,1	2,41E-08	>0,1	>0,1	>0,1	>0,1	>0,1	>0,1	>0,1	>0,1
GO:0050790	regulation of catalytic activity	>0,1	>0,1	0,002572844	>0,1	>0,1	>0,1	>0,1	>0,1	>0,1	>0,1	>0,1
GO:0004190	aspartic-type endopeptidase activity	>0,1	>0,1	>0,1	>0,1	>0,1	>0,1	>0,1	>0,1	0,070980479	>0,1	>0,1
GO:0006497	protein lipidation	>0,1	0,016007732	0,009127282	>0,1	>0,1	>0,1	>0,1	>0,1	>0,1	>0,1	>0,1
GO:0000740	nuclear membrane fusion	>0,1	>0,1	>0,1	>0,1	>0,1	>0,1	0,059370807	>0,1	>0,1	>0,1	>0,1
GO:0033554	cellular response to stress	>0,1	>0,1	1,88E-05	>0,1	>0,1	>0,1	>0,1	>0,1	>0,1	>0,1	>0,1
GO:0009637	response to blue light	>0,1	>0,1	0,003597467	>0,1	>0,1	>0,1	>0,1	>0,1	0,0045238	>0,1	>0,1
GO:0016854	racemase and epimerase activity	>0,1	>0,1	>0,1	>0,1	>0,1	>0,1	0,071328055	>0,1	>0,1	>0,1	0,000960681
GO:0046496	nicotinamide nucleotide metabolic process	>0,1	>0,1	2,12E-05	>0,1	>0,1	>0,1	>0,1	>0,1	>0,1	0,041253723	>0,1
GO:0044275	cellular carbohydrate catabolic process	0,023784329	0,069917982	0,02313751	>0,1	>0,1	>0,1	>0,1	>0,1	>0,1	>0,1	>0,1
GO:0008236	serine-type peptidase activity	>0,1	>0,1	>0,1	>0,1	>0,1	>0,1	>0,1	>0,1	>0,1	0,007063883	>0,1
GO:0009547	plastid ribosome	>0,1	>0,1	0,087217072	>0,1	>0,1	>0,1	>0,1	>0,1	>0,1	0,018409957	>0,1
GO:0046864	isoprenoid transport	>0,1	>0,1	0,047789209	>0,1	>0,1	>0,1	>0,1	>0,1	>0,1	>0,1	>0,1
GO:0004683	calmodulin-dependent protein kinase activity	>0,1	>0,1	0,002569745	>0,1	>0,1	>0,1	>0,1	>0,1	>0,1	>0,1	>0,1
GO:0015267	channel activity	>0,1	>0,1	0,050001266	>0,1	>0,1	>0,1	>0,1	>0,1	>0,1	>0,1	>0,1
GO:0010073	meristem maintenance	>0,1	>0,1	9,73E-05	>0,1	>0,1	>0,1	>0,1	>0,1	>0,1	>0,1	>0,1
GO:0004714	transmembrane receptor protein tyrosine kinase activity	>0,1	0,071559191	0,003051714	>0,1	>0,1	>0,1	>0,1	>0,1	>0,1	>0,1	>0,1
GO:0052745	inositol phosphate phosphatase activity	>0,1	>0,1	>0,1	>0,1	>0,1	>0,1	>0,1	0,084562584	>0,1	>0,1	>0,1
GO:0005992	trehalose biosynthetic process	>0,1	>0,1	0,016271537	>0,1	>0,1	>0,1	>0,1	>0,1	>0,1	0,000352912	>0,1
GO:0070013	intracellular organelle lumen	>0,1	>0,1	4,44E-14	>0,1	>0,1	>0,1	>0,1	>0,1	>0,1	0,001772768	>0,1
GO:0019438	aromatic compound biosynthetic process	>0,1	>0,1	0,0279888	>0,1	>0,1	>0,1	>0,1	>0,1	>0,1	>0,1	>0,1
GO:0034285	response to disaccharide stimulus	0,015690145	0,047803205	0,01479305	>0,1	>0,1	>0,1	>0,1	>0,1	>0,1	0,018409957	>0,1
GO:0048438	floral whorl development	>0,1	>0,1	0,053020702	>0,1	>0,1	>0,1	>0,1	>0,1	>0,1	>0,1	>0,1
GO:0004030	aldehyde dehydrogenase [NAD(P)+] activity	>0,1	>0,1	>0,1	>0,1	>0,1	>0,1	>0,1	0,006493753	>0,1	0,009596177	>0,1
GO:0009966	regulation of signal transduction	>0,1	>0,1	0,044645083	>0,1	>0,1	>0,1	>0,1	>0,1	>0,1	>0,1	>0,1
GO:0048367	shoot development	>0,1	>0,1	0,016271537	>0,1	>0,1	>0,1	>0,1	>0,1	>0,1	>0,1	>0,1
GO:0003747	translation release factor activity	>0,1	>0,1	>0,1	>0,1	>0,1	>0,1	>0,1	>0,1	>0,1	>0,1	0,037106175
GO:0071365	cellular response to auxin stimulus	>0,1	>0,1	0,030958297	>0,1	>0,1	>0,1	>0,1	>0,1	>0,1	>0,1	>0,1
GO:0006720	isoprenoid metabolic process	>0,1	0,001156638	4,09E-05	>0,1	>0,1	>0,1	>0,1	0,073670134	>0,1	>0,1	>0,1
GO:0031072	heat shock protein binding	>0,1	>0,1	0,001264181	>0,1	>0,1	>0,1	>0,1	>0,1	>0,1	>0,1	>0,1
GO:0009851	auxin biosynthetic process	>0,1	>0,1	>0,1	>0,1	>0,1	>0,1	0,094299601	>0,1	>0,1	>0,1	>0,1
GO:0071395	cellular response to jasmonic acid stimulus	>0,1	>0,1	0,001505143	>0,1	>0,1	>0,1	>0,1	>0,1	>0,1	>0,1	>0,1
GO:0005977	glycogen metabolic process	>0,1	>0,1	>0,1	>0,1	>0,1	0,043396668	>0,1	>0,1	>0,1	>0,1	>0,1
GO:0042557	eukaryotic elongation factor-2 kinase activator activity	>0,1	0,002779724	1,49E-05	>0,1	0,010400999	>0,1	>0,1	>0,1	>0,1	>0,1	>0,1
GO:0042455	ribonucleoside biosynthetic process	>0,1	>0,1	>0,1	>0,1	>0,1	>0,1	>0,1	>0,1	>0,1	0,021825683	>0,1
GO:0046658	anchored to plasma membrane	>0,1	>0,1	0,019953702	>0,1	0,0129779	>0,1	>0,1	>0,1	>0,1	>0,1	>0,1
GO:0034357	photosynthetic membrane	>0,1	>0,1	0	0,007324443	>0,1	>0,1	>0,1	9,33E-09	>0,1	8,13E-14	>0,1
GO:0016620	oxidoreductase activity, acting on the aldehyde or oxo group of donors, NAD or NADP as acceptor	>0,1	>0,1	>0,1	0,075385525	>0,1	>0,1	>0,1	>0,1	>0,1	0,000898778	>0,1
GO:0009856	pollination	0,020481976	0,0118737	0,000450448	>0,1	>0,1	>0,1	>0,1	0,084562584	0,053700148	0,052858333	>0,1
GO:0051536	iron-sulfur cluster binding	>0,1	>0,1	>0,1	>0,1	>0,1	>0,1	0,045876923	>0,1	>0,1	>0,1	0,081052096
GO:0016798	hydrolase activity, acting on glycosyl bonds	0,000967989	0,000854377	6,37E-07	>0,1	0,071727798	>0,1	>0,1	>0,1	0,046666523	>0,1	>0,1
GO:0043038	amino acid activation	>0,1	>0,1	6,77E-05	>0,1	>0,1	>0,1	>0,1	>0,1	>0,1	0,055078017	>0,1
GO:0046148	pigment biosynthetic process	>0,1	>0,1	0,000149427	>0,1	>0,1	>0,1	>0,1	>0,1	>0,1	0,010871018	>0,1
GO:0004413	homoserine kinase activity	>0,1	>0,1	0,037823002	>0,1	>0,1	>0,1	>0,1	>0,1	>0,1	>0,1	>0,1
GO:0005982	starch metabolic process	0,034686484	>0,1	3,84E-09	>0,1	>0,1	0,037091241	>0,1	0,049570248	>0,1	>0,1	>0,1
GO:0030312	external encapsulating structure	1,61E-08	3,41E-12	1,14E-23	1,02E-05	1,28E-11	0,000483095	>0,1	2,59E-07	4,54E-11	3,18E-13	>0,1
GO:0052689	carboxylic ester hydrolase activity	0,001236822	1,33E-06	8,80E-06	0,00091789	1,40E-06	>0,1	>0,1	4,07E-10	1,72E-09	3,65E-06	>0,1
GO:0016132	brassinosteroid biosynthetic process	0,00579621	>0,1	>0,1	0,030885747	>0,1	0,024260816	>0,1	>0,1	>0,1	0,062916408	>0,1
GO:0009687	abscisic acid metabolic process	>0,1	>0,1	>0,1	>0,1	>0,1	>0,1	>0,1	0,036423297	0,063113508	>0,1	>0,1
GO:0010227	floral organ abscission	>0,1	>0,1	0,076934514	>0,1	>0,1	>0,1	>0,1	>0,1	>0,1	>0,1	>0,1
GO:0006026	aminoglycan catabolic process	>0,1	>0,1	2,53E-07	>0,1	>0,1	>0,1	>0,1	>0,1	>0,1	>0,1	>0,1
GO:0032991	macromolecular complex	>0,1	>0,1	0	>0,1	>0,1	>0,1	>0,1	0,032298755	>0,1	1,43E-07	>0,1
GO:0048827	phyllome development	>0,1	>0,1	0,060301264	>0,1	>0,1	>0,1	>0,1	>0,1	>0,1	>0,1	>0,1
GO:0005623	cell	4,03E-08	4,67E-19	0	1,74E-10	2,52E-16	0,005208195	>0,1	0	4,04E-14	0	0,094037609
GO:0009883	red or far-red light photoreceptor activity	>0,1	>0,1	>0,1	>0,1	>0,1	>0,1	>0,1	0,035624348	0,000602981	>0,1	>0,1
GO:0071842	cellular component organization at cellular level	>0,1	>0,1	0,061513918	>0,1	>0,1	>0,1	>0,1	>0,1	>0,1	>0,1	>0,1
GO:0010075	regulation of meristem growth	>0,1	>0,1	0,000342506	>0,1	>0,1	>0,1	>0,1	>0,1	>0,1	>0,1	>0,1
GO:0042752	regulation of circadian rhythm	>0,1	>0,1	>0,1	>0,1	>0,1	>0,1	>0,1	>0,1	0,011388994	>0,1	>0,1
GO:0009744	response to sucrose stimulus	0,00950806	>0,1	0,002867058	>0,1	>0,1	>0,1	>0,1	>0,1	>0,1	0,031256854	>0,1
GO:0003887	DNA-directed DNA polymerase activity	>0,1	>0,1	>0,1	>0,1	>0,1	>0,1	>0,1	>0,1	>0,1	>0,1	0,079379836
GO:0010035	response to inorganic substance	>0,1	>0,1	3,19E-23	>0,1	>0,1	>0,1	>0,1	>0,1	0,007019955	0,003955941	>0,1
GO:0004690	cyclic nucleotide-dependent protein kinase activity	>0,1	>0,1	0,011643929	>0,1	>0,1	>0,1	>0,1	>0,1	>0,1	>0,1	>0,1
GO:0070887	cellular response to chemical stimulus	0,001814432	0,013836702	1,79E-10	0,036727761	>0,1	>0,1	>0,1	>0,1	0,006301694	>0,1	>0,1
GO:0019748	secondary metabolic process	>0,1	>0,1	0,011159054	>0,1	>0,1	>0,1	>0,1	0,000323681	>0,1	3,28E-06	>0,1
GO:0032502	developmental process	>0,1	>0,1	6,35E-18	>0,1	0,001510152	>0,1	>0,1	>0,1	>0,1	0,00045729	>0,1
GO:0016116	carotenoid metabolic process	>0,1	>0,1	5,84E-05	>0,1	>0,1	>0,1	>0,1	>0,1	>0,1	0,098039398	>0,1
GO:0042445	hormone metabolic process	>0,1	>0,1	>0,1	>0,1	>0,1	>0,1	>0,1	>0,1	>0,1	0,039191908	>0,1
GO:0016122	xanthophyll metabolic process	>0,1	>0,1	0,015297827	>0,1	>0,1	>0,1	>0,1	0,002018809	>0,1	0,002165476	>0,1
GO:0009875	pollen-pistil interaction	0,033671563	0,002872577	3,05E-07	>0,1	0,010915127	>0,1	>0,1	>0,1	0,00064688	>0,1	>0,1
GO:0016298	lipase activity	>0,1	>0,1	4,15E-05	>0,1	>0,1	>0,1	>0,1	>0,1	>0,1	>0,1	>0,1
GO:0009651	response to salt stress	>0,1	0,003863615	4,19E-15	>0,1	0,047506847	>0,1	>0,1	>0,1	2,73E-05	>0,1	>0,1
GO:0006397	mRNA processing	>0,1	>0,1	>0,1	>0,1	>0,1	>0,1	>0,1	>0,1	>0,1	0,030385008	>0,1
GO:0016879	ligase activity, forming carbon-nitrogen bonds	>0,1	>0,1	0,00181356	>0,1	>0,1	>0,1	>0,1	>0,1	>0,1	>0,1	>0,1
GO:0016070	RNA metabolic process	>0,1	>0,1	0,040704787	>0,1	>0,1	>0,1	>0,1	0,001241307	>0,1	3,62E-08	0,011072921
GO:0004712	protein serine/threonine/tyrosine kinase activity	>0,1	>0,1	0,085378306	>0,1	>0,1	>0,1	>0,1	>0,1	>0,1	>0,1	>0,1
GO:0015780	nucleotide-sugar transport	>0,1	>0,1	0,016607908	>0,1	>0,1	>0,1	>0,1	>0,1	>0,1	>0,1	>0,1
GO:0090304	nucleic acid metabolic process	>0,1	>0,1	>0,1	>0,1	>0,1	>0,1	>0,1	>0,1	>0,1	0,000192803	0,011072921
GO:0009069	serine family amino acid metabolic process	>0,1	>0,1	0,064927997	>0,1	>0,1	>0,1	>0,1	>0,1	>0,1	0,021940402	>0,1
GO:0030234	enzyme regulator activity	>0,1	2,58E-06	2,97E-08	>0,1	0,000934562	>0,1	>0,1	>0,1	0,001504348	0,044895542	>0,1
GO:0032870	cellular response to hormone stimulus	0,002255818	0,011552996	1,20E-09	0,038861057	>0,1	>0,1	>0,1	>0,1	0,006045706	>0,1	>0,1
GO:0043288	apocarotenoid metabolic process	>0,1	>0,1	>0,1	>0,1	>0,1	>0,1	>0,1	0,036423297	0,063113508	>0,1	>0,1
GO:0005773	vacuole	>0,1	0,04448496	8,64E-11	>0,1	>0,1	>0,1	>0,1	>0,1	5,62E-05	0,009111317	>0,1
GO:0019222	regulation of metabolic process	>0,1	>0,1	3,56E-05	>0,1	>0,1	>0,1	>0,1	>0,1	>0,1	>0,1	>0,1
GO:0004185	serine-type carboxypeptidase activity	>0,1	>0,1	>0,1	>0,1	>0,1	>0,1	>0,1	>0,1	>0,1	0,075866608	>0,1
GO:0009630	gravitropism	>0,1	>0,1	0,06898147	>0,1	>0,1	>0,1	>0,1	>0,1	>0,1	>0,1	>0,1
GO:0031966	mitochondrial membrane	>0,1	>0,1	3,27E-05	>0,1	>0,1	>0,1	>0,1	0,035624348	>0,1	0,004503361	>0,1
GO:0008509	anion transmembrane transporter activity	>0,1	>0,1	>0,1	>0,1	>0,1	>0,1	>0,1	>0,1	0,038657974	>0,1	>0,1
GO:0010053	root epidermal cell differentiation	0,057126715	>0,1	>0,1	>0,1	0,000655722	>0,1	>0,1	>0,1	>0,1	>0,1	>0,1
GO:0080043	quercetin 3-O-glucosyltransferase activity	>0,1	>0,1	0,004207713	>0,1	>0,1	>0,1	>0,1	>0,1	>0,1	>0,1	>0,1
GO:0016323	basolateral plasma membrane	>0,1	0,034370927	>0,1	>0,1	>0,1	>0,1	>0,1	>0,1	>0,1	>0,1	>0,1
GO:0019205	nucleobase-containing compound kinase activity	>0,1	>0,1	3,37E-05	>0,1	>0,1	>0,1	>0,1	>0,1	>0,1	>0,1	>0,1
GO:0016874	ligase activity	>0,1	>0,1	9,65E-08	>0,1	>0,1	>0,1	>0,1	>0,1	>0,1	0,01847527	>0,1
GO:0017017	MAP kinase tyrosine/serine/threonine phosphatase activity	>0,1	>0,1	>0,1	>0,1	>0,1	>0,1	>0,1	0,002018809	>0,1	0,021825683	>0,1
GO:0016817	hydrolase activity, acting on acid anhydrides	>0,1	>0,1	2,55E-05	>0,1	>0,1	>0,1	>0,1	>0,1	>0,1	>0,1	>0,1
GO:0004568	chitinase activity	>0,1	>0,1	1,77E-08	>0,1	0,038891286	>0,1	>0,1	>0,1	>0,1	>0,1	>0,1
GO:0050896	response to stimulus	3,01E-06	9,16E-13	0	0,001432227	2,14E-08	>0,1	>0,1	4,43E-08	4,94E-11	2,88E-12	>0,1
GO:0009991	response to extracellular stimulus	0,009866787	0,023063018	1,23E-06	>0,1	0,007447247	0,011054249	>0,1	>0,1	>0,1	0,002746313	>0,1
GO:0009838	abscission	>0,1	>0,1	0,076934514	>0,1	>0,1	>0,1	>0,1	>0,1	>0,1	>0,1	>0,1
GO:0042579	microbody	>0,1	>0,1	0,004004161	>0,1	>0,1	>0,1	>0,1	>0,1	>0,1	>0,1	>0,1
GO:0009266	response to temperature stimulus	0,005946469	>0,1	1,64E-17	0,056673864	>0,1	>0,1	>0,1	0,0011201	0,063507682	>0,1	>0,1
GO:0055035	plastid thylakoid membrane	>0,1	>0,1	0	0,028159611	>0,1	>0,1	>0,1	5,17E-08	>0,1	3,05E-14	>0,1
GO:0055086	nucleobase-containing small molecule metabolic process	>0,1	>0,1	2,31E-05	>0,1	>0,1	>0,1	>0,1	>0,1	>0,1	>0,1	>0,1
GO:0009987	cellular process	0,000211779	0,000656572	0	0,000104988	0,000154491	>0,1	>0,1	1,23E-23	3,06E-06	0	0,094037609
GO:0043229	intracellular organelle	0,005821783	3,91E-08	0	0,000784058	0,000328201	>0,1	>0,1	2,47E-26	3,05E-05	0	0,002646885
GO:0044265	cellular macromolecule catabolic process	>0,1	>0,1	0,098985065	>0,1	>0,1	>0,1	>0,1	>0,1	>0,1	>0,1	>0,1
GO:0003008	system process	0,004432163	>0,1	0,000103363	>0,1	>0,1	>0,1	>0,1	>0,1	>0,1	>0,1	>0,1
GO:0044247	cellular polysaccharide catabolic process	0,049528193	0,044587295	>0,1	0,03601429	>0,1	0,033253915	>0,1	>0,1	>0,1	>0,1	>0,1
GO:0006972	hyperosmotic response	>0,1	>0,1	>0,1	0,025808151	>0,1	>0,1	>0,1	>0,1	>0,1	>0,1	>0,1
GO:0030076	light-harvesting complex	>0,1	>0,1	1,95E-05	>0,1	>0,1	>0,1	>0,1	>0,1	3,32E-05	>0,1	>0,1
GO:0051641	cellular localization	>0,1	>0,1	6,42E-06	>0,1	>0,1	>0,1	>0,1	>0,1	>0,1	>0,1	>0,1
GO:0043455	regulation of secondary metabolic process	>0,1	>0,1	>0,1	>0,1	>0,1	>0,1	>0,1	>0,1	0,078678756	>0,1	>0,1
GO:0016779	nucleotidyltransferase activity	>0,1	>0,1	>0,1	>0,1	>0,1	>0,1	>0,1	>0,1	0,000580713	>0,1	0,094037609
GO:0005351	sugar:hydrogen symporter activity	>0,1	>0,1	1,10E-05	>0,1	>0,1	>0,1	>0,1	>0,1	>0,1	>0,1	>0,1
GO:0048511	rhythmic process	>0,1	>0,1	>0,1	>0,1	>0,1	>0,1	>0,1	>0,1	0,031949307	>0,1	>0,1
GO:0022603	regulation of anatomical structure morphogenesis	>0,1	0,088429189	>0,1	>0,1	>0,1	>0,1	>0,1	>0,1	>0,1	>0,1	>0,1
GO:0022411	cellular component disassembly	>0,1	>0,1	>0,1	>0,1	>0,1	>0,1	0,045876923	>0,1	>0,1	>0,1	>0,1
GO:0009725	response to hormone stimulus	4,34E-05	3,99E-06	2,00E-18	0,001229885	9,71E-05	>0,1	>0,1	0,020163908	8,28E-05	>0,1	>0,1
GO:0010476	gibberellin mediated signaling pathway	>0,1	0,000104853	9,29E-05	>0,1	>0,1	>0,1	>0,1	>0,1	>0,1	>0,1	>0,1
GO:0046943	carboxylic acid transmembrane transporter activity	0,025335615	>0,1	>0,1	>0,1	>0,1	>0,1	>0,1	>0,1	>0,1	>0,1	>0,1
GO:0016772	transferase activity, transferring phosphorus-containing groups	>0,1	>0,1	0	>0,1	0,051217057	>0,1	>0,1	0,002193676	0,001201723	0,001311115	>0,1
GO:0036094	small molecule binding	>0,1	>0,1	7,09E-10	>0,1	>0,1	>0,1	>0,1	0,013155908	>0,1	0,000945519	>0,1
GO:0021700	developmental maturation	0,097148246	>0,1	>0,1	>0,1	0,001904321	>0,1	>0,1	>0,1	>0,1	>0,1	>0,1
GO:0009741	response to brassinosteroid stimulus	0,098721593	0,000799964	>0,1	>0,1	>0,1	>0,1	>0,1	>0,1	0,0045238	>0,1	>0,1
GO:0015824	proline transport	>0,1	0,032112193	0,039810766	>0,1	>0,1	>0,1	>0,1	>0,1	0,008533429	>0,1	>0,1
GO:0022414	reproductive process	>0,1	>0,1	1,94E-12	>0,1	0,041290232	>0,1	>0,1	>0,1	>0,1	>0,1	>0,1
GO:0044255	cellular lipid metabolic process	>0,1	0,000333373	2,45E-08	>0,1	>0,1	>0,1	>0,1	0,000512965	>0,1	0,000164105	>0,1
GO:0009607	response to biotic stimulus	>0,1	0,018512057	1,18E-23	>0,1	>0,1	>0,1	>0,1	0,001161458	0,007048188	0,000332552	>0,1
GO:0022891	substrate-specific transmembrane transporter activity	>0,1	>0,1	1,19E-06	>0,1	>0,1	>0,1	>0,1	>0,1	>0,1	>0,1	>0,1
GO:0043628	ncRNA 3'-end processing	>0,1	>0,1	>0,1	>0,1	>0,1	>0,1	>0,1	0,006770875	>0,1	>0,1	>0,1
GO:0030313	cell envelope	>0,1	>0,1	0,056841036	>0,1	>0,1	>0,1	>0,1	>0,1	>0,1	>0,1	>0,1
GO:1901137	carbohydrate derivative biosynthetic process	>0,1	>0,1	0,000309706	>0,1	>0,1	>0,1	>0,1	>0,1	>0,1	0,039751691	>0,1
GO:0005337	nucleoside transmembrane transporter activity	>0,1	>0,1	>0,1	>0,1	>0,1	>0,1	>0,1	>0,1	>0,1	0,02299118	>0,1
GO:0004812	aminoacyl-tRNA ligase activity	>0,1	>0,1	0,0279888	>0,1	>0,1	>0,1	>0,1	>0,1	>0,1	0,098795802	>0,1
GO:0006396	RNA processing	>0,1	>0,1	>0,1	>0,1	>0,1	>0,1	>0,1	0,002689852	>0,1	0,000164115	0,008343895
GO:0003917	DNA topoisomerase type I activity	>0,1	>0,1	>0,1	>0,1	0,024624603	>0,1	>0,1	>0,1	0,006571852	>0,1	>0,1
GO:0008565	protein transporter activity	>0,1	>0,1	>0,1	>0,1	>0,1	>0,1	>0,1	>0,1	>0,1	0,021352417	>0,1
GO:0048767	root hair elongation	>0,1	>0,1	>0,1	>0,1	0,091546323	>0,1	>0,1	>0,1	>0,1	>0,1	>0,1
GO:0016209	antioxidant activity	>0,1	>0,1	1,59E-06	>0,1	>0,1	>0,1	>0,1	>0,1	0,094941064	>0,1	>0,1
GO:0005975	carbohydrate metabolic process	0,001373469	7,36E-05	0	0,087948918	0,006275689	>0,1	>0,1	0,00020454	0,001485019	1,46E-09	>0,1
GO:0007164	establishment of tissue polarity	0,019849748	>0,1	>0,1	>0,1	>0,1	>0,1	>0,1	>0,1	>0,1	>0,1	>0,1
GO:0008135	translation factor activity, nucleic acid binding	>0,1	>0,1	>0,1	>0,1	>0,1	>0,1	>0,1	>0,1	>0,1	>0,1	0,086894832
GO:0004697	protein kinase C activity	>0,1	0,073673697	0,002312569	>0,1	>0,1	>0,1	>0,1	>0,1	>0,1	>0,1	>0,1
GO:0009627	systemic acquired resistance	>0,1	>0,1	6,61E-06	>0,1	>0,1	>0,1	>0,1	>0,1	>0,1	>0,1	>0,1
GO:0019674	NAD metabolic process	>0,1	>0,1	>0,1	>0,1	>0,1	>0,1	>0,1	>0,1	>0,1	0,091750775	>0,1
GO:0009112	nucleobase metabolic process	>0,1	>0,1	>0,1	>0,1	>0,1	>0,1	>0,1	>0,1	>0,1	0,001983695	>0,1
GO:0004674	protein serine/threonine kinase activity	>0,1	0,001495617	1,31E-24	>0,1	0,008793634	>0,1	>0,1	0,019584165	0,000545712	>0,1	>0,1
GO:0009063	cellular amino acid catabolic process	>0,1	>0,1	5,03E-05	>0,1	>0,1	>0,1	>0,1	>0,1	>0,1	0,00012054	>0,1
GO:0009767	photosynthetic electron transport chain	>0,1	>0,1	0,007514719	>0,1	>0,1	>0,1	>0,1	>0,1	>0,1	0,039751691	>0,1
GO:0070469	respiratory chain	>0,1	>0,1	0,002008016	>0,1	>0,1	>0,1	>0,1	>0,1	>0,1	>0,1	>0,1
GO:0019113	limonene monooxygenase activity	>0,1	0,001739718	0,003296531	>0,1	>0,1	>0,1	>0,1	0,017052894	0,006800289	0,022279361	>0,1
GO:2000112	regulation of cellular macromolecule biosynthetic process	>0,1	>0,1	0,01861127	>0,1	>0,1	>0,1	>0,1	>0,1	>0,1	>0,1	>0,1
GO:0002009	morphogenesis of an epithelium	0,004637324	>0,1	>0,1	>0,1	>0,1	>0,1	>0,1	>0,1	>0,1	>0,1	>0,1
GO:0004722	protein serine/threonine phosphatase activity	>0,1	>0,1	0,000501356	>0,1	>0,1	>0,1	>0,1	>0,1	0,000805737	>0,1	>0,1
GO:1901072	glucosamine-containing compound catabolic process	>0,1	>0,1	1,40E-07	>0,1	>0,1	>0,1	>0,1	>0,1	>0,1	>0,1	>0,1
GO:0047372	acylglycerol lipase activity	>0,1	>0,1	0,087217072	>0,1	>0,1	>0,1	>0,1	>0,1	>0,1	>0,1	>0,1
GO:0000377	RNA splicing, via transesterification reactions with bulged adenosine as nucleophile	>0,1	>0,1	>0,1	>0,1	>0,1	>0,1	>0,1	>0,1	>0,1	0,077742555	>0,1
GO:0016301	kinase activity	>0,1	0,057644653	0	>0,1	0,026553933	>0,1	>0,1	0,020755406	0,038559258	0,093697877	>0,1
GO:0019866	organelle inner membrane	>0,1	>0,1	8,07E-07	>0,1	>0,1	>0,1	>0,1	0,001651438	>0,1	0,001915834	>0,1
GO:0044248	cellular catabolic process	>0,1	>0,1	1,32E-10	>0,1	>0,1	>0,1	>0,1	>0,1	>0,1	0,002652481	>0,1
GO:0009070	serine family amino acid biosynthetic process	>0,1	>0,1	>0,1	>0,1	0,046424716	>0,1	>0,1	>0,1	0,002139144	>0,1	>0,1
GO:0009416	response to light stimulus	>0,1	0,013518293	1,08E-21	>0,1	0,003271601	>0,1	>0,1	>0,1	2,73E-05	>0,1	>0,1
GO:0006099	tricarboxylic acid cycle	>0,1	>0,1	0,037979721	>0,1	>0,1	>0,1	>0,1	>0,1	>0,1	>0,1	>0,1
GO:0046165	alcohol biosynthetic process	>0,1	0,020542605	>0,1	>0,1	>0,1	0,027832076	>0,1	>0,1	0,036430122	0,017613786	>0,1
GO:0000160	two-component signal transduction system (phosphorelay)	>0,1	>0,1	7,52E-05	0,03601429	>0,1	>0,1	>0,1	>0,1	0,011877595	>0,1	>0,1
GO:0010033	response to organic substance	6,99E-07	9,42E-11	0	0,000531936	4,81E-07	>0,1	>0,1	0,000323681	2,68E-08	0,065527665	>0,1
GO:0019751	polyol metabolic process	>0,1	>0,1	0,089904091	>0,1	>0,1	>0,1	>0,1	>0,1	>0,1	>0,1	>0,1
GO:0009435	NAD biosynthetic process	>0,1	>0,1	>0,1	>0,1	>0,1	>0,1	>0,1	>0,1	>0,1	0,062916408	>0,1
GO:0051861	glycolipid binding	>0,1	>0,1	0,049333437	>0,1	>0,1	>0,1	0,071328055	>0,1	>0,1	0,062916408	>0,1
GO:0051920	peroxiredoxin activity	>0,1	>0,1	>0,1	>0,1	>0,1	>0,1	>0,1	0,084562584	>0,1	>0,1	>0,1
GO:0032555	purine ribonucleotide binding	>0,1	>0,1	0,000496893	>0,1	>0,1	>0,1	>0,1	>0,1	>0,1	>0,1	>0,1
GO:0010447	response to acidity	>0,1	>0,1	0,045661236	>0,1	>0,1	>0,1	>0,1	>0,1	>0,1	>0,1	>0,1
GO:0043412	macromolecule modification	0,03023748	2,33E-05	0	0,03601429	0,000908799	>0,1	>0,1	0,00316119	3,55E-05	0,098795802	>0,1
GO:0006955	immune response	>0,1	>0,1	5,68E-06	>0,1	>0,1	>0,1	>0,1	>0,1	>0,1	>0,1	0,018450514
GO:0007268	synaptic transmission	>0,1	>0,1	0,000320461	>0,1	>0,1	>0,1	>0,1	>0,1	>0,1	>0,1	>0,1
GO:0005991	trehalose metabolic process	>0,1	>0,1	0,01325402	>0,1	>0,1	>0,1	>0,1	>0,1	>0,1	1,59E-05	>0,1
GO:0019318	hexose metabolic process	>0,1	>0,1	5,12E-11	>0,1	>0,1	>0,1	>0,1	>0,1	>0,1	>0,1	>0,1
GO:0044428	nuclear part	>0,1	>0,1	2,55E-08	>0,1	>0,1	>0,1	>0,1	>0,1	>0,1	0,000202943	>0,1
GO:0000229	cytoplasmic chromosome	>0,1	>0,1	0,026188597	>0,1	>0,1	>0,1	>0,1	>0,1	>0,1	>0,1	>0,1
GO:0016020	membrane	0,008812401	1,35E-06	0	0,095431153	0,000203168	>0,1	>0,1	8,37E-09	6,21E-07	2,24E-22	>0,1
GO:0009699	phenylpropanoid biosynthetic process	>0,1	>0,1	>0,1	>0,1	>0,1	>0,1	>0,1	0,002689852	>0,1	0,000229154	>0,1
GO:0071383	cellular response to steroid hormone stimulus	>0,1	0,011552996	>0,1	>0,1	>0,1	>0,1	>0,1	>0,1	>0,1	>0,1	>0,1
GO:0010015	root morphogenesis	>0,1	>0,1	>0,1	>0,1	0,005060708	>0,1	>0,1	>0,1	>0,1	>0,1	>0,1
GO:0009611	response to wounding	0,015703506	0,017463985	8,43E-10	0,088388891	>0,1	>0,1	>0,1	0,007988255	0,053700148	0,095621425	>0,1
GO:0048729	tissue morphogenesis	0,00579621	>0,1	>0,1	>0,1	>0,1	>0,1	>0,1	>0,1	>0,1	>0,1	>0,1
GO:0003954	NADH dehydrogenase activity	>0,1	>0,1	>0,1	>0,1	>0,1	>0,1	>0,1	0,032437103	>0,1	>0,1	>0,1
GO:0051225	spindle assembly	>0,1	>0,1	>0,1	>0,1	>0,1	>0,1	>0,1	>0,1	>0,1	0,002137682	>0,1
GO:0032553	ribonucleotide binding	>0,1	>0,1	0,000496893	>0,1	>0,1	>0,1	>0,1	>0,1	>0,1	>0,1	>0,1
GO:0016765	transferase activity, transferring alkyl or aryl (other than methyl) groups	>0,1	>0,1	9,56E-05	>0,1	>0,1	>0,1	>0,1	>0,1	>0,1	>0,1	>0,1
GO:0015977	carbon fixation	>0,1	>0,1	0,074709089	>0,1	>0,1	>0,1	>0,1	>0,1	>0,1	>0,1	>0,1
GO:0043227	membrane-bounded organelle	0,002507898	3,19E-09	0	0,001432227	9,71E-05	>0,1	>0,1	1,52E-26	6,14E-06	0	0,007747817
GO:0019344	cysteine biosynthetic process	>0,1	>0,1	>0,1	>0,1	0,000441762	>0,1	>0,1	>0,1	6,31E-05	>0,1	>0,1
GO:0046906	tetrapyrrole binding	0,033671563	1,23E-11	7,98E-21	>0,1	7,82E-08	>0,1	>0,1	4,43E-08	1,17E-15	0,008449618	0,06214395
GO:0072662	protein localization to peroxisome	>0,1	>0,1	>0,1	>0,1	>0,1	>0,1	>0,1	>0,1	>0,1	>0,1	0,094037609
GO:0015291	secondary active transmembrane transporter activity	>0,1	>0,1	0,007281287	>0,1	>0,1	>0,1	>0,1	>0,1	>0,1	>0,1	>0,1
GO:0034470	ncRNA processing	>0,1	>0,1	>0,1	>0,1	>0,1	>0,1	>0,1	0,010874036	>0,1	>0,1	>0,1
GO:0006733	oxidoreduction coenzyme metabolic process	>0,1	>0,1	1,05E-06	>0,1	>0,1	>0,1	>0,1	>0,1	>0,1	>0,1	>0,1
GO:0046912	transferase activity, transferring acyl groups, acyl groups converted into alkyl on transfer	>0,1	>0,1	0,004207713	>0,1	>0,1	>0,1	>0,1	>0,1	>0,1	>0,1	>0,1
GO:0019685	photosynthesis, dark reaction	>0,1	>0,1	0,000363738	>0,1	>0,1	>0,1	>0,1	>0,1	>0,1	>0,1	>0,1
GO:0001882	nucleoside binding	>0,1	>0,1	>0,1	0,002965652	>0,1	>0,1	>0,1	0,000838881	0,008533429	0,018409957	>0,1
GO:0016741	transferase activity, transferring one-carbon groups	>0,1	>0,1	>0,1	>0,1	>0,1	>0,1	>0,1	0,08615577	>0,1	0,020100456	>0,1
GO:0015116	sulfate transmembrane transporter activity	>0,1	0,051645411	>0,1	0,03601429	>0,1	>0,1	>0,1	>0,1	>0,1	>0,1	>0,1
GO:0016881	acid-amino acid ligase activity	>0,1	>0,1	0,009426648	>0,1	>0,1	>0,1	>0,1	>0,1	>0,1	>0,1	>0,1
GO:0006883	cellular sodium ion homeostasis	>0,1	>0,1	0,019953702	>0,1	>0,1	>0,1	>0,1	>0,1	>0,1	>0,1	>0,1
GO:0042451	purine nucleoside biosynthetic process	>0,1	>0,1	>0,1	>0,1	>0,1	>0,1	>0,1	>0,1	>0,1	0,021825683	>0,1
GO:0016052	carbohydrate catabolic process	>0,1	>0,1	1,78E-17	>0,1	>0,1	>0,1	>0,1	>0,1	>0,1	>0,1	>0,1
GO:0016627	oxidoreductase activity, acting on the CH-CH group of donors	>0,1	>0,1	0,008452761	>0,1	>0,1	>0,1	>0,1	>0,1	>0,1	>0,1	>0,1
GO:0006740	NADPH regeneration	>0,1	>0,1	2,92E-06	>0,1	>0,1	>0,1	>0,1	>0,1	>0,1	>0,1	>0,1
GO:0016853	isomerase activity	>0,1	>0,1	8,63E-07	>0,1	>0,1	>0,1	>0,1	>0,1	>0,1	>0,1	>0,1
GO:0043094	cellular metabolic compound salvage	>0,1	>0,1	7,66E-05	>0,1	>0,1	>0,1	>0,1	>0,1	>0,1	>0,1	>0,1
GO:0003676	nucleic acid binding	>0,1	>0,1	6,84E-17	>0,1	>0,1	>0,1	>0,1	>0,1	>0,1	6,32E-06	>0,1
GO:0019202	amino acid kinase activity	>0,1	>0,1	0,0279888	>0,1	>0,1	>0,1	>0,1	>0,1	>0,1	>0,1	>0,1
GO:0017089	glycolipid transporter activity	>0,1	>0,1	0,049333437	>0,1	>0,1	>0,1	0,071328055	>0,1	>0,1	0,062916408	>0,1
GO:0015918	sterol transport	>0,1	0,074406563	>0,1	>0,1	>0,1	>0,1	>0,1	>0,1	>0,1	>0,1	>0,1
GO:0043648	dicarboxylic acid metabolic process	>0,1	0,013764551	0,083991648	>0,1	>0,1	>0,1	>0,1	>0,1	>0,1	0,029327262	>0,1
GO:0040008	regulation of growth	>0,1	>0,1	0,016607908	>0,1	>0,1	>0,1	>0,1	>0,1	>0,1	>0,1	>0,1
GO:0006112	energy reserve metabolic process	>0,1	>0,1	>0,1	>0,1	>0,1	0,043396668	>0,1	>0,1	>0,1	>0,1	>0,1
GO:0004857	enzyme inhibitor activity	>0,1	2,62E-05	>0,1	>0,1	>0,1	0,022986542	>0,1	>0,1	0,001148382	0,03629901	>0,1
GO:0043039	tRNA aminoacylation	>0,1	>0,1	6,77E-05	>0,1	>0,1	>0,1	>0,1	>0,1	>0,1	0,055078017	>0,1
GO:0048638	regulation of developmental growth	>0,1	>0,1	0,022702881	>0,1	>0,1	>0,1	>0,1	>0,1	>0,1	>0,1	>0,1
GO:0008037	cell recognition	0,032300221	0,002690918	2,29E-07	>0,1	0,010400999	>0,1	>0,1	>0,1	0,000602981	>0,1	>0,1
GO:0051707	response to other organism	>0,1	0,024336529	4,63E-22	>0,1	>0,1	>0,1	>0,1	0,012996942	0,081381546	0,000771097	>0,1
GO:0006468	protein phosphorylation	>0,1	0,033466076	1,61E-23	>0,1	0,021025475	>0,1	>0,1	0,012191831	0,011388994	>0,1	>0,1
GO:0070925	organelle assembly	>0,1	>0,1	>0,1	>0,1	>0,1	>0,1	>0,1	>0,1	>0,1	0,009565735	>0,1
GO:0009737	response to abscisic acid stimulus	>0,1	>0,1	8,82E-05	0,00091789	0,023817041	>0,1	>0,1	>0,1	>0,1	>0,1	>0,1
GO:0006886	intracellular protein transport	>0,1	>0,1	0,000558878	>0,1	>0,1	>0,1	>0,1	>0,1	>0,1	>0,1	>0,1
GO:0009311	oligosaccharide metabolic process	0,074894167	>0,1	1,97E-06	>0,1	>0,1	>0,1	>0,1	>0,1	>0,1	>0,1	>0,1
GO:0009871	jasmonic acid and ethylene-dependent systemic resistance, ethylene mediated signaling pathway	>0,1	>0,1	0,004372908	>0,1	>0,1	>0,1	>0,1	>0,1	>0,1	>0,1	>0,1
GO:0004023	alcohol dehydrogenase activity, metal ion-independent	>0,1	>0,1	>0,1	>0,1	>0,1	>0,1	>0,1	>0,1	>0,1	0,093589069	>0,1
GO:0009536	plastid	0,013340004	>0,1	0	0,001229885	>0,1	>0,1	>0,1	4,00E-26	>0,1	0	0,016390398
GO:0008047	enzyme activator activity	>0,1	0,003873893	1,65E-06	>0,1	0,011504655	>0,1	>0,1	>0,1	>0,1	>0,1	>0,1
GO:0048653	anther development	>0,1	>0,1	0,074709089	>0,1	>0,1	>0,1	>0,1	>0,1	>0,1	0,059270498	>0,1
GO:0008349	MAP kinase kinase kinase kinase activity	>0,1	>0,1	0,0279888	>0,1	>0,1	>0,1	>0,1	>0,1	>0,1	>0,1	>0,1
GO:0042440	pigment metabolic process	>0,1	>0,1	0,000746177	>0,1	>0,1	>0,1	>0,1	>0,1	>0,1	0,020754119	>0,1
GO:0044435	plastid part	>0,1	>0,1	0	0,012787337	>0,1	>0,1	>0,1	4,86E-20	>0,1	0	>0,1
GO:0046915	transition metal ion transmembrane transporter activity	>0,1	>0,1	0,030889394	>0,1	>0,1	>0,1	>0,1	>0,1	>0,1	>0,1	>0,1
GO:0003825	alpha,alpha-trehalose-phosphate synthase (UDP-forming) activity	>0,1	>0,1	0,025929662	>0,1	>0,1	>0,1	>0,1	0,023018732	>0,1	8,72E-05	>0,1
GO:0006498	N-terminal protein lipidation	>0,1	0,001495617	0,000864386	>0,1	>0,1	>0,1	>0,1	>0,1	>0,1	>0,1	>0,1
GO:0016117	carotenoid biosynthetic process	>0,1	>0,1	0,001774008	>0,1	>0,1	>0,1	>0,1	>0,1	>0,1	>0,1	>0,1
GO:0031969	chloroplast membrane	>0,1	>0,1	0,054123826	>0,1	>0,1	>0,1	>0,1	>0,1	>0,1	>0,1	>0,1
GO:0005746	mitochondrial respiratory chain	>0,1	>0,1	0,001024501	>0,1	>0,1	>0,1	>0,1	>0,1	>0,1	>0,1	>0,1
GO:0034050	host programmed cell death induced by symbiont	>0,1	>0,1	>0,1	>0,1	>0,1	>0,1	>0,1	>0,1	>0,1	>0,1	0,047383493
GO:0034645	cellular macromolecule biosynthetic process	>0,1	>0,1	0	>0,1	>0,1	>0,1	>0,1	9,24E-05	0,084209134	1,98E-08	0,079053636
GO:0044271	cellular nitrogen compound biosynthetic process	>0,1	>0,1	0,002368727	>0,1	>0,1	>0,1	>0,1	>0,1	>0,1	0,082452369	>0,1
GO:0042538	hyperosmotic salinity response	>0,1	>0,1	>0,1	0,00569322	>0,1	>0,1	>0,1	>0,1	>0,1	>0,1	>0,1
GO:0005839	proteasome core complex	>0,1	>0,1	0,01325402	>0,1	>0,1	>0,1	>0,1	>0,1	>0,1	>0,1	>0,1
GO:0043139	5'-3' DNA helicase activity	>0,1	>0,1	>0,1	>0,1	>0,1	>0,1	>0,1	>0,1	>0,1	>0,1	0,088163088
GO:0046872	metal ion binding	0,067722936	2,07E-14	5,20E-28	>0,1	7,46E-07	>0,1	>0,1	3,41E-11	8,59E-14	7,72E-10	0,099433229
GO:0009309	amine biosynthetic process	>0,1	>0,1	0,087028326	>0,1	>0,1	>0,1	>0,1	>0,1	>0,1	>0,1	>0,1
GO:0009225	nucleotide-sugar metabolic process	>0,1	>0,1	0,042498564	>0,1	>0,1	>0,1	>0,1	>0,1	>0,1	>0,1	>0,1
GO:0034660	ncRNA metabolic process	>0,1	>0,1	0,061513918	>0,1	>0,1	>0,1	>0,1	0,000455584	>0,1	0,000833435	>0,1
GO:0022857	transmembrane transporter activity	>0,1	>0,1	1,53E-07	>0,1	>0,1	>0,1	>0,1	>0,1	>0,1	>0,1	>0,1
GO:0048569	post-embryonic organ development	>0,1	>0,1	1,31E-05	>0,1	>0,1	>0,1	>0,1	>0,1	>0,1	>0,1	>0,1
GO:0016538	cyclin-dependent protein kinase regulator activity	>0,1	0,004232694	6,48E-05	>0,1	0,014076183	>0,1	>0,1	>0,1	>0,1	>0,1	>0,1
GO:0006096	glycolysis	>0,1	>0,1	2,92E-06	>0,1	>0,1	>0,1	>0,1	>0,1	>0,1	>0,1	>0,1
GO:0061134	peptidase regulator activity	>0,1	>0,1	>0,1	>0,1	>0,1	0,017101353	>0,1	>0,1	0,005091974	>0,1	>0,1
GO:0009163	nucleoside biosynthetic process	>0,1	>0,1	>0,1	>0,1	>0,1	>0,1	>0,1	>0,1	>0,1	0,021825683	>0,1
GO:0046685	response to arsenic-containing substance	>0,1	>0,1	>0,1	>0,1	>0,1	>0,1	>0,1	0,035387009	0,01863977	>0,1	>0,1
GO:0048492	ribulose bisphosphate carboxylase complex	>0,1	>0,1	0,001264181	>0,1	>0,1	>0,1	>0,1	>0,1	>0,1	>0,1	>0,1
GO:0042802	identical protein binding	>0,1	>0,1	0,001723415	>0,1	>0,1	>0,1	>0,1	>0,1	>0,1	>0,1	>0,1
GO:0004332	fructose-bisphosphate aldolase activity	>0,1	>0,1	0,004372908	>0,1	>0,1	>0,1	>0,1	>0,1	>0,1	>0,1	>0,1
GO:0042180	cellular ketone metabolic process	>0,1	>0,1	1,06E-23	>0,1	>0,1	>0,1	>0,1	8,40E-07	0,067711009	7,24E-14	>0,1
GO:0043574	peroxisomal transport	>0,1	>0,1	>0,1	>0,1	>0,1	>0,1	>0,1	>0,1	>0,1	>0,1	0,094037609
GO:0005488	binding	0,003164769	1,47E-09	0	0,00292632	2,20E-12	>0,1	>0,1	8,18E-17	6,04E-09	0	>0,1
GO:0048545	response to steroid hormone stimulus	>0,1	0,011552996	>0,1	>0,1	>0,1	>0,1	>0,1	>0,1	>0,1	>0,1	>0,1
GO:0016831	carboxy-lyase activity	>0,1	>0,1	0,053332034	>0,1	>0,1	>0,1	>0,1	>0,1	>0,1	>0,1	>0,1
GO:0009719	response to endogenous stimulus	4,34E-05	3,99E-06	2,00E-18	0,001229885	9,71E-05	>0,1	>0,1	0,020163908	8,28E-05	>0,1	>0,1
GO:0043170	macromolecule metabolic process	0,00579621	0,028555087	0	0,012952522	0,041290232	>0,1	>0,1	9,61E-11	4,66E-05	7,00E-23	>0,1
GO:0009853	photorespiration	>0,1	>0,1	1,95E-05	>0,1	>0,1	>0,1	>0,1	>0,1	>0,1	>0,1	>0,1
GO:0006790	sulfur compound metabolic process	>0,1	>0,1	>0,1	>0,1	0,052485924	>0,1	>0,1	>0,1	>0,1	>0,1	>0,1
GO:0009072	aromatic amino acid family metabolic process	>0,1	>0,1	0,003073855	>0,1	>0,1	>0,1	>0,1	>0,1	>0,1	>0,1	>0,1
GO:0005338	nucleotide-sugar transmembrane transporter activity	>0,1	>0,1	0,011183901	>0,1	>0,1	>0,1	>0,1	>0,1	>0,1	>0,1	>0,1
GO:0033549	MAP kinase phosphatase activity	>0,1	>0,1	>0,1	>0,1	>0,1	>0,1	>0,1	0,001844461	>0,1	>0,1	>0,1
GO:0009100	glycoprotein metabolic process	>0,1	>0,1	0,041571376	>0,1	>0,1	>0,1	>0,1	>0,1	>0,1	>0,1	>0,1
GO:0007169	transmembrane receptor protein tyrosine kinase signaling pathway	>0,1	>0,1	0,000300335	>0,1	>0,1	>0,1	>0,1	>0,1	>0,1	>0,1	>0,1
GO:0042254	ribosome biogenesis	>0,1	>0,1	8,09E-07	>0,1	>0,1	>0,1	>0,1	1,28E-07	>0,1	1,61E-06	>0,1
GO:0007264	small GTPase mediated signal transduction	>0,1	>0,1	2,29E-07	>0,1	>0,1	>0,1	>0,1	>0,1	>0,1	0,052858333	>0,1
GO:0031012	extracellular matrix	>0,1	>0,1	>0,1	>0,1	>0,1	>0,1	>0,1	>0,1	>0,1	0,003170952	>0,1
GO:0051735	GTP-dependent polynucleotide kinase activity	>0,1	0,048102975	1,09E-05	>0,1	0,046424716	>0,1	>0,1	>0,1	>0,1	>0,1	>0,1
GO:0046395	carboxylic acid catabolic process	>0,1	>0,1	2,20E-05	>0,1	>0,1	>0,1	>0,1	>0,1	>0,1	2,92E-05	>0,1
GO:0071482	cellular response to light stimulus	>0,1	>0,1	>0,1	>0,1	>0,1	>0,1	>0,1	>0,1	0,001378702	>0,1	>0,1
GO:0001701	in utero embryonic development	>0,1	>0,1	>0,1	>0,1	>0,1	>0,1	>0,1	0,084562584	>0,1	0,052858333	>0,1
GO:0022900	electron transport chain	>0,1	0,000124037	0,000524826	>0,1	>0,1	>0,1	>0,1	0,032654692	>0,1	0,00079284	>0,1
GO:0008252	nucleotidase activity	>0,1	>0,1	>0,1	>0,1	>0,1	>0,1	>0,1	>0,1	>0,1	0,062916408	>0,1
GO:0071446	cellular response to salicylic acid stimulus	>0,1	>0,1	0,000683667	>0,1	>0,1	>0,1	>0,1	>0,1	>0,1	>0,1	>0,1
GO:0044267	cellular protein metabolic process	>0,1	>0,1	0	0,095431153	>0,1	>0,1	>0,1	1,10E-07	0,000144948	1,00E-09	>0,1
GO:0016125	sterol metabolic process	0,018088036	>0,1	>0,1	>0,1	>0,1	0,000606898	>0,1	0,017093153	0,02397389	>0,1	>0,1
GO:0031974	membrane-enclosed lumen	>0,1	>0,1	5,66E-15	>0,1	>0,1	>0,1	>0,1	>0,1	>0,1	0,000318139	>0,1
GO:0005856	cytoskeleton	>0,1	>0,1	>0,1	>0,1	0,068499188	>0,1	>0,1	>0,1	>0,1	>0,1	>0,1
GO:0016126	sterol biosynthetic process	0,004381071	0,088429189	>0,1	0,056673864	>0,1	0,005731532	>0,1	0,001396841	0,002898529	0,0185324	>0,1
GO:0015020	glucuronosyltransferase activity	>0,1	0,003894019	>0,1	>0,1	>0,1	>0,1	>0,1	>0,1	>0,1	>0,1	>0,1
GO:0048833	specification of floral organ number	>0,1	>0,1	0,016271537	>0,1	>0,1	>0,1	>0,1	>0,1	>0,1	>0,1	>0,1
GO:0000375	RNA splicing, via transesterification reactions	>0,1	>0,1	>0,1	>0,1	>0,1	>0,1	>0,1	>0,1	>0,1	0,077742555	>0,1
GO:0006865	amino acid transport	0,017543313	>0,1	>0,1	>0,1	>0,1	>0,1	>0,1	>0,1	>0,1	>0,1	>0,1
GO:0051171	regulation of nitrogen compound metabolic process	>0,1	>0,1	0,001070819	>0,1	>0,1	>0,1	>0,1	>0,1	>0,1	>0,1	>0,1
GO:0009765	photosynthesis, light harvesting	>0,1	>0,1	1,01E-07	>0,1	>0,1	>0,1	>0,1	>0,1	0,000113213	>0,1	>0,1
GO:0048038	quinone binding	0,00950806	>0,1	>0,1	>0,1	>0,1	>0,1	>0,1	>0,1	0,02608361	>0,1	>0,1
GO:0019499	cyanide metabolic process	>0,1	>0,1	>0,1	>0,1	>0,1	>0,1	>0,1	>0,1	0,070980479	>0,1	>0,1
GO:0005215	transporter activity	>0,1	>0,1	7,39E-17	>0,1	>0,1	>0,1	>0,1	0,022616515	>0,1	0,00010284	>0,1
GO:0016684	oxidoreductase activity, acting on peroxide as acceptor	>0,1	>0,1	2,95E-05	>0,1	>0,1	>0,1	>0,1	>0,1	0,09964813	>0,1	>0,1
GO:0042646	plastid nucleoid	>0,1	>0,1	0,00546277	>0,1	>0,1	>0,1	>0,1	>0,1	>0,1	>0,1	>0,1
GO:0016763	transferase activity, transferring pentosyl groups	>0,1	>0,1	>0,1	>0,1	>0,1	>0,1	0,033832076	>0,1	>0,1	>0,1	>0,1
GO:0009813	flavonoid biosynthetic process	>0,1	>0,1	>0,1	>0,1	>0,1	>0,1	>0,1	0,001637077	>0,1	0,041494839	>0,1
GO:0005777	peroxisome	>0,1	>0,1	0,004004161	>0,1	>0,1	>0,1	>0,1	>0,1	>0,1	>0,1	>0,1
GO:0006779	porphyrin-containing compound biosynthetic process	>0,1	>0,1	3,89E-05	>0,1	>0,1	>0,1	>0,1	>0,1	>0,1	0,013421141	>0,1
GO:0016829	lyase activity	>0,1	>0,1	3,97E-06	>0,1	>0,1	>0,1	>0,1	>0,1	>0,1	>0,1	>0,1
GO:0071496	cellular response to external stimulus	0,006608746	0,013518293	4,56E-06	>0,1	0,010500669	0,034940781	>0,1	>0,1	>0,1	0,000352493	>0,1
GO:0042631	cellular response to water deprivation	>0,1	>0,1	>0,1	>0,1	0,098369362	>0,1	>0,1	>0,1	>0,1	>0,1	>0,1
GO:0009706	chloroplast inner membrane	>0,1	>0,1	0,08115302	>0,1	>0,1	>0,1	>0,1	>0,1	>0,1	>0,1	>0,1
GO:0016054	organic acid catabolic process	>0,1	>0,1	2,20E-05	>0,1	>0,1	>0,1	>0,1	>0,1	>0,1	2,92E-05	>0,1
GO:0009505	plant-type cell wall	2,59E-06	1,04E-15	2,92E-06	3,39E-06	2,89E-13	0,003520435	>0,1	0,001873307	0,000407739	3,71E-07	>0,1
GO:0044242	cellular lipid catabolic process	>0,1	>0,1	0,014217285	>0,1	>0,1	>0,1	>0,1	>0,1	>0,1	>0,1	>0,1
GO:0012501	programmed cell death	>0,1	>0,1	>0,1	>0,1	>0,1	>0,1	>0,1	>0,1	>0,1	>0,1	0,011072921
GO:0009528	plastid inner membrane	>0,1	>0,1	0,093151013	>0,1	>0,1	>0,1	>0,1	>0,1	>0,1	>0,1	>0,1
GO:0051179	localization	>0,1	0,018419013	4,73E-26	>0,1	0,039352327	>0,1	>0,1	0,009428383	>0,1	1,38E-05	>0,1
GO:0008271	secondary active sulfate transmembrane transporter activity	>0,1	>0,1	>0,1	0,030885747	>0,1	>0,1	>0,1	>0,1	>0,1	>0,1	>0,1
GO:0006739	NADP metabolic process	>0,1	>0,1	1,14E-05	>0,1	>0,1	>0,1	>0,1	>0,1	>0,1	>0,1	>0,1
GO:0001101	response to acid	0,031563353	>0,1	>0,1	>0,1	>0,1	>0,1	>0,1	>0,1	>0,1	>0,1	>0,1
GO:0034062	RNA polymerase activity	>0,1	>0,1	>0,1	0,008067391	>0,1	>0,1	>0,1	0,035387009	0,000233457	0,063115617	>0,1
GO:0004871	signal transducer activity	>0,1	0,022258161	9,69E-11	>0,1	>0,1	>0,1	>0,1	>0,1	0,023377236	>0,1	>0,1
GO:0009941	chloroplast envelope	>0,1	>0,1	4,00E-28	>0,1	>0,1	>0,1	>0,1	0,000980524	>0,1	5,66E-07	>0,1
GO:0008299	isoprenoid biosynthetic process	>0,1	0,012592507	3,22E-05	>0,1	>0,1	>0,1	>0,1	>0,1	>0,1	>0,1	>0,1
GO:0006457	protein folding	>0,1	>0,1	4,13E-07	>0,1	>0,1	>0,1	>0,1	>0,1	>0,1	>0,1	>0,1
GO:0006979	response to oxidative stress	0,089887584	>0,1	8,42E-16	>0,1	>0,1	>0,1	>0,1	>0,1	0,000909292	>0,1	>0,1
GO:0009314	response to radiation	>0,1	0,011552996	2,83E-22	>0,1	0,006159447	>0,1	>0,1	>0,1	1,68E-05	>0,1	>0,1
GO:0006412	translation	>0,1	>0,1	2,76E-27	>0,1	>0,1	>0,1	>0,1	4,10E-05	>0,1	2,51E-06	0,016390398
GO:0015979	photosynthesis	>0,1	>0,1	5,35E-15	>0,1	>0,1	>0,1	>0,1	0,010007825	0,000923405	0,007290749	>0,1
GO:0004764	shikimate 3-dehydrogenase (NADP+) activity	>0,1	>0,1	>0,1	>0,1	>0,1	>0,1	>0,1	>0,1	0,070980479	>0,1	>0,1
GO:0010017	red or far-red light signaling pathway	>0,1	>0,1	>0,1	>0,1	>0,1	>0,1	>0,1	>0,1	0,001378702	>0,1	>0,1
GO:0010468	regulation of gene expression	>0,1	>0,1	0,099462996	>0,1	>0,1	>0,1	>0,1	>0,1	>0,1	>0,1	>0,1
GO:0070647	protein modification by small protein conjugation or removal	>0,1	>0,1	0,061643568	>0,1	>0,1	>0,1	>0,1	>0,1	>0,1	>0,1	>0,1
GO:0006633	fatty acid biosynthetic process	>0,1	>0,1	>0,1	>0,1	>0,1	>0,1	>0,1	6,33E-07	>0,1	0,032466609	>0,1
GO:0016491	oxidoreductase activity	0,002465866	1,76E-10	0	>0,1	4,76E-06	>0,1	>0,1	9,25E-23	6,64E-13	8,64E-22	>0,1
GO:0009269	response to desiccation	>0,1	0,017076993	>0,1	>0,1	>0,1	>0,1	>0,1	>0,1	>0,1	>0,1	>0,1
GO:0009507	chloroplast	>0,1	>0,1	0	8,34E-05	>0,1	>0,1	>0,1	1,01E-24	>0,1	0	>0,1
GO:0043231	intracellular membrane-bounded organelle	0,002465866	2,92E-09	0	0,001432227	9,62E-05	>0,1	>0,1	1,34E-26	5,76E-06	0	0,008332734
GO:0004175	endopeptidase activity	>0,1	>0,1	0,000257752	>0,1	>0,1	>0,1	>0,1	>0,1	0,021583965	>0,1	>0,1
GO:0042401	cellular biogenic amine biosynthetic process	>0,1	>0,1	0,087028326	>0,1	>0,1	>0,1	>0,1	>0,1	>0,1	>0,1	>0,1
GO:0009644	response to high light intensity	>0,1	>0,1	0,053332034	>0,1	0,016678487	>0,1	>0,1	>0,1	>0,1	>0,1	>0,1
GO:0033013	tetrapyrrole metabolic process	>0,1	>0,1	7,95E-05	>0,1	>0,1	>0,1	>0,1	>0,1	>0,1	0,004988491	>0,1
GO:0051645	Golgi localization	>0,1	>0,1	>0,1	>0,1	0,000577353	>0,1	>0,1	>0,1	0,000123862	>0,1	>0,1
GO:0046923	ER retention sequence binding	>0,1	>0,1	0,050153974	>0,1	>0,1	>0,1	>0,1	>0,1	>0,1	>0,1	>0,1
GO:0004675	transmembrane receptor protein serine/threonine kinase activity	>0,1	0,018512057	0,000404175	>0,1	>0,1	>0,1	>0,1	>0,1	>0,1	>0,1	>0,1
GO:0015833	peptide transport	0,057126715	>0,1	>0,1	0,088388891	>0,1	>0,1	>0,1	>0,1	>0,1	>0,1	>0,1
GO:0005230	extracellular ligand-gated ion channel activity	>0,1	>0,1	9,71E-05	>0,1	>0,1	>0,1	>0,1	>0,1	>0,1	>0,1	>0,1
GO:0005402	cation:sugar symporter activity	>0,1	>0,1	1,10E-05	>0,1	>0,1	>0,1	>0,1	>0,1	>0,1	>0,1	>0,1
GO:0015994	chlorophyll metabolic process	>0,1	>0,1	0,041197273	>0,1	>0,1	>0,1	>0,1	>0,1	>0,1	0,001617145	>0,1
GO:0016875	ligase activity, forming carbon-oxygen bonds	>0,1	>0,1	0,010430935	>0,1	>0,1	>0,1	>0,1	>0,1	>0,1	>0,1	>0,1
GO:0016787	hydrolase activity	0,041419984	1,00E-05	0	0,065494925	0,001946987	>0,1	>0,1	7,91E-07	2,42E-08	6,44E-08	>0,1
GO:0016887	ATPase activity	>0,1	>0,1	0,000789714	>0,1	>0,1	>0,1	>0,1	>0,1	>0,1	>0,1	>0,1
GO:0005740	mitochondrial envelope	>0,1	>0,1	4,34E-07	>0,1	>0,1	>0,1	>0,1	>0,1	>0,1	0,013792659	>0,1
GO:0019209	kinase activator activity	>0,1	0,002888758	8,72E-06	>0,1	0,010732557	>0,1	>0,1	>0,1	>0,1	>0,1	>0,1
GO:0022624	proteasome accessory complex	>0,1	>0,1	0,000628593	>0,1	>0,1	>0,1	>0,1	>0,1	>0,1	>0,1	>0,1
GO:0044464	cell part	4,03E-08	4,67E-19	0	1,74E-10	2,52E-16	0,005208195	>0,1	0	4,04E-14	0	0,094037609
GO:0035251	UDP-glucosyltransferase activity	>0,1	0,088429189	2,75E-07	>0,1	>0,1	0,043396668	>0,1	>0,1	>0,1	0,028348092	>0,1
GO:0043169	cation binding	0,006251921	5,56E-15	0	>0,1	2,89E-08	>0,1	>0,1	2,76E-10	3,69E-14	8,13E-14	>0,1
GO:0016631	enoyl-[acyl-carrier-protein] reductase activity	>0,1	>0,1	0,004891526	>0,1	>0,1	0,097988433	>0,1	0,035624348	>0,1	0,004925409	>0,1
GO:0016846	carbon-sulfur lyase activity	>0,1	>0,1	>0,1	>0,1	>0,1	>0,1	0,045876923	>0,1	>0,1	>0,1	>0,1
GO:0006022	aminoglycan metabolic process	>0,1	>0,1	3,02E-06	>0,1	0,054582622	>0,1	>0,1	>0,1	>0,1	0,070962397	>0,1
GO:0019842	vitamin binding	>0,1	>0,1	0,084296115	>0,1	>0,1	>0,1	>0,1	>0,1	>0,1	>0,1	>0,1
GO:0043167	ion binding	0,006251921	5,56E-15	0	>0,1	2,89E-08	>0,1	>0,1	2,76E-10	3,69E-14	8,13E-14	>0,1
GO:0012505	endomembrane system	>0,1	9,61E-14	7,63E-20	>0,1	4,66E-06	>0,1	>0,1	0,013303421	0,000664613	0,046624692	>0,1
GO:0004091	carboxylesterase activity	0,005576934	3,07E-06	0,009529713	0,007934677	0,000399414	>0,1	>0,1	1,79E-06	1,00E-06	0,000304918	>0,1
GO:0044282	small molecule catabolic process	>0,1	>0,1	1,66E-06	>0,1	>0,1	>0,1	>0,1	>0,1	>0,1	6,32E-06	>0,1
GO:0006631	fatty acid metabolic process	>0,1	0,092010492	0,000235821	>0,1	>0,1	>0,1	>0,1	1,70E-06	>0,1	0,000167971	>0,1
GO:0009827	plant-type cell wall modification	>0,1	>0,1	>0,1	>0,1	>0,1	>0,1	>0,1	>0,1	>0,1	0,062778349	>0,1
GO:0015629	actin cytoskeleton	>0,1	>0,1	>0,1	>0,1	0,00543986	>0,1	>0,1	>0,1	0,005506403	>0,1	>0,1
GO:0009698	phenylpropanoid metabolic process	>0,1	>0,1	>0,1	>0,1	>0,1	>0,1	>0,1	0,001651438	>0,1	8,98E-05	>0,1
GO:0009250	glucan biosynthetic process	>0,1	>0,1	6,01E-05	>0,1	>0,1	>0,1	>0,1	>0,1	>0,1	>0,1	>0,1
GO:0006820	anion transport	>0,1	>0,1	>0,1	>0,1	>0,1	>0,1	>0,1	>0,1	>0,1	0,01353915	>0,1
GO:0009826	unidimensional cell growth	>0,1	0,032112193	>0,1	>0,1	>0,1	>0,1	>0,1	>0,1	>0,1	>0,1	>0,1
GO:0005634	nucleus	>0,1	>0,1	1,02E-19	>0,1	>0,1	>0,1	>0,1	>0,1	>0,1	0,001002981	>0,1
GO:0070727	cellular macromolecule localization	>0,1	>0,1	3,78E-06	>0,1	>0,1	>0,1	>0,1	>0,1	>0,1	>0,1	>0,1
GO:0009573	chloroplast ribulose bisphosphate carboxylase complex	>0,1	>0,1	0,001264181	>0,1	>0,1	>0,1	>0,1	>0,1	>0,1	>0,1	>0,1
GO:0042779	tRNA 3'-trailer cleavage	>0,1	>0,1	>0,1	>0,1	>0,1	>0,1	>0,1	0,002018809	0,062975439	>0,1	>0,1
GO:0022622	root system development	0,098721593	>0,1	0,005616202	>0,1	0,000345171	>0,1	>0,1	>0,1	>0,1	>0,1	>0,1
GO:0043201	response to leucine	0,018509734	>0,1	>0,1	>0,1	>0,1	>0,1	>0,1	>0,1	>0,1	>0,1	>0,1
GO:0031667	response to nutrient levels	0,027316289	>0,1	2,86E-05	>0,1	>0,1	0,043468668	>0,1	>0,1	>0,1	0,018409957	>0,1
GO:0019198	transmembrane receptor protein phosphatase activity	>0,1	>0,1	>0,1	>0,1	>0,1	>0,1	>0,1	0,002018809	>0,1	0,021825683	>0,1
GO:0065007	biological regulation	>0,1	0,019735542	5,83E-20	>0,1	0,079605487	>0,1	>0,1	>0,1	>0,1	>0,1	>0,1
GO:0008233	peptidase activity	>0,1	0,011552996	3,12E-12	>0,1	>0,1	>0,1	>0,1	>0,1	0,008693769	>0,1	>0,1
GO:0000097	sulfur amino acid biosynthetic process	>0,1	>0,1	>0,1	>0,1	0,077482888	>0,1	>0,1	>0,1	0,004506952	>0,1	>0,1
GO:0031988	membrane-bounded vesicle	0,00469833	7,62E-15	7,06E-23	>0,1	7,62E-07	>0,1	>0,1	0,022655978	8,83E-05	0,000576134	>0,1
GO:0031109	microtubule polymerization or depolymerization	>0,1	0,01222226	>0,1	>0,1	>0,1	>0,1	>0,1	>0,1	>0,1	>0,1	>0,1
GO:0044036	cell wall macromolecule metabolic process	>0,1	>0,1	0,043630555	>0,1	>0,1	>0,1	>0,1	>0,1	>0,1	0,030900417	>0,1
GO:0004672	protein kinase activity	>0,1	0,010864975	2,49E-24	>0,1	0,016104234	>0,1	>0,1	0,010356939	0,006571852	>0,1	>0,1
GO:0031347	regulation of defense response	>0,1	>0,1	2,51E-05	>0,1	>0,1	>0,1	>0,1	>0,1	>0,1	>0,1	>0,1
GO:0031304	intrinsic to mitochondrial inner membrane	>0,1	>0,1	0,001529695	>0,1	>0,1	>0,1	>0,1	2,79E-08	>0,1	8,29E-08	>0,1
GO:0030288	outer membrane-bounded periplasmic space	>0,1	>0,1	0,037118079	>0,1	>0,1	>0,1	>0,1	>0,1	>0,1	>0,1	>0,1
GO:0008610	lipid biosynthetic process	0,013569381	1,70E-05	2,90E-07	>0,1	>0,1	0,014571302	>0,1	3,77E-05	>0,1	0,005804364	>0,1
GO:0004691	cAMP-dependent protein kinase activity	>0,1	>0,1	0,028061091	>0,1	>0,1	>0,1	>0,1	>0,1	>0,1	>0,1	>0,1
GO:0044093	positive regulation of molecular function	>0,1	>0,1	0,058698778	>0,1	>0,1	>0,1	>0,1	>0,1	>0,1	>0,1	>0,1
GO:0009908	flower development	>0,1	>0,1	0,000215956	>0,1	>0,1	>0,1	>0,1	>0,1	>0,1	>0,1	>0,1
GO:0006098	pentose-phosphate shunt	>0,1	>0,1	2,92E-06	>0,1	>0,1	>0,1	>0,1	>0,1	>0,1	>0,1	>0,1
GO:0006418	tRNA aminoacylation for protein translation	>0,1	>0,1	6,77E-05	>0,1	>0,1	>0,1	>0,1	>0,1	>0,1	0,055078017	>0,1
GO:0004692	cGMP-dependent protein kinase activity	>0,1	0,071559191	0,003051714	>0,1	>0,1	>0,1	>0,1	>0,1	>0,1	>0,1	>0,1
GO:0034637	cellular carbohydrate biosynthetic process	0,031674859	>0,1	9,64E-08	0,060940091	>0,1	0,017864361	>0,1	>0,1	>0,1	0,000971333	>0,1
GO:0044106	cellular amine metabolic process	>0,1	>0,1	0,010779663	>0,1	>0,1	>0,1	>0,1	>0,1	>0,1	>0,1	>0,1
GO:0051716	cellular response to stimulus	>0,1	0,000614771	7,54E-24	>0,1	0,012762693	>0,1	>0,1	>0,1	0,070980479	>0,1	>0,1
GO:0007217	tachykinin receptor signaling pathway	0,051734649	>0,1	0,003361109	>0,1	>0,1	>0,1	>0,1	>0,1	>0,1	>0,1	>0,1
GO:0019359	nicotinamide nucleotide biosynthetic process	>0,1	>0,1	>0,1	>0,1	>0,1	>0,1	>0,1	>0,1	>0,1	0,062916408	>0,1
GO:0005730	nucleolus	>0,1	>0,1	6,09E-11	>0,1	>0,1	>0,1	>0,1	>0,1	>0,1	0,000469578	0,094037609
GO:0006084	acetyl-CoA metabolic process	>0,1	>0,1	0,005737213	>0,1	>0,1	>0,1	>0,1	>0,1	>0,1	>0,1	>0,1
GO:0005886	plasma membrane	>0,1	1,99E-06	0	>0,1	4,13E-06	>0,1	>0,1	>0,1	1,34E-09	5,53E-09	>0,1
GO:0016461	unconventional myosin complex	>0,1	>0,1	>0,1	>0,1	0,000577353	>0,1	>0,1	>0,1	0,000123862	>0,1	>0,1
GO:0009881	photoreceptor activity	>0,1	>0,1	>0,1	>0,1	>0,1	>0,1	>0,1	0,035624348	0,000602981	>0,1	>0,1
GO:0071841	cellular component organization or biogenesis at cellular level	>0,1	>0,1	1,64E-06	>0,1	>0,1	>0,1	>0,1	>0,1	>0,1	0,001175327	0,008512416
GO:0007030	Golgi organization	>0,1	>0,1	0,006274702	>0,1	>0,1	>0,1	>0,1	>0,1	>0,1	>0,1	>0,1
GO:0030163	protein catabolic process	>0,1	>0,1	0,025704517	>0,1	>0,1	>0,1	>0,1	>0,1	>0,1	>0,1	>0,1
GO:0048583	regulation of response to stimulus	>0,1	>0,1	4,98E-06	>0,1	>0,1	>0,1	>0,1	>0,1	>0,1	>0,1	>0,1
GO:0016101	diterpenoid metabolic process	>0,1	0,001740735	>0,1	>0,1	>0,1	>0,1	>0,1	>0,1	>0,1	>0,1	>0,1
GO:0009812	flavonoid metabolic process	>0,1	>0,1	>0,1	>0,1	>0,1	>0,1	>0,1	0,001709449	>0,1	0,010958355	>0,1
GO:0051640	organelle localization	>0,1	>0,1	>0,1	>0,1	0,005828657	>0,1	>0,1	>0,1	0,001132734	>0,1	>0,1
GO:0048437	floral organ development	>0,1	>0,1	0,001582926	>0,1	>0,1	>0,1	>0,1	>0,1	>0,1	>0,1	>0,1
GO:0009267	cellular response to starvation	0,005166931	0,054275617	0,00434819	>0,1	>0,1	>0,1	>0,1	>0,1	>0,1	0,018409957	>0,1
GO:0000154	rRNA modification	0,064839423	>0,1	>0,1	0,003989101	>0,1	0,004083979	>0,1	>0,1	>0,1	>0,1	>0,1
GO:0044424	intracellular part	0,000918877	1,83E-07	0	0,000244277	4,76E-06	>0,1	>0,1	8,20E-28	9,88E-06	0	0,002646885
GO:0009791	post-embryonic development	>0,1	>0,1	2,96E-08	>0,1	>0,1	>0,1	>0,1	>0,1	>0,1	>0,1	>0,1
GO:0048764	trichoblast maturation	0,058046238	>0,1	>0,1	>0,1	0,00543986	>0,1	>0,1	>0,1	0,056870945	>0,1	>0,1
GO:0016614	oxidoreductase activity, acting on CH-OH group of donors	>0,1	>0,1	0,000780443	>0,1	>0,1	>0,1	>0,1	0,001620164	>0,1	0,002702386	>0,1
GO:0009624	response to nematode	0,017114901	>0,1	0,023554618	>0,1	>0,1	>0,1	>0,1	>0,1	>0,1	>0,1	>0,1
GO:0043624	cellular protein complex disassembly	>0,1	>0,1	>0,1	>0,1	>0,1	>0,1	0,071328055	>0,1	>0,1	>0,1	>0,1
GO:0015645	fatty acid ligase activity	>0,1	>0,1	>0,1	>0,1	>0,1	>0,1	>0,1	0,084562584	>0,1	>0,1	>0,1
GO:0008066	glutamate receptor activity	>0,1	>0,1	0,01020312	>0,1	>0,1	>0,1	>0,1	>0,1	>0,1	>0,1	>0,1
GO:0016818	hydrolase activity, acting on acid anhydrides, in phosphorus-containing anhydrides	>0,1	>0,1	0,000149427	>0,1	>0,1	>0,1	>0,1	>0,1	>0,1	>0,1	>0,1
GO:0032527	protein exit from endoplasmic reticulum	>0,1	>0,1	>0,1	>0,1	>0,1	>0,1	>0,1	>0,1	>0,1	0,002137682	>0,1
GO:0046982	protein heterodimerization activity	>0,1	>0,1	0,001801631	>0,1	>0,1	>0,1	>0,1	>0,1	>0,1	>0,1	>0,1
GO:0044446	intracellular organelle part	>0,1	>0,1	0	>0,1	>0,1	>0,1	>0,1	3,57E-10	>0,1	0	0,047383493
GO:0032984	macromolecular complex disassembly	>0,1	>0,1	>0,1	>0,1	>0,1	>0,1	0,076318267	>0,1	>0,1	>0,1	>0,1
GO:0010876	lipid localization	>0,1	>0,1	0,058658711	>0,1	0,00680758	>0,1	>0,1	>0,1	>0,1	>0,1	>0,1
GO:0048284	organelle fusion	>0,1	>0,1	>0,1	>0,1	>0,1	>0,1	0,099957788	>0,1	>0,1	>0,1	>0,1
GO:0016711	flavonoid 3'-monooxygenase activity	>0,1	0,009328647	>0,1	>0,1	>0,1	>0,1	>0,1	1,70E-06	1,48E-05	0,011079696	>0,1
GO:0044550	secondary metabolite biosynthetic process	>0,1	>0,1	>0,1	>0,1	>0,1	>0,1	>0,1	0,007967373	>0,1	1,83E-05	>0,1
GO:0007186	G-protein coupled receptor signaling pathway	>0,1	>0,1	0,000111374	>0,1	>0,1	>0,1	>0,1	>0,1	>0,1	>0,1	>0,1
GO:0031312	extrinsic to organelle membrane	>0,1	>0,1	>0,1	>0,1	>0,1	>0,1	>0,1	>0,1	>0,1	>0,1	0,046947694
GO:0044283	small molecule biosynthetic process	>0,1	0,032112193	2,79E-07	>0,1	>0,1	>0,1	>0,1	0,002506601	>0,1	0,000471268	>0,1
GO:0016832	aldehyde-lyase activity	>0,1	>0,1	0,049333437	>0,1	>0,1	>0,1	>0,1	>0,1	>0,1	>0,1	>0,1
GO:0004048	anthranilate phosphoribosyltransferase activity	>0,1	>0,1	>0,1	>0,1	>0,1	>0,1	0,022331415	>0,1	>0,1	>0,1	0,010750444
GO:0015294	solute:cation symporter activity	>0,1	>0,1	2,64E-06	>0,1	>0,1	>0,1	>0,1	>0,1	>0,1	>0,1	>0,1
GO:0016623	oxidoreductase activity, acting on the aldehyde or oxo group of donors, oxygen as acceptor	>0,1	>0,1	>0,1	>0,1	>0,1	>0,1	0,045876923	>0,1	>0,1	>0,1	>0,1
GO:0016053	organic acid biosynthetic process	>0,1	>0,1	4,14E-06	>0,1	>0,1	>0,1	>0,1	0,010098809	>0,1	0,012865375	>0,1
GO:0015935	small ribosomal subunit	>0,1	>0,1	7,39E-15	>0,1	>0,1	>0,1	>0,1	0,026028473	>0,1	0,000204361	>0,1
GO:0023051	regulation of signaling	>0,1	>0,1	0,044645083	>0,1	>0,1	>0,1	>0,1	>0,1	>0,1	>0,1	>0,1
GO:0010026	trichome differentiation	>0,1	>0,1	>0,1	>0,1	>0,1	>0,1	>0,1	>0,1	0,06986927	>0,1	>0,1
GO:0004806	triglyceride lipase activity	>0,1	>0,1	>0,1	>0,1	>0,1	>0,1	0,084278532	>0,1	>0,1	>0,1	>0,1
GO:0044422	organelle part	>0,1	>0,1	0	>0,1	>0,1	>0,1	>0,1	3,50E-10	>0,1	0	0,056957821
GO:0071215	cellular response to abscisic acid stimulus	>0,1	>0,1	>0,1	0,063684468	>0,1	>0,1	>0,1	>0,1	>0,1	>0,1	>0,1
GO:0071554	cell wall organization or biogenesis	>0,1	0,011570053	0,000273047	>0,1	>0,1	>0,1	>0,1	>0,1	>0,1	0,009189276	>0,1
GO:0005980	glycogen catabolic process	0,018509734	0,010864975	>0,1	0,012952522	>0,1	0,014578569	>0,1	>0,1	>0,1	>0,1	>0,1
GO:0016746	transferase activity, transferring acyl groups	>0,1	>0,1	0,041351843	>0,1	>0,1	>0,1	>0,1	>0,1	>0,1	>0,1	>0,1
GO:0006915	apoptotic process	>0,1	>0,1	>0,1	>0,1	>0,1	>0,1	>0,1	>0,1	>0,1	>0,1	0,010992674
GO:0048469	cell maturation	0,058046238	>0,1	>0,1	>0,1	0,00543986	>0,1	>0,1	>0,1	0,056870945	>0,1	>0,1
GO:0009642	response to light intensity	>0,1	>0,1	0,005216819	>0,1	>0,1	>0,1	>0,1	>0,1	>0,1	>0,1	>0,1
GO:0018377	protein myristoylation	>0,1	0,001495617	0,000864386	>0,1	>0,1	>0,1	>0,1	>0,1	>0,1	>0,1	>0,1
GO:0005759	mitochondrial matrix	>0,1	>0,1	3,20E-05	>0,1	>0,1	>0,1	>0,1	>0,1	>0,1	>0,1	>0,1
GO:0016072	rRNA metabolic process	>0,1	>0,1	>0,1	0,010363535	>0,1	>0,1	0,095001835	0,003247024	>0,1	0,018409957	>0,1
GO:0009733	response to auxin stimulus	>0,1	>0,1	2,02E-05	>0,1	>0,1	>0,1	>0,1	>0,1	>0,1	>0,1	>0,1
GO:0009517	PSII associated light-harvesting complex II	>0,1	>0,1	0,047190372	>0,1	>0,1	>0,1	>0,1	0,00316119	>0,1	0,024195138	>0,1
GO:0031326	regulation of cellular biosynthetic process	>0,1	>0,1	0,007735351	>0,1	>0,1	>0,1	>0,1	>0,1	>0,1	>0,1	>0,1
GO:0002237	response to molecule of bacterial origin	>0,1	>0,1	0,006550568	>0,1	>0,1	>0,1	>0,1	>0,1	>0,1	>0,1	>0,1
GO:0009636	response to toxin	0,002080236	>0,1	1,66E-05	>0,1	>0,1	>0,1	>0,1	0,002786506	>0,1	0,012088546	>0,1
GO:0048608	reproductive structure development	>0,1	>0,1	2,66E-08	>0,1	>0,1	>0,1	>0,1	>0,1	>0,1	>0,1	>0,1
GO:0023052	signaling	>0,1	0,002656942	2,68E-20	>0,1	0,000577353	>0,1	>0,1	>0,1	0,002193572	>0,1	>0,1
GO:0006625	protein targeting to peroxisome	>0,1	>0,1	>0,1	>0,1	>0,1	>0,1	>0,1	>0,1	>0,1	>0,1	0,094037609
GO:0004707	MAP kinase activity	>0,1	>0,1	0,011800404	>0,1	>0,1	>0,1	>0,1	>0,1	>0,1	>0,1	>0,1
GO:0015995	chlorophyll biosynthetic process	>0,1	>0,1	0,09367051	>0,1	>0,1	>0,1	>0,1	>0,1	>0,1	0,005147923	>0,1
GO:0046394	carboxylic acid biosynthetic process	>0,1	>0,1	4,14E-06	>0,1	>0,1	>0,1	>0,1	0,010098809	>0,1	0,012865375	>0,1
GO:0072598	protein localization to chloroplast	>0,1	>0,1	0,019834989	>0,1	>0,1	>0,1	>0,1	>0,1	>0,1	>0,1	>0,1
GO:0031976	plastid thylakoid	>0,1	>0,1	0	0,065494925	>0,1	>0,1	>0,1	8,26E-11	>0,1	2,24E-16	>0,1
GO:0036211	protein modification process	0,05413674	2,72E-06	0	>0,1	0,000166065	>0,1	>0,1	0,009480941	4,49E-06	>0,1	>0,1
GO:0005198	structural molecule activity	>0,1	>0,1	0,000930464	>0,1	>0,1	>0,1	>0,1	>0,1	>0,1	>0,1	>0,1
GO:0009295	nucleoid	>0,1	>0,1	7,12E-10	>0,1	>0,1	>0,1	>0,1	0,003150021	0,075723474	0,000258131	>0,1
GO:0015171	amino acid transmembrane transporter activity	0,012549925	>0,1	>0,1	>0,1	>0,1	>0,1	>0,1	>0,1	>0,1	>0,1	>0,1
GO:0044257	cellular protein catabolic process	>0,1	>0,1	0,086810839	>0,1	>0,1	>0,1	>0,1	>0,1	>0,1	>0,1	>0,1
GO:0016129	phytosteroid biosynthetic process	0,00579621	>0,1	>0,1	0,030885747	>0,1	0,024260816	>0,1	>0,1	>0,1	0,062916408	>0,1
GO:0072511	divalent inorganic cation transport	>0,1	>0,1	0,051538106	>0,1	>0,1	>0,1	>0,1	>0,1	>0,1	>0,1	>0,1
GO:0008168	methyltransferase activity	>0,1	>0,1	>0,1	>0,1	>0,1	0,047121597	>0,1	0,032654692	>0,1	0,006038562	>0,1
GO:0071310	cellular response to organic substance	0,002465866	0,02481707	2,08E-08	0,071699449	>0,1	>0,1	>0,1	>0,1	0,009823717	>0,1	>0,1
GO:0009863	salicylic acid mediated signaling pathway	>0,1	>0,1	0,000683667	>0,1	>0,1	>0,1	>0,1	>0,1	>0,1	>0,1	>0,1
GO:0004713	protein tyrosine kinase activity	>0,1	0,000333373	4,74E-23	>0,1	0,002151779	>0,1	>0,1	0,024498403	1,68E-05	0,093697877	>0,1
GO:0048193	Golgi vesicle transport	>0,1	>0,1	0,087804133	>0,1	>0,1	>0,1	>0,1	>0,1	>0,1	>0,1	>0,1
GO:0000313	organellar ribosome	>0,1	>0,1	>0,1	>0,1	>0,1	>0,1	>0,1	>0,1	>0,1	0,081749096	>0,1
GO:0071704	organic substance metabolic process	>0,1	>0,1	2,95E-13	>0,1	>0,1	>0,1	>0,1	>0,1	>0,1	8,87E-06	>0,1
GO:0070589	cellular component macromolecule biosynthetic process	>0,1	>0,1	>0,1	>0,1	0,02680656	>0,1	>0,1	>0,1	>0,1	>0,1	>0,1
GO:0019115	benzaldehyde dehydrogenase activity	>0,1	>0,1	>0,1	>0,1	>0,1	>0,1	>0,1	>0,1	0,070980479	>0,1	>0,1
GO:0020037	heme binding	0,058046238	3,07E-12	1,33E-16	>0,1	4,53E-07	>0,1	>0,1	2,65E-08	2,05E-12	0,015418727	0,030542771
GO:0071669	plant-type cell wall organization or biogenesis	>0,1	0,072068204	0,091883011	>0,1	>0,1	>0,1	>0,1	>0,1	>0,1	>0,1	>0,1
GO:0005996	monosaccharide metabolic process	>0,1	>0,1	1,42E-11	>0,1	>0,1	>0,1	>0,1	>0,1	>0,1	>0,1	>0,1
GO:0008289	lipid binding	>0,1	>0,1	>0,1	>0,1	0,038891286	>0,1	>0,1	>0,1	>0,1	>0,1	>0,1
GO:0034641	cellular nitrogen compound metabolic process	>0,1	>0,1	2,24E-09	>0,1	>0,1	>0,1	>0,1	>0,1	>0,1	6,54E-10	0,015964
GO:0009059	macromolecule biosynthetic process	>0,1	>0,1	0	>0,1	>0,1	>0,1	>0,1	0,000164033	>0,1	1,98E-08	0,079379836
GO:0048046	apoplast	>0,1	>0,1	>0,1	>0,1	>0,1	>0,1	>0,1	>0,1	>0,1	0,045119053	>0,1
GO:0046356	acetyl-CoA catabolic process	>0,1	>0,1	0,037979721	>0,1	>0,1	>0,1	>0,1	>0,1	>0,1	>0,1	>0,1
GO:0042742	defense response to bacterium	0,062976869	>0,1	1,80E-12	>0,1	>0,1	>0,1	>0,1	0,003392877	>0,1	0,017058525	>0,1
GO:0008270	zinc ion binding	>0,1	>0,1	0,024886551	>0,1	0,024624603	>0,1	>0,1	>0,1	>0,1	0,000299286	>0,1
GO:0008540	proteasome regulatory particle, base subcomplex	>0,1	>0,1	0,004667811	>0,1	>0,1	>0,1	>0,1	>0,1	>0,1	>0,1	>0,1
GO:0019199	transmembrane receptor protein kinase activity	>0,1	0,019735542	0,000250515	>0,1	>0,1	>0,1	>0,1	>0,1	>0,1	>0,1	>0,1
GO:0006007	glucose catabolic process	>0,1	>0,1	6,32E-09	>0,1	>0,1	>0,1	>0,1	>0,1	>0,1	>0,1	>0,1
GO:0005057	receptor signaling protein activity	>0,1	>0,1	0,01343637	>0,1	>0,1	>0,1	>0,1	>0,1	>0,1	>0,1	>0,1
GO:0009696	salicylic acid metabolic process	>0,1	>0,1	>0,1	>0,1	>0,1	>0,1	>0,1	>0,1	0,001026334	0,047818377	>0,1
GO:0065008	regulation of biological quality	>0,1	>0,1	0,023002659	>0,1	>0,1	>0,1	>0,1	>0,1	>0,1	>0,1	>0,1
GO:0019362	pyridine nucleotide metabolic process	>0,1	>0,1	6,43E-06	>0,1	>0,1	>0,1	>0,1	>0,1	>0,1	>0,1	>0,1
GO:0016773	phosphotransferase activity, alcohol group as acceptor	>0,1	0,013710984	1,82E-26	>0,1	0,005626096	>0,1	>0,1	0,055495963	0,008190107	>0,1	>0,1
GO:0051731	polynucleotide 5'-hydroxyl-kinase activity	>0,1	0,051172512	1,35E-05	>0,1	0,048798867	>0,1	>0,1	>0,1	>0,1	>0,1	>0,1
GO:0016215	acyl-CoA desaturase activity	>0,1	>0,1	>0,1	>0,1	0,014073165	>0,1	>0,1	>0,1	0,038255447	>0,1	>0,1
GO:0008287	protein serine/threonine phosphatase complex	>0,1	>0,1	0,064239204	>0,1	>0,1	>0,1	>0,1	>0,1	0,053789924	>0,1	>0,1
GO:0032989	cellular component morphogenesis	>0,1	0,087763376	>0,1	>0,1	>0,1	>0,1	>0,1	>0,1	>0,1	>0,1	>0,1
GO:0016877	ligase activity, forming carbon-sulfur bonds	>0,1	>0,1	>0,1	>0,1	>0,1	>0,1	>0,1	>0,1	>0,1	0,023336052	>0,1
GO:0046129	purine ribonucleoside biosynthetic process	>0,1	>0,1	>0,1	>0,1	>0,1	>0,1	>0,1	>0,1	>0,1	0,021825683	>0,1
GO:0080052	response to histidine	0,018509734	>0,1	>0,1	>0,1	>0,1	>0,1	>0,1	>0,1	>0,1	>0,1	>0,1
GO:0015031	protein transport	>0,1	>0,1	3,27E-06	>0,1	>0,1	>0,1	>0,1	>0,1	>0,1	>0,1	>0,1
GO:0005622	intracellular	0,000255147	7,07E-10	0	0,000248945	8,12E-09	0,05188078	>0,1	1,28E-26	2,60E-06	0	0,007747817
GO:0005985	sucrose metabolic process	>0,1	>0,1	0,028634934	>0,1	>0,1	>0,1	>0,1	>0,1	>0,1	>0,1	>0,1
GO:0048364	root development	0,098721593	>0,1	0,005616202	>0,1	0,000345171	>0,1	>0,1	>0,1	>0,1	>0,1	>0,1
GO:0006364	rRNA processing	>0,1	>0,1	>0,1	0,010363535	>0,1	>0,1	0,095001835	0,003247024	>0,1	0,018409957	>0,1
GO:0009686	gibberellin biosynthetic process	>0,1	0,001740735	>0,1	>0,1	>0,1	>0,1	>0,1	>0,1	>0,1	>0,1	>0,1
GO:0003899	DNA-directed RNA polymerase activity	>0,1	>0,1	>0,1	0,008067391	>0,1	>0,1	>0,1	0,035387009	0,000233457	0,063115617	>0,1
GO:0032787	monocarboxylic acid metabolic process	>0,1	2,81E-05	5,82E-08	>0,1	>0,1	>0,1	>0,1	7,87E-09	0,008230229	1,27E-07	>0,1
GO:0019538	protein metabolic process	0,099559532	0,006520365	0	>0,1	>0,1	>0,1	>0,1	1,97E-07	0,000160242	8,99E-12	>0,1
GO:0009743	response to carbohydrate stimulus	0,002456396	0,011552996	2,18E-19	>0,1	0,023653832	>0,1	>0,1	>0,1	0,080867935	0,011475277	>0,1
GO:0009543	chloroplast thylakoid lumen	>0,1	>0,1	1,12E-12	>0,1	>0,1	>0,1	>0,1	0,000542044	>0,1	1,38E-05	>0,1
GO:0043233	organelle lumen	>0,1	>0,1	2,94E-14	>0,1	>0,1	>0,1	>0,1	>0,1	>0,1	0,001263961	>0,1
GO:0055078	sodium ion homeostasis	>0,1	>0,1	0,019953702	>0,1	>0,1	>0,1	>0,1	>0,1	>0,1	>0,1	>0,1
GO:0009657	plastid organization	>0,1	>0,1	0,0364843	>0,1	>0,1	>0,1	>0,1	>0,1	>0,1	>0,1	>0,1
GO:0005524	ATP binding	>0,1	>0,1	0,000393219	>0,1	>0,1	>0,1	>0,1	>0,1	>0,1	>0,1	>0,1
GO:0010154	fruit development	>0,1	>0,1	7,23E-07	>0,1	>0,1	>0,1	>0,1	>0,1	>0,1	>0,1	>0,1
GO:0006869	lipid transport	>0,1	0,096609684	0,064239204	>0,1	0,007447247	>0,1	>0,1	>0,1	>0,1	>0,1	>0,1
GO:0016758	transferase activity, transferring hexosyl groups	0,056734677	0,006321491	2,43E-09	0,085071376	>0,1	0,097988433	>0,1	0,005750956	0,02275913	0,002750889	>0,1
GO:0016049	cell growth	>0,1	0,002375876	0,043333853	>0,1	0,028191389	>0,1	>0,1	>0,1	>0,1	>0,1	>0,1
GO:0044281	small molecule metabolic process	>0,1	>0,1	2,00E-29	>0,1	>0,1	>0,1	>0,1	0,00032532	>0,1	2,18E-14	>0,1
GO:0031981	nuclear lumen	>0,1	>0,1	9,27E-10	>0,1	>0,1	>0,1	>0,1	>0,1	>0,1	0,000355665	>0,1
GO:0010200	response to chitin	>0,1	>0,1	8,94E-17	>0,1	>0,1	>0,1	>0,1	>0,1	0,014434487	>0,1	>0,1
GO:0046942	carboxylic acid transport	0,00579621	>0,1	>0,1	>0,1	>0,1	>0,1	>0,1	>0,1	>0,1	>0,1	>0,1
GO:0006206	pyrimidine nucleobase metabolic process	>0,1	>0,1	>0,1	>0,1	>0,1	>0,1	>0,1	>0,1	>0,1	0,017416262	>0,1
GO:0032501	multicellular organismal process	>0,1	>0,1	3,21E-21	>0,1	0,000168481	>0,1	>0,1	>0,1	>0,1	0,006591131	>0,1
GO:0042597	periplasmic space	>0,1	>0,1	0,044645083	>0,1	>0,1	>0,1	>0,1	>0,1	>0,1	>0,1	>0,1
GO:0009649	entrainment of circadian clock	>0,1	>0,1	>0,1	>0,1	0,062133465	>0,1	>0,1	>0,1	2,87E-05	>0,1	>0,1
GO:0007020	microtubule nucleation	>0,1	0,01222226	>0,1	>0,1	>0,1	>0,1	>0,1	>0,1	>0,1	>0,1	>0,1
GO:0043234	protein complex	>0,1	>0,1	3,64E-16	>0,1	>0,1	>0,1	>0,1	>0,1	>0,1	>0,1	>0,1
GO:0009628	response to abiotic stimulus	0,037727022	8,99E-07	0	0,00091789	3,42E-05	>0,1	>0,1	0,003215857	3,03E-07	0,000181553	>0,1
GO:0031224	intrinsic to membrane	>0,1	0,04448496	4,25E-16	>0,1	>0,1	>0,1	>0,1	>0,1	>0,1	>0,1	>0,1
GO:0048316	seed development	>0,1	>0,1	8,95E-07	>0,1	>0,1	>0,1	>0,1	>0,1	>0,1	>0,1	>0,1
GO:0009066	aspartate family amino acid metabolic process	>0,1	>0,1	0,026865007	>0,1	>0,1	>0,1	>0,1	>0,1	>0,1	>0,1	>0,1
GO:0080134	regulation of response to stress	>0,1	>0,1	2,88E-05	>0,1	>0,1	>0,1	>0,1	>0,1	0,063113508	>0,1	>0,1
GO:0022621	shoot system development	>0,1	>0,1	0,042619156	>0,1	>0,1	>0,1	>0,1	>0,1	>0,1	>0,1	>0,1
GO:0015103	inorganic anion transmembrane transporter activity	>0,1	>0,1	>0,1	0,065494925	>0,1	>0,1	>0,1	0,016086785	0,000435705	>0,1	>0,1
GO:0048507	meristem development	>0,1	>0,1	0,008452761	>0,1	>0,1	>0,1	>0,1	>0,1	>0,1	>0,1	>0,1
GO:0008272	sulfate transport	0,010468836	0,054275617	>0,1	0,071501478	>0,1	>0,1	>0,1	0,000444855	>0,1	0,000192803	>0,1
GO:0051646	mitochondrion localization	>0,1	>0,1	>0,1	>0,1	0,000577353	>0,1	>0,1	>0,1	0,000123862	>0,1	>0,1
GO:0016909	SAP kinase activity	>0,1	>0,1	0,0279888	>0,1	>0,1	>0,1	>0,1	>0,1	>0,1	>0,1	>0,1
GO:0010029	regulation of seed germination	>0,1	>0,1	>0,1	>0,1	>0,1	>0,1	>0,1	0,035624348	>0,1	>0,1	>0,1
GO:0019856	pyrimidine nucleobase biosynthetic process	>0,1	>0,1	>0,1	>0,1	>0,1	>0,1	>0,1	>0,1	>0,1	0,017416262	>0,1
GO:1901135	carbohydrate derivative metabolic process	>0,1	>0,1	1,68E-11	>0,1	>0,1	>0,1	>0,1	>0,1	>0,1	0,000124134	>0,1
GO:0003988	acetyl-CoA C-acyltransferase activity	>0,1	>0,1	0,01020312	>0,1	>0,1	>0,1	>0,1	>0,1	>0,1	>0,1	>0,1
GO:0003678	DNA helicase activity	>0,1	>0,1	>0,1	>0,1	>0,1	>0,1	>0,1	>0,1	>0,1	>0,1	0,079379836
GO:0017076	purine nucleotide binding	>0,1	>0,1	0,000337576	>0,1	>0,1	>0,1	>0,1	>0,1	>0,1	>0,1	>0,1
GO:0016042	lipid catabolic process	>0,1	>0,1	0,030958297	>0,1	>0,1	>0,1	>0,1	>0,1	>0,1	>0,1	>0,1
GO:0008652	cellular amino acid biosynthetic process	>0,1	>0,1	0,00104414	>0,1	>0,1	>0,1	>0,1	>0,1	>0,1	>0,1	>0,1
GO:0042335	cuticle development	>0,1	>0,1	>0,1	>0,1	>0,1	>0,1	>0,1	1,66E-05	>0,1	>0,1	>0,1
GO:0016044	cellular membrane organization	>0,1	>0,1	0,076682809	>0,1	>0,1	>0,1	>0,1	>0,1	>0,1	>0,1	>0,1
GO:0048731	system development	>0,1	0,023063018	5,83E-08	>0,1	0,000102697	>0,1	>0,1	>0,1	>0,1	>0,1	>0,1
GO:0070882	cellular cell wall organization or biogenesis	>0,1	>0,1	0,028762491	>0,1	>0,1	>0,1	>0,1	>0,1	>0,1	>0,1	>0,1
GO:0071702	organic substance transport	>0,1	0,047803205	0,00230457	>0,1	>0,1	>0,1	>0,1	>0,1	>0,1	>0,1	>0,1
GO:0009532	plastid stroma	>0,1	>0,1	0	>0,1	>0,1	>0,1	>0,1	1,01E-16	>0,1	1,92E-22	>0,1
GO:0044238	primary metabolic process	0,000292061	0,000537324	0	0,000793124	0,00237069	>0,1	>0,1	3,34E-18	1,69E-06	0	>0,1
GO:0045184	establishment of protein localization	>0,1	>0,1	3,27E-06	>0,1	>0,1	>0,1	>0,1	>0,1	>0,1	>0,1	>0,1
GO:0055085	transmembrane transport	>0,1	>0,1	0,000799237	>0,1	>0,1	>0,1	>0,1	>0,1	>0,1	>0,1	>0,1
GO:0006811	ion transport	>0,1	>0,1	9,15E-06	>0,1	>0,1	>0,1	>0,1	>0,1	>0,1	0,046722052	>0,1
GO:0019320	hexose catabolic process	>0,1	>0,1	6,32E-09	>0,1	>0,1	>0,1	>0,1	>0,1	>0,1	>0,1	>0,1
GO:0022627	cytosolic small ribosomal subunit	>0,1	>0,1	3,55E-16	>0,1	>0,1	>0,1	>0,1	>0,1	>0,1	>0,1	>0,1
GO:0045178	basal part of cell	>0,1	0,034370927	>0,1	>0,1	>0,1	>0,1	>0,1	>0,1	>0,1	>0,1	>0,1
GO:0018595	alpha-pinene monooxygenase activity	>0,1	0,000282443	0,00177594	>0,1	>0,1	>0,1	>0,1	0,00164939	0,002939578	0,017613786	>0,1
GO:0031978	plastid thylakoid lumen	>0,1	>0,1	1,12E-12	>0,1	>0,1	>0,1	>0,1	0,000542044	>0,1	1,38E-05	>0,1
GO:0016791	phosphatase activity	>0,1	>0,1	5,15E-06	>0,1	>0,1	>0,1	>0,1	>0,1	>0,1	>0,1	>0,1
GO:0006643	membrane lipid metabolic process	>0,1	>0,1	0,0801994	>0,1	>0,1	>0,1	>0,1	>0,1	>0,1	>0,1	>0,1
GO:0045037	protein import into chloroplast stroma	>0,1	>0,1	0,084296115	>0,1	>0,1	>0,1	>0,1	>0,1	>0,1	>0,1	>0,1
GO:0044455	mitochondrial membrane part	>0,1	>0,1	1,15E-05	>0,1	>0,1	>0,1	>0,1	>0,1	>0,1	>0,1	>0,1
GO:0004702	receptor signaling protein serine/threonine kinase activity	>0,1	>0,1	0,01343637	>0,1	>0,1	>0,1	>0,1	>0,1	>0,1	>0,1	>0,1
GO:0006544	glycine metabolic process	>0,1	>0,1	0,021377966	>0,1	>0,1	>0,1	>0,1	>0,1	>0,1	>0,1	>0,1
GO:0051234	establishment of localization	>0,1	0,021349486	2,45E-26	>0,1	0,041290232	>0,1	>0,1	0,008597395	>0,1	1,62E-05	>0,1
GO:0009055	electron carrier activity	0,018524237	2,42E-08	5,55E-21	>0,1	0,098369362	>0,1	>0,1	9,27E-08	1,62E-11	0,000417588	>0,1
GO:0046865	terpenoid transport	>0,1	>0,1	0,047789209	>0,1	>0,1	>0,1	>0,1	>0,1	>0,1	>0,1	>0,1
GO:0051649	establishment of localization in cell	>0,1	>0,1	0,00040074	>0,1	>0,1	>0,1	>0,1	>0,1	>0,1	>0,1	>0,1
GO:0006753	nucleoside phosphate metabolic process	>0,1	>0,1	0,000337078	>0,1	>0,1	>0,1	>0,1	>0,1	>0,1	>0,1	>0,1
GO:0042158	lipoprotein biosynthetic process	>0,1	0,016007732	0,009127282	>0,1	>0,1	>0,1	>0,1	>0,1	>0,1	>0,1	>0,1
GO:0002697	regulation of immune effector process	>0,1	>0,1	0,015297827	>0,1	>0,1	>0,1	>0,1	>0,1	>0,1	>0,1	>0,1
GO:0007167	enzyme linked receptor protein signaling pathway	>0,1	>0,1	0,000300335	>0,1	>0,1	>0,1	>0,1	>0,1	>0,1	>0,1	>0,1
GO:0009414	response to water deprivation	>0,1	0,011570053	0,000168894	0,000531936	0,000613078	>0,1	>0,1	0,035262487	0,065997462	0,005127794	>0,1
GO:0000741	karyogamy	>0,1	>0,1	>0,1	>0,1	>0,1	>0,1	0,099957788	>0,1	>0,1	>0,1	>0,1
GO:0007600	sensory perception	>0,1	>0,1	>0,1	>0,1	>0,1	>0,1	>0,1	>0,1	0,005139711	>0,1	>0,1
GO:0009888	tissue development	>0,1	>0,1	0,009112239	>0,1	0,008437416	>0,1	>0,1	>0,1	>0,1	0,081573729	>0,1
GO:0031967	organelle envelope	>0,1	>0,1	0	>0,1	>0,1	>0,1	>0,1	0,000424244	>0,1	1,10E-09	>0,1
GO:0055074	calcium ion homeostasis	>0,1	>0,1	0,02313751	>0,1	>0,1	>0,1	>0,1	>0,1	>0,1	>0,1	>0,1
GO:0008237	metallopeptidase activity	>0,1	>0,1	0,00213548	>0,1	>0,1	>0,1	>0,1	>0,1	>0,1	>0,1	>0,1
GO:0000166	nucleotide binding	>0,1	>0,1	9,73E-09	>0,1	>0,1	>0,1	>0,1	0,049570248	>0,1	0,002681657	>0,1
GO:0005234	extracellular-glutamate-gated ion channel activity	>0,1	>0,1	0,01020312	>0,1	>0,1	>0,1	>0,1	>0,1	>0,1	>0,1	>0,1
GO:0050789	regulation of biological process	>0,1	>0,1	4,47E-20	>0,1	>0,1	>0,1	>0,1	>0,1	>0,1	>0,1	>0,1
GO:0042221	response to chemical stimulus	3,51E-07	5,56E-07	0	0,000663661	7,93E-06	>0,1	>0,1	1,33E-07	3,95E-12	2,25E-07	>0,1
GO:0006415	translational termination	>0,1	>0,1	>0,1	>0,1	>0,1	>0,1	0,071328055	>0,1	>0,1	>0,1	>0,1
GO:0042578	phosphoric ester hydrolase activity	>0,1	>0,1	3,97E-08	>0,1	>0,1	>0,1	>0,1	>0,1	>0,1	>0,1	>0,1
GO:0009626	plant-type hypersensitive response	>0,1	>0,1	>0,1	>0,1	>0,1	>0,1	>0,1	>0,1	>0,1	>0,1	0,047383493
GO:0004601	peroxidase activity	>0,1	>0,1	2,95E-05	>0,1	>0,1	>0,1	>0,1	>0,1	0,09964813	>0,1	>0,1
GO:0006082	organic acid metabolic process	>0,1	>0,1	1,54E-23	>0,1	>0,1	>0,1	>0,1	4,91E-07	0,040087284	1,11E-13	>0,1
GO:0048856	anatomical structure development	>0,1	>0,1	1,72E-15	>0,1	0,003921929	>0,1	>0,1	>0,1	>0,1	0,018409957	>0,1
GO:0031410	cytoplasmic vesicle	0,004059888	5,56E-15	4,09E-22	>0,1	7,46E-07	>0,1	>0,1	0,014597277	5,98E-05	0,000417588	>0,1
GO:0051119	sugar transmembrane transporter activity	>0,1	>0,1	1,42E-05	>0,1	>0,1	>0,1	>0,1	>0,1	>0,1	>0,1	>0,1
GO:0007172	signal complex assembly	>0,1	>0,1	0,010241357	>0,1	>0,1	>0,1	>0,1	>0,1	>0,1	>0,1	>0,1
GO:0016717	oxidoreductase activity, acting on paired donors, with oxidation of a pair of donors resulting in the reduction of molecular oxygen to two molecules of water	>0,1	>0,1	>0,1	>0,1	0,098369362	>0,1	>0,1	>0,1	>0,1	>0,1	>0,1
GO:0004869	cysteine-type endopeptidase inhibitor activity	>0,1	0,083502819	>0,1	>0,1	>0,1	>0,1	>0,1	>0,1	0,000371674	>0,1	>0,1
GO:0044391	ribosomal subunit	>0,1	>0,1	0	>0,1	>0,1	>0,1	>0,1	0,00921013	>0,1	2,56E-09	>0,1
GO:0003916	DNA topoisomerase activity	>0,1	>0,1	>0,1	>0,1	0,046424716	>0,1	>0,1	>0,1	0,013543354	>0,1	>0,1
GO:0016937	short-branched-chain-acyl-CoA dehydrogenase activity	>0,1	>0,1	0,045661236	>0,1	>0,1	>0,1	>0,1	>0,1	>0,1	>0,1	>0,1
GO:0006508	proteolysis	>0,1	0,02605378	6,71E-21	>0,1	>0,1	>0,1	>0,1	>0,1	>0,1	>0,1	>0,1
GO:0016866	intramolecular transferase activity	>0,1	>0,1	0,012129081	>0,1	>0,1	>0,1	>0,1	>0,1	>0,1	>0,1	>0,1
GO:0016307	phosphatidylinositol phosphate kinase activity	>0,1	0,004367551	8,13E-06	>0,1	0,010163739	>0,1	>0,1	>0,1	>0,1	>0,1	>0,1
GO:0044429	mitochondrial part	>0,1	>0,1	1,39E-10	>0,1	>0,1	>0,1	>0,1	>0,1	>0,1	0,03943467	>0,1
GO:0010193	response to ozone	>0,1	>0,1	0,00177594	>0,1	>0,1	>0,1	>0,1	>0,1	>0,1	>0,1	>0,1
GO:0004930	G-protein coupled receptor activity	>0,1	>0,1	0,000320461	>0,1	>0,1	>0,1	>0,1	>0,1	0,014515795	>0,1	>0,1
GO:0006807	nitrogen compound metabolic process	>0,1	>0,1	4,77E-11	>0,1	>0,1	>0,1	>0,1	>0,1	>0,1	1,05E-11	0,016390398
GO:0010556	regulation of macromolecule biosynthetic process	>0,1	>0,1	0,01861127	>0,1	>0,1	>0,1	>0,1	>0,1	>0,1	>0,1	>0,1
GO:0048585	negative regulation of response to stimulus	>0,1	>0,1	0,001918952	>0,1	>0,1	>0,1	>0,1	>0,1	>0,1	>0,1	>0,1
GO:0071489	cellular response to red or far red light	>0,1	>0,1	>0,1	>0,1	>0,1	>0,1	>0,1	>0,1	0,001378702	>0,1	>0,1
GO:0050505	hydroquinone glucosyltransferase activity	>0,1	0,099842357	0,022962978	>0,1	>0,1	>0,1	>0,1	>0,1	>0,1	>0,1	>0,1
GO:0005876	spindle microtubule	>0,1	>0,1	>0,1	>0,1	>0,1	>0,1	>0,1	>0,1	>0,1	0,052858333	>0,1
GO:0044459	plasma membrane part	>0,1	0,003473439	0,082283844	>0,1	>0,1	>0,1	>0,1	>0,1	>0,1	0,05894416	>0,1
GO:0010224	response to UV-B	0,098721593	>0,1	0,008271488	>0,1	>0,1	>0,1	>0,1	0,089712925	>0,1	0,053881463	>0,1
GO:0009057	macromolecule catabolic process	>0,1	>0,1	2,60E-06	>0,1	>0,1	>0,1	>0,1	>0,1	>0,1	>0,1	>0,1
GO:0006721	terpenoid metabolic process	>0,1	0,054275617	0,000179029	>0,1	>0,1	>0,1	>0,1	0,097887925	>0,1	>0,1	>0,1
GO:0006888	ER to Golgi vesicle-mediated transport	>0,1	>0,1	0,053020702	>0,1	>0,1	>0,1	>0,1	>0,1	>0,1	>0,1	>0,1
GO:0006278	RNA-dependent DNA replication	>0,1	>0,1	>0,1	>0,1	>0,1	>0,1	>0,1	>0,1	0,053789924	>0,1	>0,1
GO:0031957	very long-chain fatty acid-CoA ligase activity	>0,1	>0,1	>0,1	>0,1	>0,1	>0,1	>0,1	0,084562584	>0,1	>0,1	>0,1
