# Supplementary material for: Quantitative proteomics and transcriptomics of potato in response to Phytophthora infestans in compatible and incompatible interactions
Source: BMC Genomics. 2014 Jun 19;15(1):497. doi: 10.1186/1471-2164-15-497 (PMC4079953; doi:10.1186/1471-2164-15-497)
Supplement: Supplementary file 6 — Additional file 6: Table S5: Peptide data during Phytophthora infection. Raw mass spectrometer peptide intensities. (TXT 4 MB) [file 12864_2014_6185_MOESM6_ESM.txt]

Supporting Information Table S5 Peptide data during Phytophthora infection. Raw mass spectrometer peptide intensifies
Feature_ID	Peptide_Sequence	External_IDs	Single_ID	Charge	Average_RT	111202_FL_A7_01_Des_06_h	111202_FL_A10_01_Des_06_h	111202_FL_A11_01_Des_24_h	111202_FL_A8_01_Des_24_h	111202_FL_A9_01_Des_72_h	111202_FL_A12_01_Des_72_h	111202_FL_B1_01_Mira_00_h	111202_FL_B2_01_Mira_00_h	111202_FL_B3_01_Mira_00_h	111202_FL_B7_01_Mira_06_h	111205_FL_A1_02_Des_00_h	111205_FL_A2_02_Des_00_h	111205_FL_A3_02_Des_00_h	111206_FL_B10_01_Mira_06_h	111206_FL_B11_01_Mira_24_h	111206_FL_B8_01_Mira_24_h	111206_FL_B9_01_Mira_72_h	111206_FL_B12_01_Mira_72_h	111206_FL_C1_01_1015_00_h	111206_FL_C2_01_1015_00_h	111205_FL_C10_01_1015_06_h	111207_FL_C11_01_1015_24_h	111207_FL_C3_01_1015_00_h	111207_FL_C7_01_1015_06_h	111207_FL_C8_01_1015_24_h	111207_FL_C9_01_1015_72_h	120427_FL_B20_01_Mira_72_h	120427_FL_B19_01_Mira_24_h	120427_FL_B18_01_Mira_06_h	120427_FL_B17_01_Mira_72_h	120427_FL_B16_01_Mira_24_h	120427_FL_B15_01_Mira_06_h	120427_FL_B14_01_Mira_00_h	120427_FL_B13_01_Mira_00_h	120427_FL_A19_01_Des_24_h	120427_FL_A18_01_Des_06_h	120427_FL_A16_01_Des_24_h	120427_FL_A15_01_Des_06_h	120427_FL_A14_01_Des_00_h	120427_FL_A13_01_Des_00_h	120427_FL_C15_01_1015_06_h	120427_FL_C14_01_1015_00_h	120427_FL_C13_01_1015_00_h	120427_FL_C20_01_1015_72_h
1	GSETVLGNAANEREVFLINECMDLQLGDIK_+	A0A9R7	A0A9R7	3	79,673615	528887	775410	1176940	1306990			177653	675468	124188			905673	1304010	421182	1124710	167970			2112340	230446		267800	787368	484467	870732	1006810
8416	VKPSPNTFIVIAGDSLCALMNGR 15.9949@M20 delta:4.4000015_+	Q9ZTA2_Q93WF7_Q945A4_Q945A9_A0JQ93_Q945A8_Q945B0_Q945A2_Q945A1_Q945A3_Q945A6_Q945A5_Q944Z9_Q945B1_Q945B5_Q945A7_Q945B2	A0JQ93	2	81,03646	227485	244906		218471		1599310												184918			78764,4						3853673	338643,97	594303,7	819471,06					567531,56	1436591,5	477481,2	136418,64					360590,75	182106,83
7571	LFYGIIPVLAASVLSGLASSLCQWASQVK	Q8LES0_A0JQ95_Q8VYH1_Q9LV78	A0JQ95	3	91,77286						3398680												1987390			525540	2517240	1827270		1063270
2	GNLFEFR	A0ME24_Q1G391_A0MDU0_Q1G3I7	A0MDU0	2	24,753382							331804	293640	184662		156380	229015	314393			126783			31873,8				35285,1										814298,6	304512,3					841867,2	598592,5		313080,5	576323,56
6658	CVVLALPAISNTSLR -17.0265@C1 delta:6.700001	Q1PFE3_A0MEF8_Q9C7H1	A0MEF8	2	88,70608					830472												224796										1412392,1	649603,8				747765	296126,72	174897,94					249464,45	190220,14		208794,56		401753,34
8304	LRSSMNSQSQMTESSFPAPVLPPPR 15.9949@M11 delta:0.10000038	Q9SU55_A0MF12_Q1PEH5	A0MF12	3	59,3711																											4034676			1377608,1
8310	MFDSSPGKEQQQPHLAETTMPESQTQDSLGGSPVETSRPMTSR 15.9949@M40 delta:-13.899998_+	Q9SVQ3_A0MF70	A0MF70	3	99,3343																						1259300																		1366330,9			510983,66	1047665,6
6873	AALPETIEEFIVPLDSESNIK	Q3E9E2_A0MFG7	A0MFG7	3	81,81347			1734120								760330	827483		1753280
3	EFNEEMKSK Oxidation (M) @0.000001000.0 delta:0.23000002_+	A0MFL5_Q9FJ36	A0MFL5	2	33,318295	2571430	332668	2823691	1913272	110085	749569	52663,5	265690	198030	493116,3	519689	518468	592001	140233	661352	797655	64826,6	1717078	44972,8		173097	550991,1				40497,1	626954,44			5947986,5		398662,9	626543,4	555843,94	788815,8	1311990,4	1790513,9		4515219,5		567629,06	1214790,6	317045,8	4133800,8
4	RELEMELVK_+	A0MFL5_Q9FJ36	A0MFL5	2	63,04609	5681740	2068798	2520570	4746710	456899	2186247	1948445	3989146	2318387	6002810	3413745	6375200	4725920	1962494	879530	4917990	793775	831940	2915110	950692	1054580	1344540	453320	623808	2687170	2470750	2681232,8	2516521,5	5201078,5	4968949	6797767	6431418	9047623	6483298	4408201	2214737,5	1285348,9	7203027	1,29E+07	1,38E+07	5019030	4694451,5	7485099	8760374
5	RVGMEIGAPVSFEPG	A0MJW3	A0MJW3	3	54,92043	950010	278661						571834	274199	1202840		859120	841514			899162	675110						492390		507004	462178
6	WSVPESLSHVR	A0MQ59_A9LMM9_DES.m.2370_DES.g2475.t1_SM.m.2586_SM.g2739.t1_Q1G0W3_Q3HS01_Q4VDN8_B8YGQ8_Q3HVN5_SW.m.1825_SW.g1873.t1_P400040504_P400040501_Q84UH4	A0MQ59	3	52,928852	463129	411771	198859	466982	651408	996373	1218680	1093780	1182980	993811	450844	1420100	2583440	287500	1479000	632710	579268	166036	1659990	531391	377245	1075250	1509420	3312100	1222490	983565	418896,62	1871986,8	565332,44	848203,44	685540,9	789721,06	1790970	1968710,2	343122,66	593671,8	353872,16	544163,2	5385448	6491744	5470005,5	928084,9	3077077,2	1365986,5
7	VLLTLEEK	A0MQ59_A9LMM9_DES.m.2370_DES.g2475.t1_SM.m.2586_SM.g2739.t1_Q1G0W3_Q3HS01_Q4VDN8_Q1G149_A2ICR9_Q4VDN7_B8YGQ9_Q9FRL8_SM.m.828_SM.g866.t1_DES.m.1376_DES.g1433.t1_P400027526_Q3HVN5_SW.m.1825_SW.g1873.t1_P400040504_P400040501	A0MQ59	2	48,98645							621811	615906	890459		287463	1213270		276328	1659180		187144		659481				387148	1251570	470420				544011,3				2390987,5	2652206,2					5069831	3934167,8	3560445,8	1495026,5	1423926,6
8	VPVINFGDK	A0MQ59_A9LMM9_DES.m.2370_DES.g2475.t1_SM.m.2586_SM.g2739.t1_Q1G0W3_Q3HS01_Q4VDN8_Q1G149_Q3HVN5_SW.m.1825_SW.g1873.t1_P400040504_P400040501	A0MQ59	2	51,159565																											392139,22	2559755				326360,06	3151526	2320686,8	169327,06						2449359	1372965,5
9	WFLEVNPEGK	A0MQ59_A9LMM9_DES.m.2370_DES.g2475.t1_SM.m.2586_SM.g2739.t1_Q1G0W3_Q3HS01_Q4VDN8_Q1G149_Q84UH4_Q3HVN5_SW.m.1825_SW.g1873.t1_P400040504_P400040501	A0MQ59	2	63,507404							309316	352252	429754		221543	876029	808939						679656					1269800	1683730	2613020					409771,38	406277,22	1415466,8	1271424,5			198277,8		2660150	2260784,8	3044910,8	736282,6	1403347,4	3075684,8
10	YVIAGWAPK	A0MQ59_A9LMM9_DES.m.2370_DES.g2475.t1_SM.m.2586_SM.g2739.t1_Q1G0W3_Q3HS01_Q4VDN8_Q3HVN5_SW.m.1825_SW.g1873.t1_P400040504_P400040501	A0MQ59	2	54,310066	226289		109473									571015	490299	134908	1063620				438632	113592		361631		632206				1815857,4	504341	401344,78	434354,9	406278,62		1318979,6	224889,9	486367,5	262478,44	340220,12	3832937,2	3874880,5	3178605,2	831376,06	2164684,2	642471,7
11	HLINVSDKPK_+	A0MQ59_Q1G0W3_Q3HS01_A9LMM9_DES.m.2370_DES.g2475.t1_SM.m.2586_SM.g2739.t1_Q4VDN8_Q1G149_Q3HVN5_SW.m.1825_SW.g1873.t1_P400040501_P400040504	A0MQ59	2	28,883879	183153	1074010	99306,1	273352	359081	2226150	698358	1882980	755301	6819950		126155	341118	1359920	3727100	5901838,5	5675330	1,83E+07	65975,1	6350,09	627925		24133,1	41070,1	336237	17985,8	1,51E+07	7056236	2043507	2,05E+07	1,11E+07	1,08E+07	1298886,2	696246,06	752745,2	4590582	2650553	637895,7	415606,28	779389,6	1034425	141446,5	1327167	1415858,1
12	VPVINFGDKWIPDSDVIVGIIEEK	A0MQ59_Q1G0W3_Q3HS01_A9LMM9_DES.m.2370_DES.g2475.t1_SM.m.2586_SM.g2739.t1_Q4VDN8_Q1G149_Q3HVN5_SW.m.1825_SW.g1873.t1_P400040501_P400040504	A0MQ59	3	88,0897	79644,8			51340,6				148352	141824			189959			360260	182717			158266	32690,5		193093		223310	175798	85583,8										126166,555		50578,75			946057,06
13	ALEEHLK	A0MQ59_Q1G0W3_Q3HS01_A9LMM9_DES.m.2370_DES.g2475.t1_SM.m.2586_SM.g2739.t1_Q4VDN8_Q1G149_Q84UH4_B8YGQ8_Q3HVN5_SW.m.1825_SW.g1873.t1_P400040501_P400040504	A0MQ59	2	25,101646												48610,1	66852,6		83832,7						14414,1	26100,9						1084524,2	311589,9		89966,85	63376,37	1159147,6	686057,06		181826,78			1298782,6	1532185		222370,06	457535,72
3033	VVMELFADTTPK	P400002952_P21568_Q9XF12_A0MTQ0_O04120_DES.g3520.t1_DES.g3521.t1_DES.m.3331_DES.m.3332_SW.m.137_SW.m.138_SM.g2627.t1_SM.m.2478	A0MTQ0	2	62,741478		571925	266800									597718																6134664,5					470875,56	583172,9	615156,5	1160215,9		237778,77				788274,06
8362	MGKPLHYK	Q9XF12_DES.m.3331_DES.g3520.t1_O04120_P400002952_SW.m.137_DES.m.3332_DES.g3521.t1_A0MTQ0_SW.g128.t1_P21568_SW.m.138_SM.m.2478_SM.g2627.t1_SW.g129.t1	A0MTQ0	2	21,769714																												514726,62
8363	FKDENFVK	Q9XF12_DES.m.3331_DES.g3520.t1_O04120_P400002952_SW.m.137_DES.m.3332_DES.g3521.t1_Q52RG9_A0MTQ0_SW.g128.t1_SW.m.138_SM.m.2478_SM.g2627.t1_SW.g129.t1	A0MTQ0	2	34,863083														50194,2	430415			76063,5										2844165,5
8364	HVVFGQVVEGLDVIK	Q9XF12_DES.m.3331_DES.g3520.t1_O04120_P400002952_SW.m.137_DES.m.3332_DES.g3521.t1_Q52RG9_SW.g130.t1_SM.g2625.t1_SM.g2626.t1_A0MTQ0_SW.g128.t1	A0MTQ0	2	66,8183															678923													2623943,2
8365	TEWLDGK	Q9XF12_DES.m.3331_DES.g3520.t1_O04120_P400002952_SW.m.137_DES.m.3332_DES.g3521.t1_Q52RG9_SW.g130.t1_SM.g2625.t1_SM.g2626.t1_A0MTQ0_SW.g128.t1_Q40493_DES.m.1383_DES.g1440.t1_SM.m.3255_SW.m.3313_SM.g3441.t1_SW.g3464.t1_P400007890	A0MTQ0	2	40,27935																												1568939,8
14	QIPLTGSQSIIGR	A0N063_Q93XN9_C0JPM7_Q9AT13_DES.g3419.t1_DES.m.3235_SW.g1387.t1_SW.m.1389_SM.g2554.t1_SM.m.2403	A0N063	2	53,91021	745892	376839			400586	1013480	670657	939318	812762	932935	847876	991155	1043160	410524	903310	877293	446829			420182			326310	615267	382647	186202	565615,8	1562451,8		1249157,8	983342,25		2120404,5	1757102,8				1373112,9	1658973	1967554,6	1445848	1188021,4	1135636,4
84	AVVVHADPDDLGK	A8UDS9_Q9AT13_Q93XN9_SW.g1387.t1_SW.m.1389_SM.m.2403_SM.g2554.t1_DES.m.3235_DES.g3419.t1_P14830_P27082_Q43779_P400018842_A0N063_C0JPM7_A3FMJ0_B3H6P9_Q9FK60_P24704_O81236	A0N063	3	38,78428	1546840	6101780	432767	1539680	236089		935084		1058720	1086280	1249660	1394420	1796360		1143070	1297180	409604	209851				508470			574974		677336,94	3337881,8	916537,44		1141367,1	900416,9	4422907,5	3725937,2				2068817,9			2994226,2	1534060,2	2232237,5	1005354,6
15	TTILLADLNDFKK_+	A0RZC9_DES.m.5643_DES.g5795.t1_SM.m.4468_SM.g4633.t1_SW.m.5299_SW.g5416.t1_P400025336	A0RZC9	3	63,64593		534370	385271	613806		433293	393764	509121	375466		460366	676049	1051360	200645	833728		449152		546955	443289	341128	486816	567107	903900	694786	784496	1600386,1	1312806,4	622555,2	237937,52		436068,56	617933,56	545118			481119,88	876369,4	1840417,1	1588640,9	1064152,9	885337,9	1507033,8	1232928,2
16	ASGVSYSSVVK_+	A0RZC9_SM.m.4468_SM.g4633.t1_SW.m.5299_SW.g5416.t1_DES.m.5643_DES.g5795.t1_P400025336	A0RZC9	2	38,631443																				39723,9			60335,4	104002		56209,7		2890093,8	951131,3					1249136,1		3537053,5			4792930		1653866,9	1268940,6
17	VNEIYAK	A0RZC9_SM.m.4468_SM.g4633.t1_SW.m.5299_SW.g5416.t1_DES.m.5643_DES.g5795.t1_P400025336	A0RZC9	2	27,7546	249703			208823
18	NMGEILK	A0RZC9_SM.m.4468_SM.g4633.t1_SW.m.5299_SW.g5416.t1_DES.m.5643_DES.g5795.t1_P400025336_Q0WMP6_Q9LTQ3	A0RZC9	2	40,6485
19	YFQAPAPAR_+	A0RZC9_SM.m.4468_SW.m.5299_P400025336_SM.g4633.t1_SW.g5416.t1_DES.m.5643_DES.g5795.t1	A0RZC9	2	37,858707	525533			340318		1632970			687511		435487		926314	227323		300835	197968				310153	639608	85573,6	220358	269592	74439,5	663726,1	1,09E+07	1429211,9	1203255,5		448581,75	4567234,5	2789988,5	883247,3	1539144,5	737305,3		5411307	4690220	4068681,5	5928377,5		1360213,5
20	NMGEILK Oxidation (M) @0.0100000.0 delta:7.0200005_+	A0RZC9_SM.m.4468_SW.m.5299_P400025336_SM.g4633.t1_SW.g5416.t1_DES.m.5643_DES.g5795.t1_Q0WMP6_Q9LTQ3_Q94JQ4	A0RZC9	2	27,820534																									139505
21	FVSESVEDQTEQVLK	A0RZC9_SW.m.5299_P400025336_SM.m.4468_SM.g4633.t1_SW.g5416.t1_DES.m.5643_DES.g5795.t1_Q0WMP6_Q9LTQ3_Q94JQ4	A0RZC9	2	55,37042	545925	432743	520355	407165	224469	1,02E+07	284800		463182		445576	619474	878767	228945	1250205	282213	912142		622487	517576	405803	548145	333614	962879	579626	400430	2364134,5	2932710,8			486879,06	643551,7	1298006,8	1551938,1	921013,1	1161393,9	2459986	1282227,8	2942742,8	3335793,2	2456182	1447472,5	2525972,8	1331324,6
4741	QDSVVCAQDEAK	P400026222_P400026223_P400026224_A0ZS63_DES.g5210.t1_DES.m.5041_SW.g8712.t1_SW.m.8675_SM.g6420.t1_SM.m.6329	A0ZS63	2	54,319557				1236220			350429	456363	277131	1323390			1054520	700408	1003730	2015790	935286				530429	982313	482491	883499	1038840	779779		2806277,8	2513985,5	3173469,5	3516988,8	2706637,2						2327063,5			2239578			3374158,2
8830	IGQEVQK	SM.g25024.t1_SM.m.26142_P400022757_DES.g24354.t1_DES.m.25413_SW.g29717.t1_SW.m.32269_A1A6F3_A2RVV4_F4KC29_F4KC30_Q8GWF9_Q8LFU2_Q9FHH3	A1A6F3	2	19,325115	334343			109583												99429,3													293371,9	223542,9	158489,66	283527,25		124972,85		450559,1	386345,75	267434,53		169879,3
1787	EEGGFEVIK	DES.m.380_DES.g386.t1_SM.m.2015_SM.g2134.t1_SW.m.1577_SW.g1604.t1_P400007746_Q9FPU0_Q69B32_B9DGD1_Q43127_Q56ZK3_Q6K0Q3_A1BQV9	A1BQV9	2	45,514744								106469				318905	137474		1826810					60041,9					129057	127645		1,19E+07					865122								3473755,5	1800334,8
1792	DISDAHYK	DES.m.380_DES.g386.t1_SW.m.1577_SW.g1604.t1_SM.m.2015_SM.g2134.t1_P400007746_Q9FPU0_B9DGD1_Q69B32_Q43127_Q6K0Q3_C0Z2E9_A1BQV9	A1BQV9	2	24,559996															2562350													7141515,5													3776521,8	926358,25	1555759,4
22	EASYDDIKAAIK	A1BQW0	A1BQW0	2	38,678986	595016	593995	554338	988678	96180,1	1391370	176506,4	1073572	710312	882858	171159	267780	926253,5	204530	184900	140437	100047		352451		470573	324798	51255,6	39573,7	426834	30117,4	1276826,5	1728781		7747772	1629962,8	1508932,6			587268,44		2869495,2	2103154,5			3219256,5	277287,97		1893670,9
128	VPTVDVSVVDLTVR	B3F8I0_P09094_Q56WJ4_A1BQW0_Q0WVE7_B9DGZ4_Q9FX54_P25858_F4HQT1_C0Z2I0_Q8LAS0_C9DRQ8_P400046827_Q9XG67_P400026753_DES.g532.t1_DES.m.536_SW.m.539_SW.g560.t1_SM.m.2728_SM.g2891.t1_DES.g665.t1_DES.m.668_SW.m.2537_SW.g2634.t1_SM.m.3109_SM.g3287.t1_O04106	A1BQW0	2	66,437004																												1127620,4													569283,6	468048,25	307605,44
3365	VVISAPSK_+	P400007386_P400030463_P400046827_P25858_P09094_Q8LK04_Q2XPW9_Q9FX54_B3F8I0_D7SA12_A1BQW0_C0Z2I0_Q8LAS0_F4HQT1_Q7Y0S2_O04891_B9DGZ4_C9DRQ8_Q0WVE7_DES.g532.t1_DES.g2370.t1_DES.g2371.t1_DES.m.536_DES.m.2268_DES.m.2269_SW.g560.t1_SW.g2990.t1_SW.m.539_SW.m.2869_SM.g2563.t1_SM.g2564.t1_SM.g2891.t1_SM.m.2728_SM.m.2412_SM.m.2413	A1BQW0	2	31,72689	474800	227723	211261	644179		1411720	31228,6	226008	424397	273713	68815	1639400	671033	104293		457647			99686		256921				278184	37405,1				1395507	339828,1		2813152,5				740634,3	265200,66	1186297,8		4544971	3450224,5	860287,9	721179,25
7583	TVDGPSMK Oxidation (M) @0.00000010.0 delta:5.51_+	Q8LK04_DES.m.2269_DES.g2371.t1_SM.m.2413_SM.g2564.t1_SW.m.2869_SW.g2990.t1_P400030463_DES.m.2268_DES.g2370.t1_SM.m.2412_SM.g2563.t1_Q7Y0S2_O04891_Q2XPW9_B3F8I0_Q56WJ4_P400007386_SM.g25580.t1_DES.g25581.t1_SM.m.26834_DES.m.26849_SW.g28221.t1_SW.m.30356_P400019901_D7SA12_Q0WVE7_F4HQT1_B9DGZ4_Q9FX54_P25858_C0Z2I0_Q8LAS0_P09094_A1BQW0	A1BQW0	2	15,211258															15884,2																										62687,676
7585	AASFNIIPSSTGAAK	Q8LK04_DES.m.2269_DES.g2371.t1_SM.m.2413_SM.g2564.t1_SW.m.2869_SW.g2990.t1_P400030463_DES.m.2268_DES.g2370.t1_SM.m.2412_SM.g2563.t1_Q7Y0S2_O04891_Q2XPW9_Q43833_B3F8I0_Q56WJ4_DES.g665.t1_DES.m.668_SW.m.2537_SW.g2634.t1_SM.m.3109_SM.g3287.t1_Q0WVE7_F4HQT1_B9DGZ4_Q9FX54_P25858_C0Z2I0_Q8LAS0_C9DRQ8_P400046827_DES.g532.t1_DES.m.536_SW.m.539_SW.g560.t1_SM.m.2728_SM.g2891.t1_Q9XG67_P400026753_O04106_A1B…	A1BQW0	2	53,302814				614639	2447370	3403440	997252	840635	1199220		493930	1777450	1465820		3602690				974399	1191570			1023130	3601520	1372250		89894,984	8727440			551264,6		1553969,9	2484500,2			1103919,9		4883057,5	5789398,5	8512763	3568172	3246668,5
7587	TVDGPSMK Oxidation (M) @0.00000010.0 delta:0.04000002	Q8LK04_DES.m.2269_DES.g2371.t1_SM.m.2413_SM.g2564.t1_SW.m.2869_SW.g2990.t1_P400030463_DES.m.2268_DES.g2370.t1_SM.m.2412_SM.g2563.t1_Q7Y0S2_Q2XPW9_SM.g25580.t1_DES.g25581.t1_SM.m.26834_DES.m.26849_SW.g28221.t1_SW.m.30356_P400019901_Q9SAJ6_O04891_B3F8I0_P09094_A1BQW0_B9DGZ4_Q9FX54_Q0WVE7_P25858_F4HQT1_C0Z2I0_Q56WJ4_Q8LAS0_P400007386_D7SA12	A1BQW0	2	22,160532																												173128,61
8338	VHALTDGR	Q9XE59_SW.g1170.t1_SW.m.1176_DES.m.1829_DES.m.1830_DES.g1897.t1_DES.g1898.t1_P35494_A1BQW7	A1BQW7	2	21,044647																																										92627,28
102	TWGGQPENVK	B0FPD8_DES.m.2372_DES.g2477.t1_SM.m.2786_SM.m.2787_SW.m.2812_SW.g2933.t1_SM.g2955.t1_SM.g2956.t1_P400005640_P93565_P400005639_F2VJ75_Q9SXX5_A1BQW8	A1BQW8	2	34,098186															2242590									120622				7665185													952791,8
103	ALQNTCLK	B0FPD8_DES.m.2372_DES.g2477.t1_SM.m.2786_SM.m.2787_SW.m.2812_SW.g2933.t1_SM.g2955.t1_SM.g2956.t1_P400005640_P93565_P400005639_F2VJ75_Q9SXX5_Q9SJU4_A1BQW8_P400046331_Q944G9_SW.g139.t1_SW.m.144_DES.m.2373_DES.g2478.t1_SM.m.2788_SM.m.2789_SM.g2957.t1_SM.g2958.t1_P400006333_P400006334_Q9SXX4_P400021255_P400046329_P400046330	A1BQW8	2	29,352095								429195							4003170					25236			32860,5	137479			1041376,94	1,95E+07							364932,1						3217843,8
104	ANSLAQLGK	B0FPD8_DES.m.2372_DES.g2477.t1_SM.m.2786_SM.m.2787_SW.m.2812_SW.g2933.t1_SM.g2955.t1_SM.g2956.t1_P400005640_P93565_P400005639_F2VJ75_Q9SXX5_Q9SJU4_F4IGL5_A1BQW8_P400046331_Q9ZU52_Q38JH2_SW.m.3581_SW.g3743.t1_P400053207_Q8GV31_Q56ZF2_SM.m.773_SM.g815.t1_DES.m.6397_DES.g6518.t1_Q41992_P400053206_Q944G9_SW.g139.t1_SW.m.144_DES.m.2373_DES.g2478.t1_SM.m.2788_SM.m.2789_SM.g2957.t1_SM.g2958.t1_P40000633…	A1BQW8	2	35,771812									868216		297801	2350180	1798930		5665760				336039	297058			218386	2894530	1684790	342323		2,18E+07					2937740,2	2189193					5727536,5	6061422,5	1,93E+07	5014628	2635979,8
108	SAAYYQQGAR	B0FPD8_DES.m.2372_DES.m.2373_DES.g2477.t1_DES.g2478.t1_SM.m.2787_SM.m.2789_SM.g2956.t1_SM.g2958.t1_P400005639_P400005640_A1BQW8_SW.g139.t1_SW.m.144_SM.m.2786_SM.m.2788_SW.m.2812_SW.g2933.t1_SM.g2955.t1_SM.g2957.t1_P93565_P400006333_P400006334_Q9SXX4_P400021255	A1BQW8	2	27,943512	306614					406617	429645	788747	518364		235709	767708	831118		4786970				27366,2	63133,4				210893		42816,2		1,56E+07	1699843,2	1157518,9			3939459,2	2330874,8	1387133,4	2874981,2	38567,18		2279452,8	2808655,5	6267164,5	2400176,8	1806898,6
109	EAAWGLAR	B0FPD8_F2VJ75_Q9SXX5_SW.g139.t1_SW.m.144_DES.m.2372_DES.m.2373_DES.g2477.t1_DES.g2478.t1_SM.m.2786_SM.m.2787_SM.m.2788_SM.m.2789_SW.m.2812_SW.g2933.t1_SM.g2955.t1_SM.g2956.t1_SM.g2957.t1_SM.g2958.t1_P93565_P400005639_P400005640_P400006333_P400006334_A1BQW8_F4IGL5_Q9SJU4_Q9ZU52_Q38JH2_Q944G9_SW.m.3581_SW.g3743.t1_P400046329_P400046330_P400053207_C0Z2F2_F4IGL7_F4JUJ5_Q5DNZ5_Q9SXX4_DES.m.5611_DES.g5…	A1BQW8	2	44,981163	6258990	2008860	2526110			1,07E+07	1135170	1903280	1885980			3386370	2707530	1626680	9333310	1994560			1691720	1301220		3429650		4425760	3711800			2,58E+07	4404449,5							5944904,5					2,26E+07	1,04E+07
1559	TVVSIPNGPSALAVK_+	DES.m.2373_DES.g2478.t1_SM.m.2788_SM.m.2789_SM.g2957.t1_SM.g2958.t1_SW.g139.t1_SW.m.144_SM.g33151.t1_B0FPD8_DES.m.2372_DES.g2477.t1_SM.m.2786_SM.m.2787_SW.m.2812_SW.g2933.t1_SM.g2955.t1_SM.g2956.t1_P400005640_P93565_P400005639_F2VJ75_Q9SXX5_A1BQW8_Q5DNZ5_P400021255_P400006333_P400006334_Q9SJU4_F4IGL5_C0Z2F2_F4IGL7_Q9SXX4_Q944G9_F4JUJ5	A1BQW8	2	56,54305	3720950	8548050	2480020	4441050	3,49E+07	1,28E+08	1585930	2192640	1687390	7038370	1156360	3310100			9986330	5976280		1,42E+07		3437420	3884450	5563800		9950520	7991060		3,32E+07	2,55E+07	4044409,8	2,51E+07	6731526,5	8804056	6710890,5	5818863	5207033,5	2,02E+07	1,93E+07	5700504	1,15E+07	1,22E+07	3,16E+07	1,01E+07	1,13E+07	2,55E+07
5376	PADGNETAGAYK	P400038185_DES.g2690.t1_DES.m.2582_SM.g628.t1_SM.m.598_Q43848_A1BQW9_SW.g1433.t1_SW.g1434.t1_SW.m.1427_SW.m.1428_C3RXI5_Q8RWV0_Q84WI5_Q8LE99_F4JBY2_Q9LZY8_B9DGH8_O22143_F4IW47	A1BQW9	2	23,9072		151970													292989												71754,05	2096346,6	303714,72				949101,56	729581	154823,6	256239,95			664766,1	656109,2		258678,52	456518,75
5377	CATFFVFTDYMR -17.0265@C1 delta:31.300001	P400038185_DES.g2690.t1_DES.m.2582_SM.g628.t1_SM.m.598_Q43848_P400012430_SW.g1433.t1_SW.g1434.t1_SW.m.1427_SW.m.1428_C3RXI5_A1BQW9_Q8RWV0_Q84WI5_Q8LE99_F4JBY2_Q9LZY8_B9DGH8_O22143_F4IW47	A1BQW9	2	95,384056																												112852,37
10249	VLPGFLGGSADLASSNMTLLK	SM.m.598_SM.g628.t1_DES.m.2582_DES.g2690.t1_P400038185_Q43848_A1BQW9	A1BQW9	2	78,082985		1210000			461611	607319	1377010	1510990	1346250	283267	686178	1835330	2854750	525224	5225500	344778	372383	684000	1582440	2720200	616398	3501220	3419010	9821670	2141690	1536150	1199261,4	1,29E+07	1754913,8	913809,44	532036,7	516741,6	2604021,5	2941836,8		2858363,8				6190700	1,09E+07	3721613,8	6041606,5
10250	VLPGFLGGSADLASSNMTLLK	SM.m.598_SM.g628.t1_DES.m.2582_DES.g2690.t1_P400038185_Q43848_A1BQW9	A1BQW9	3	78,042534	210852	653248	380710	194303	183252	392323	787321	956061	617486	278018	257449	922384	1324070	242528	1698680		311901	255800	543098	785420	466224	326675	1813990	2964440	1179050	1805880	329340,97	3346737	451830,06	219562,7	137833,45	90721,914	672123,44	710786,94	377361,03	797868,9		368862,3	1661189,4	1342005,1	2853330,8	1020853,3	1636877,2	378566,12
10251	VLPGFLGGSADLASSNMTLLK Oxidation (M) @0.000000000000000010000.0 delta:17.919998_+	SM.m.598_SM.g628.t1_DES.m.2582_DES.g2690.t1_P400038185_Q43848_A1BQW9	A1BQW9	3	72,262215	150057		100412			256044	291712	418409	215343		134411	380961		111153	485581					260486	108739			379614		112308	130801,01	1025288,5	127387,51				468116,12	516111,9	95194,11	121727,32	104443,98			820194,7	779600,2	959041,75	1049834,5	89380,73
10252	ISALSEAGVIYVMTHDSIGLGEDGPTHQPIEHLASFR_+	SM.m.598_SM.g628.t1_DES.m.2582_DES.g2690.t1_P400038185_Q43848_A1BQW9_C3RXI5_SW.m.1427_SW.m.1428_SW.g1433.t1_SW.g1434.t1	A1BQW9	4	80,097115	198511	343736	182729	156060			351856				111486	1322247	726819		1670820				476033	1028748	267596		685964				599967,56	3186978,5	541876,8				610633,1	720583	590436,3	1056495		612213,8	2171543	2412637,8	2417505	1399700,2	1386114,6	471113,53
10253	MFGDFQK	SM.m.598_SM.g628.t1_DES.m.2582_DES.g2690.t1_P400038185_Q43848_A1BQW9_C3RXI5_SW.m.1427_SW.m.1428_SW.g1433.t1_SW.g1434.t1_P400012430	A1BQW9	2	45,842216									1963180			1707730			4522520				1031020	805536	812291	1798750	818414	3072920	1677670	513657		1,10E+07											6088638	5324746,5		4104597,2
10254	AMPNILMFRPADGNETAGAYK	SM.m.598_SM.g628.t1_DES.m.2582_DES.g2690.t1_P400038185_Q43848_A1BQW9_SW.m.1427_SW.m.1428_SW.g1433.t1_SW.g1434.t1_C3RXI5	A1BQW9	3	65,4432	687582	967616	752899	834139			1094780	1087880	1010690	272937	530395	925543	1793600	462277	2746110	375534			843818	1509530	631820	727409	2321850	7136740	1381770	1138250	1968041,4	4702741	1954751,6		849079,9	768412,25	1448383,9	1785194	1666607,2	2698497,5	1147896,2	1385558,4	2369260,5	3643807,2	6688271,5	2139418	2676721	1481868,8
10264	FAEYEKK	SM.m.598_SM.g628.t1_DES.m.2582_DES.g2690.t1_P400038185_Q43848_SW.m.1426_SW.g1432.t1_A1BQW9_C3RXI5_DES.g34793.t1_P400012430	A1BQW9	2	22,808449																										11106,8														425167,56	980452	216509,03
10265	ALPTYTPESPADATR	SM.m.598_SM.g628.t1_DES.m.2582_DES.g2690.t1_P400038185_Q43848_SW.m.1426_SW.g1432.t1_A1BQW9_C3RXI5_P400012430	A1BQW9	2	46,58764	1950490	2090340	1149620	1513790		3929440	2375570	2596970	3173160		1427500	2894120	3561480	984782	7594440			1345300		968798	1317700	1826630	995923	4249390	2807020		2927330,5	2,68E+07	4197908	2270500,5	993597,3	925578,4	7665578	9879605	2696667,2	5289323,5	1378395,4	3771348,5	1,69E+07	1,77E+07	2,88E+07	1,46E+07	1,45E+07	3234024
10266	VTTTIGFGSPNK	SM.m.598_SM.g628.t1_DES.m.2582_DES.g2690.t1_P400038185_Q43848_SW.m.1426_SW.g1432.t1_A1BQW9_C3RXI5_P400012430	A1BQW9	2	43,4384		1597130	620528		427022	1215520	1893280	2511180	3136640		954860	2869870	2839180	615004	6717140	401444	369451		1373600	1504380	931283	1039420	953434		1852680	530746	1718885	2,12E+07	3079173	1231047,8	665182,3	768130,44	6744378	7946518	2027158,8	6665637,5		2193692	1,42E+07	1,71E+07	1,90E+07	1,19E+07	1,17E+07	3687262
10267	NLSQQNLNALAK	SM.m.598_SM.g628.t1_DES.m.2582_DES.g2690.t1_P400038185_Q43848_SW.m.1426_SW.g1432.t1_A1BQW9_P400012430	A1BQW9	2	45,283443	1021870	2314860	1125540	1018820	1298470		3600040	4117420	4705500		1850720	4000050	5217610	1089520	1,08E+07				2685440	2785980	1387720	1841180	3290320	1,02E+07	3570450	1862000		3,00E+07	3624109,5				7778612,5	1,22E+07	2985924,8	7200066,5	1585933,9	3067636,2	1,83E+07	1,84E+07	2,59E+07	1,81E+07	1,51E+07	4697602
10278	ANSYSVHGSALGAK	SM.m.598_SM.g628.t1_DES.m.2582_DES.g2690.t1_P400038185_SW.m.1426_SW.g1432.t1_A1BQW9_C3RXI5	A1BQW9	2	31,699366	366970		77441,5	109626			457723	623653	565883		156672	537073	233709	90953,4	585350				39914,4	36096,6		36882,1	40451	95694,8	135126			3505037,2					1127173,8	1230773,8		533193,7	307761,97	262299,9	1358806,1	1906226,8	4074851	2088698,4		605663,44
10280	SIITGELPAGWEK	SM.m.598_SM.g628.t1_SW.m.1426_SW.g1432.t1_DES.m.2582_DES.g2690.t1_P400038185_Q43848_A1BQW9_F4JBY2_Q8LE99_Q8RWV0_B9DGH8_Q9LZY8_Q84WI5_Q944P9	A1BQW9	2	62,091938		1568870	856725				2550050	3010910	2940680		1404090	5034550	4914600	925629	8415820					4353400			2753440	1,15E+07				1,75E+07	1811444,1				4254038	5467469,5		3860285			9852292	1,04E+07	1,87E+07	9568249	1,07E+07
8240	NMVTAQGR_+	Q9SEE6_DES.m.877_DES.g904.t1_SW.m.1756_SW.g1804.t1_SM.m.2828_SM.m.2829_SM.g2999.t1_SM.g3000.t1_P400016183_Q564D7_Q43143_SM.g3001.t1_SM.g3002.t1_SM.g3003.t1_SM.g3004.t1_Q9LEB0_Q9SC79_Q84V57_A1BY89_DES.m.38824_Q42534_Q42934_Q42935_Q42936_Q42937_Q43837_Q43838_P400003743_P400033458_P400033459_Q56W36_O49006	A1BY89	2	24,198322		2961950	3800520		2373830	7033370	1165390	1682620	1299080	401015	937197	2192260	1323030	1433440	2535980	2385890	2371250	17946,5	137883	133478	665235	243252	99374,1	127070	164164	86271,2	2435463,8	7170023	3942689,5	6081135	2756712,8	1094385,6	3370003	2107057,8	5317031,5	4434185	6438738	1907705,6	2223615,2	2816487	3299027	2387554,8	2178237	1624050,2
8251	NMVTAQGR Oxidation (M) @0.01000000.0 delta:15.639999_+	Q9SEE6_DES.m.877_DES.g904.t1_SW.m.1756_SW.g1804.t1_SM.m.2828_SM.m.2829_SM.g2999.t1_SM.g3000.t1_P400016183_SM.g3001.t1_SM.g3002.t1_Q564D7_Q43143_SM.g3003.t1_SM.g3004.t1_Q9LEB0_Q9SC79_Q84V57_A1BY89_Q42534_SM.m.1807_SM.m.1808_SM.g1915.t1_SM.g1916.t1_DES.m.2314_DES.m.2315_SW.m.2345_DES.g2412.t1_SW.g2412.t1_DES.g2413.t1_P400033459_E8ZG61_Q9SEE7_Q43838_DES.m.38824_Q42934_Q42935_Q42936_Q42937_Q43837_P40…	A1BY89	2	15,417695			1253010																								306273,97	1325906,9	386791,3	209191,17	290440,6		866383,44	1038935,06	1352945,8	1100450,4	1575224,1		326709,88	766488,3	323751,38	914526,9	642474,56
252	RVPCMR	D3YE72_SM.m.522_DES.m.3045_DES.g3193.t1_P400029123_SW.m.2562_SW.g2659.t1_O82625_A1KXV8_O80622	A1KXV8	2	22,986168			101821	102770										62737		107632														891910,4	350962,6							120705,555
253	RVPCMR Oxidation (M) @0.000010.0 delta:0.48000002_+	D3YE72_SM.m.522_DES.m.3045_DES.g3193.t1_P400029123_SW.m.2562_SW.g2659.t1_O82625_A1KXV8_O80622	A1KXV8	2	13,301501																																			273919,22	401958,97	197732,42	53591,332
11713	RVPCMR Oxidation (M) @0.000010.0 delta:0.8199997_+	SW.m.2562_D3YE72_SM.m.522_SW.g2659.t1_DES.m.3045_DES.g3193.t1_P400029123_O82625_A1KXV8_O80622	A1KXV8	2	13,159062																												156261,39			125929		150497,23	186871,44					113780,71	274239,25			199525,08
23	ITIKPQTDR	A1KYB0_A1KYB1_A1KYB2_F4JTV4_Q5D6C3_Q5D6C4_Q5D6C5_Q069K5_O23255_Q42939_P68172_P68173_P400008076_C0Z3F3_F4JTV5_A7XB43_Q9LK36_Q5W1I5_P400008077_DES.m.1958_DES.m.1959_DES.g2051.t1_DES.g2052.t1_B6EBE6_SW.g1250.t1_SW.g1251.t1_SW.m.1255_SW.m.1256_DES.m.1960_DES.g2053.t1_SM.g3419.t1_Q9SWF5	A1KYB0	2	28,363153												91538,4																1480855,4													1130348,1	782592,06
24	ITIKPQTDRWVFPDTNSGIIVLAEGR	A1KYB0_A1KYB1_A1KYB2_Q9LK36_Q069K5_Q42939_P68172_P68173_Q5W1I5_B6EBE6_SW.g1250.t1_SW.g1251.t1_SW.m.1255_SW.m.1256_DES.m.1960_DES.g2053.t1_SM.g3419.t1_Q9SWF5	A1KYB0	4	71,546																			302860	243326				514174
25	DMSQADFGR	A1KYB2_P68172_P68173_A1KYB0_A1KYB1_P400008076_Q9LK36_B9DG03_SM.g27591.t1_SW.m.33739_P400008075_Q9SWF5_SM.g3422.t1_Q5D6C3_F4JTV4_Q5D6C4_Q5D6C5_O23255_A7XB43_A8MQP1_Q2XTD0_SW.g1252.t1_SW.g1253.t1_SW.m.1257_SW.m.1258_DES.m.1956_DES.g2047.t1_SM.m.3238_SM.g3415.t1	A1KYB0	2	38,031143							96274					106578																1183677,1						145520,05								181388,64
26	ATDVMIAGK Oxidation (M) @0.000010000.0 delta:51.86_+	A1KYB2_P68172_P68173_Q069K5_A1KYB0_A1KYB1_P400008076_Q42939_Q5W1I5_Q9LK36_C0Z3F3_F4JTV5_DES.m.1958_DES.m.1959_DES.g2051.t1_DES.g2052.t1_P400008077_Q9SP98_DES.m.1957_DES.g2048.t1_SW.g1254.t1_SW.m.1259_SM.g3420.t1_B9DG03_SM.g3423.t1_Q9SWF5_Q5D6C3_F4JTV4_Q5D6C4_Q5D6C5_O23255_A7XB43_A8MQP1_Q2XTD0	A1KYB0	2	27,750788																								10269,3				545243,8						329809,25							576246,9
28	RITIKPQTDR	A1KYB2_Q069K5_P68172_P68173_A1KYB0_A1KYB1_Q42939_A7XB43_Q9LK36_Q5W1I5_F4JTV4_Q5D6C3_Q5D6C4_Q5D6C5_O23255_P400008076_C0Z3F3_F4JTV5_P400008077_B6EBE6_SW.g1250.t1_SW.g1251.t1_SW.m.1255_SW.m.1256_DES.m.1958_DES.m.1959_DES.g2051.t1_DES.g2052.t1_DES.m.1960_DES.g2053.t1_Q9SWF5	A1KYB0	3	26,677723												71923,1			202183
29	KVYVLPK	A1KYB2_Q069K5_P68172_P68173_A1KYB0_A1KYB1_Q42939_Q5W1I5_F4JTV4_Q5D6C4_Q5D6C5_O23255_P400008076_C0Z3F3_F4JTV5_A7XB43_Q9LK36_P400008077_B6EBE6_SW.g1250.t1_SW.g1251.t1_SW.m.1255_SW.m.1256_Q0WMC0_SW.g1255.t1_DES.g2054.t1_DES.g2055.t1_SM.g3416.t1_SM.g3417.t1_SM.g3418.t1_Q9SWF5_Q2XTD0_Q5D6C3	A1KYB0	2	33,32267					72338							207711	70796,8		533222					43517,8				335386	129389	32620,9															1567481,2
30	LVGVSEETTTGVKR	A1KYB2_Q069K5_P68172_P68173_A1KYB0_A1KYB1_Q42939_Q9SP98_DES.m.1957_DES.g2048.t1_SW.g1254.t1_SW.m.1259_SM.g3420.t1_F4JTV4_Q5D6C4_Q5D6C5_O23255_P400008076_C0Z3F3_F4JTV5_A7XB43_Q9LK36_A8MQP1_B9DG03_P400008075_Q2XTD0_SW.g1252.t1_SW.m.1257_DES.m.1956_DES.g2047.t1_SM.m.3238_SM.g3415.t1_Q5D6C3	A1KYB0	3	35,934387	38500,2	68974,2	27545	56818,3			176677	177616	186249	105756	41061,9				518365	62141,7	78939,5		29702,2	33199,8		45632	12435,9	248928	133392	28490,2								38598,76		230893,36		171757,22			1657174,5	53348,555
3423	ATDVMIAGK Oxidation (M) @0.000010000.0 delta:37.769997	P400008076_A1KYB0_A1KYB1_A1KYB2_F4JTV4_Q5D6C3_Q5D6C4_Q5D6C5_Q069K5_O23255_Q42939_P68172_P68173_C0Z3F3_F4JTV5_A7XB43_Q9LK36_Q2XTD0_P400008077_Q5W1I5_A8MQP1_B9DG03_Q9SP98_SW.g1254.t1_SW.m.1259_DES.m.1957_DES.g2048.t1_SM.g3420.t1_DES.m.1958_DES.m.1959_DES.g2051.t1_DES.g2052.t1_SM.g3423.t1_Q9SWF5	A1KYB0	2	28,259867								85409,7				181834
3424	TEFGPSQPFK	P400008076_A1KYB1_Q42939_P400008075_SM.g27591.t1_DES.g30545.t1_SW.g30671.t1_SW.m.33739_A1KYB2_P68172_P68173_A1KYB0_Q5D6C3_Q5D6C4_Q5D6C5_O23255_A8MQP1_Q069K5_F4JTV4_Q2XTD0_SW.g1252.t1_SW.m.1257_DES.m.1956_DES.g2047.t1_SM.m.3238_SM.g3415.t1_SW.g1253.t1_SW.m.1258	A1KYB0	2	46,329506												446846	284573												249875			4419225,5													3168508
3425	ATDVMIAGK_+	P400008076_A7XB43_A1KYB1_Q42939_F4JTV5_C0Z3F3_SW.g1254.t1_SW.m.1259_SM.g3420.t1_P400008077_DES.m.1958_DES.g2051.t1_Q5W1I5_DES.m.1959_DES.g2052.t1_SM.g3423.t1_A1KYB2_P68172_P68173_A1KYB0_Q5D6C3_Q5D6C4_Q5D6C5_O23255_Q9LK36_A8MQP1_B9DG03_Q069K5_F4JTV4_Q9SP98_DES.m.1957_DES.g2048.t1_Q2XTD0_Q9SWF5	A1KYB0	2	30,686731	482730,8	8603118	6329309	339249	259249	2,10E+07		1200956,6	185616	53801,1	636844	1650511	1033190	3245730	2798690		142960	9631130			3768620	2659090		101121	110770	141032,6	1,77E+07	1,28E+07	1,28E+07	1103948		815394,06	4208749		1,55E+07	1,54E+07	938249,75	127496,07	1973890,9	2272204	2689733,5	3724542,8	4003594,8	1,25E+07
3426	ALDWGPGGGPDLIVDDGGDATLLIHEGVK	P400008076_A7XB43_A1KYB1_Q42939_F4JTV5_P400008075_A1KYB2_P68172_P68173_A1KYB0_Q5D6C3_Q5D6C4_Q5D6C5_O23255_Q9LK36_A8MQP1_B9DG03_Q2XTD0_SW.g1252.t1_SW.m.1257_DES.m.1956_DES.g2047.t1_SM.m.3238_SM.g3415.t1_SW.g1253.t1_SW.m.1258_Q9SWF5	A1KYB0	3	76,55947															755375													2247243,2					360207,88	525394,2
8314	LVGVSEETTTGVK	Q9SWF5_P400008076_C0Z3F3_A1KYB0_A1KYB1_A1KYB2_F4JTV4_F4JTV5_Q5D6C3_Q5D6C4_Q5D6C5_A7XB43_Q9LK36_Q069K5_O23255_Q42939_P68172_P68173_A8MQP1_B9DG03_Q9SP98_SW.g1254.t1_SW.m.1259_DES.m.1957_DES.g2048.t1_SM.g3420.t1_P400008075_Q2XTD0_SW.g1252.t1_SW.m.1257_DES.m.1956_DES.g2047.t1_SM.m.3238_SM.g3415.t1	A1KYB0	2	40,48988							127470		156292			405536																														1320569,8
27	AEEEFAK	A1KYB2_P68172_P68173_Q069K5_Q9SP98_DES.m.1957_DES.g2048.t1_Q9SWF5_Q2XTD0_SW.g1252.t1_SW.g1253.t1_SW.m.1257_SW.m.1258_DES.m.1956_DES.g2047.t1_SM.m.3238_SM.g3415.t1	A1KYB2	2	24,695065																												989816,6						193030,44					172807,62
31	AFMAMAIEGK	A1X8W3_A7X331_SW.g1389.t1_SW.g1390.t1_SW.m.1391_SW.m.1392_SM.m.7957_SM.g8034.t1_SM.g8035.t1_DES.m.8944_DES.g8995.t1_DES.g8996.t1_P400032465_SM.m.7956_DES.m.8943_P400032466	A1X8W3	2	54,888557	5067310	4207320	3638810	4857620	5093860	1537700	1575860	2612730	2267330	4115250	1834450	3183900	9556290	2891320	3240990	6079980	4532910	5056950	5914000	2592790	5287660	5221260	5447840	5501310	9105220	6771860	1,76E+07	5771797	4520824	5487574	6922394	4627697,5			6985620	1,13E+07	6081754	8171013,5	9761030	1,38E+07	8007190,5	3164936	9364456	2,18E+07
32	LGIADVEYK	A1X8W3_A7X331_SW.g1389.t1_SW.g1390.t1_SW.m.1391_SW.m.1392_SM.m.7957_SM.g8034.t1_SM.g8035.t1_DES.m.8944_DES.g8995.t1_DES.g8996.t1_P400032465_SM.m.7956_DES.m.8943_P400032466	A1X8W3	2	50,048893	1,32E+07	1,48E+07	1,17E+07	1,40E+07	6448020	9342830				4979510	3772840			7764860		5366880		1,25E+07	7364780	1955210	1,11E+07	1,44E+07			1,19E+07	4624360	2,60E+07		2,54E+07	8061067,5	1,02E+07	8167766,5	1,42E+07	1,27E+07	2,06E+07	3,00E+07	9488127	1,55E+07	5,32E+07	3,84E+07	1,87E+07	1,26E+07	2,57E+07	3,08E+07
33	LGIADVEYKR	A1X8W3_A7X331_SW.g1389.t1_SW.g1390.t1_SW.m.1391_SW.m.1392_SM.m.7957_SM.g8034.t1_SM.g8035.t1_DES.m.8944_DES.g8995.t1_DES.g8996.t1_P400032465_SM.m.7956_DES.m.8943_P400032466	A1X8W3	2	44,721844		2561740	2212500	2212750	3756300	4428622							4643920		2646320		1905000	3256480	2188920	315500	2834420	3564500	811423		3669630	1072970	8875195								4706392,5		2864652,2	6503423,5
34	NHGAIWDTSR_+	A1X8W3_A7X331_SW.g1389.t1_SW.g1390.t1_SW.m.1391_SW.m.1392_SM.m.7957_SM.g8034.t1_SM.g8035.t1_DES.m.8944_DES.g8995.t1_DES.g8996.t1_P400032465_SW.g1391.t1	A1X8W3	2	36,90682	4463200	6391920	4279210	4259110	1082900	8762850	635475	1833500	1377810	2202460	1359160	2182540	6704300	3074600	3584400		1157220	6081030	1653810	187957	6224610	5877600	430694	1048280	5382680	729811	8255667	1,73E+07													1,18E+07		1,46E+07	1,93E+07
35	NHGAIWDTSRVPSGALQFR	A1X8W3_A7X331_SW.g1389.t1_SW.g1390.t1_SW.m.1391_SW.m.1392_SM.m.7957_SM.g8034.t1_SM.g8035.t1_DES.m.8944_DES.g8995.t1_DES.g8996.t1_P400032465_SW.g1391.t1	A1X8W3	3	58,22371					6044520		641846	579414	530736				530092		55533,8		2283270	487210	709625	520494			2784770	1443800	628068	894653					234098,34							343479,4			136543,58			281551,16
36	NHGAIWDTSRVPSGALQFR	A1X8W3_A7X331_SW.g1389.t1_SW.g1390.t1_SW.m.1391_SW.m.1392_SM.m.7957_SM.g8034.t1_SM.g8035.t1_DES.m.8944_DES.g8995.t1_DES.g8996.t1_P400032465_SW.g1391.t1	A1X8W3	4	58,303455					4934320		469353	404471	328470	317364							2031300			329354			2543400	872626	417756	585159
37	SVLPSDWK	A1X8W3_A7X331_SW.g1389.t1_SW.g1390.t1_SW.m.1391_SW.m.1392_SM.m.7957_SM.g8034.t1_SM.g8035.t1_DES.m.8944_DES.g8995.t1_DES.g8996.t1_P400032465_SW.g1391.t1	A1X8W3	2	48,979446	1,08E+07	1,22E+07	9295170	9391800	1,21E+07		2783660	4445380	4899740	6036330	3664330	4548050	1,22E+07	7234750	8874450	7789920	5872630	1,17E+07	8223770	1851670	1,13E+07	1,19E+07	5393670	6277320	1,20E+07	7265460	2,35E+07	2,49E+07	2,31E+07	8719205	1,24E+07	1,04E+07	1,09E+07	1,05E+07	2,31E+07	2,48E+07	1,23E+07	1,91E+07	3,58E+07	3,18E+07	1,56E+07	8393154	1,91E+07	3,35E+07
38	LYNNGAGCGACYQIR	A1X8W3_SW.g1389.t1_SW.m.1391_SM.m.7957_SM.g8034.t1_SM.g8035.t1_DES.m.8944_DES.g8995.t1_DES.g8996.t1_P400032465_SM.m.7956_DES.m.8943_P400032466	A1X8W3	2	42,92984	656146	1188970	843547	688446	661842	992764	245757,6	544325	509449	833660	152610	314729	1079371	550549	1339091	691810	623298	2087138	695944	70271,9	1018235	1761795	182653,7	259620	1561032	134882,9	5509530	5388544,5	4000225	2258061,5	2366121	1906998,8	2055782,6	2671795,2	5902492	7161304	2968365	4044270	1,09E+07	1,29E+07	3817550	1945212,8	8246542	5664913
39	VPSGALQFR_+	A1X8W3_SW.g1389.t1_SW.m.1391_SM.m.7957_SM.g8034.t1_SM.g8035.t1_DES.m.8944_DES.g8995.t1_DES.g8996.t1_P400032465_SW.g1390.t1_A7X331_SW.m.1392_SW.g1391.t1	A1X8W3	2	44,92027	2,14E+07	2,04E+07	2,34E+07	2,15E+07			2424460	5798720	5883340		8261270	1,23E+07		1,10E+07		1,51E+07	4307270	2,02E+07	1,45E+07	2766330	2,46E+07	2,75E+07	2653280	5304370		6361980	6,65E+07	5,38E+07	4,22E+07	1,95E+07	2,25E+07	1,31E+07	2,16E+07	2,55E+07	4,42E+07	5,46E+07	1,71E+07	3,87E+07	9,41E+07	8,58E+07	3,58E+07	2,07E+07	5,37E+07	7,28E+07
70	RVPCDYK_+	A7X331_A1X8W3_SW.g1389.t1_SW.g1390.t1_SW.m.1391_SM.m.7957_SM.g8034.t1_SM.g8035.t1_DES.m.8944_DES.g8995.t1_DES.g8996.t1_P400032465_SM.m.7956_DES.m.8943_SW.m.1392	A1X8W3	2	21,907028	597028	1943430	1770880	507369	33242,2	1503610	51460,2		119766	53428,8		206890	590890	475591	1067650	379693		1583530	43322,3	10508,6	204492	173473	16514,5	25454,4	54086,9	15287,1	1786780,2	3002893	2195260,8	1005225,9	597442,2	509056,53	1193788		1902965,5	2306987,2	1113940,2	491265,12	2570334	3453994	742906,75	363309,2	1879876,5	2834673,8
71	FVVTAGYDGK	A7X331_A1X8W3_SW.g1389.t1_SW.g1390.t1_SW.m.1391_SM.m.7957_SM.g8034.t1_SM.g8035.t1_DES.m.8944_DES.g8995.t1_DES.g8996.t1_P400032465_SW.g1391.t1_Q9SVE5_SW.m.1392	A1X8W3	2	43,29208	1,05E+07	1,31E+07	1,10E+07	1,04E+07		9647760		3235110	3414250	4369280	3241630	3949180	1,10E+07	6709230	9941960	6246580		1,07E+07	4476110	394791	1,27E+07	1,26E+07	448791	1391110	1,05E+07	1228150	3,30E+07		2,37E+07				1,14E+07	1,55E+07	2,64E+07	3,75E+07		1,66E+07	4,63E+07	4,42E+07	1,83E+07	9687969	3,68E+07	3,27E+07
72	ICSKHGTTVMVTDLNTNNQTDFVISSR Oxidation (M) @0.000000000100000000000000000.0	A7X331_A1X8W3_SW.g1389.t1_SW.m.1391_SM.m.7957_SM.g8034.t1_SM.g8035.t1_DES.m.8944_DES.g8995.t1_DES.g8996.t1_P400032465_SM.m.7956_DES.m.8943_P400032466	A1X8W3	4	99,46669																												211586,11														146055,72
11496	AFMAMAIEGK 2 Oxidation (M) @0.0010100000.0 delta:48.910004_+	SW.m.1392_A1X8W3_SW.g1389.t1_SW.g1390.t1_SW.m.1391_SM.m.7957_SM.g8034.t1_SM.g8035.t1_DES.m.8944_DES.g8995.t1_DES.g8996.t1_P400032465_SM.m.7956_DES.m.8943_P400032466_A7X331	A1X8W3	2	36,999344	1035910	2486380	1904830	1271500		1362450	494564	1029880	786308	968412	600020	730989	2218060	1461920	1651420	922034		2406230		72738,8	1441830		146782	138471	955665	143119	3551034,8	6352293	4885588	3380312,8	3668247	1083750,6	3577998,2	4089703,8	4799282,5	7263018,5	2857469,8	3697560	1,51E+07	1,22E+07	4387794,5	3032258,8	6413398,5	5332314,5
4322	SDATMMDEQLDFLLLNLYHLSK 15.9949@M5 15.9949@M6 delta:-34.100002_+	P400019250_P400038047_A1Y9R2_A1Y9Q8_A1Y9Q6	A1Y9Q6	3	54,66955	144253	597635			1581420	1,32E+08				58297,2				17029,2			60952,4	1279759									3646458			300216,16	271381,03	236641,78	52844,82		291371,9	878669	1299401,9	246485,03
40	WVPDSDVITQALEEKFPEPPLTTPPEK	A2ICR9_DES.m.1376_DES.g1433.t1_P400027526_SM.m.828_SM.g866.t1_SM.m.826_SM.g865.t1_SW.m.927_SW.g967.t1	A2ICR9	3	80,010826															647137
41	FVAFLKSK	A2ICR9_Q4VDN7_B8YGQ9_DES.m.1376_DES.g1433.t1_P400027526_SM.m.826_SM.m.827_SM.g865.t1_SW.m.927_SW.m.928_SW.g967.t1	A2ICR9	2	42,13798	433160	142018	135839	199855																		713257							749251,94		295501,72	216525,86	1564257,2	736875,3	424780,44		142193,11	329926,06		1661163,9		580695,25		1487799,5
7079	FVDLSNKPDWFLK	Q4VDN7_B8YGQ9_SM.m.828_SM.g866.t1_A2ICR9_DES.m.1376_DES.g1433.t1_P400027526_SM.m.826_SM.g865.t1	A2ICR9	3	65,79311																												708361,25	235852,47					142359,52								294492,72
42	LPYRPSEDIAFAIAR	A2JGW9_F4ZE23_DES.m.4165_DES.g4346.t1_SW.m.6025_SW.m.6026_SW.m.6027_SW.m.6028_SW.m.6029_SW.g6149.t1_SW.g6150.t1_SW.g6151.t1_SW.g6152.t1_SW.g6153.t1_P400045893_P400045895	A2JGW9	3	60,395893			948007					217204			595745	554079		902620		144537			229306			663909						156658,92	1261637			59516,18	474345,78	124694,85	1241838,9	1699651,2	346559,97	908337	2206815	2267843	653129,1	817906,7	1106997,6	1215764,1
43	TDNAPFKEEMER_+	A2JGW9_F4ZE23_DES.m.4165_DES.g4346.t1_SW.m.6025_SW.m.6026_SW.m.6027_SW.m.6028_SW.m.6029_SW.g6149.t1_SW.g6150.t1_SW.g6151.t1_SW.g6152.t1_SW.g6153.t1_P400045893_P400045895_SM.g10794.t1_SM.g10795.t1_SM.m.10829_SM.m.10830	A2JGW9	3	38,594524												276556		303511	209577														1496743,1			467660,12	1124452,9			1988082,6		1186660,8				664540,3	813075,2	619812,7
44	LVQGYNDILLLSETVGLQNYGAFLEK	A2JGW9_F4ZE23_SW.m.6025_SW.m.6026_SW.m.6027_SW.g6149.t1_SW.g6150.t1_SW.g6151.t1_P400045893_P400045895_DES.m.4164_DES.g4345.t1_SM.g10793.t1_SM.m.10828_P400045896	A2JGW9	3	95,0574	272081	128512	117238	148494		122823		79680,5	35076,6	95243,8		76648,4	54286,8	48846,3	50173,9					53131,7	75724,4	83516,1			133736			225939,08	198718,8		82692,46			141260,64	144422,47	224557,25			428649,72			28563,092		94290,89
1829	LVGSHGLFLFIR	DES.m.4165_DES.g4346.t1_SM.g10794.t1_SM.g10795.t1_SM.m.10829_SM.m.10830_P400045895_A2JGW9_F4ZE23_SW.m.6025_SW.m.6026_SW.m.6027_SW.m.6028_SW.m.6029_SW.g6149.t1_SW.g6150.t1_SW.g6151.t1_SW.g6152.t1_SW.g6153.t1	A2JGW9	3	69,34408	1516367	1163320	824120	1020141	41752,4	191981	908595,5	984143	445200	545284	1210472	861780	869283	611303	369016	384169	85904,8	141312	722291	634960	400512,3				247906		114331,625	709426,9	1322674	151007,27	483361,84	473006,97	1100109,8	584376,2	934833,44	1466190,5	612356,5	1297885,4	1410352	1337722,6	571965,6	1111028,8	1587889,5	499141,3
2399	DIPGIEFR	F4IUQ7_Q9SCV3_A2JGW9_F4ZE23_DES.m.4165_DES.g4346.t1_SW.m.6028_SW.m.6029_SW.g6152.t1_SW.g6153.t1_SM.g10794.t1_SM.g10795.t1_SM.m.10829_SM.m.10830_SW.m.6025_SW.m.6026_SW.m.6027_SW.g6149.t1_SW.g6150.t1_SW.g6151.t1_P400045895_P400045893	A2JGW9	2	58,29109	1593620	955541	681363	986820			877475			735536	883264	926296		706058		701152			577371		279449	387135
2431	IWTENWNGWFADWGER	F4ZE23_DES.m.4165_DES.g4346.t1_A2JGW9_SM.g10794.t1_SM.m.10829_SM.g10795.t1_SM.m.10830	A2JGW9	2	86,37228								48560,1				123528
45	FMTYTVNLMK	A2JGX1_E3UVW9_DES.g28152.t1_DES.m.29869_SW.g26331.t1_SW.m.27980_SM.g24304.t1_SM.m.25291	A2JGX1	2	61,03217	229315			254351			389944	289179	361187	760992	498329	985192	784714													176306				448234,16							222009,88			1144716,5			564038,3	680168,8
46	IGPFVAAEWNFGGLPVWLHYVPGTTFR	A2JGX1_E3UVW9_SW.g26331.t1_SW.m.27980_P400026688_SM.g24304.t1_SM.m.25291_DES.g28152.t1_DES.m.29869	A2JGX1	3	93,99314			149459	209898		558876	163003	201104	110775	440583		408847	315033			383177	179646		138675	307383	122721	247527			279136	237414				237298,3	131509,23	98234,61	70769,18	134652,47					620832,3	913676,2		144158,17	420662,6	277917,25
4757	FGTPIALK	P400026688_DES.g24783.t1_DES.m.25927_A2JGX1_E3UVW9_SW.g26331.t1_SW.m.27980_SM.g24304.t1_SM.m.25291	A2JGX1	2	48,76152	537647	165569	174041	488643		1509770				595523	252547	2136230	790106		140353	915066	505614		541607	350712	143382	235682	314848	218371	311696					858717,3	1581237,1	1271166,8						1510656,2	2624762	2182556	888934,5	1649136		1290558,2
4759	CVTGCGQPTQR	P400026688_E3UVW9_A2JGX1_DES.g24783.t1_DES.m.25927_SM.g24304.t1_SM.m.25291	A2JGX1	2	22,095371																																	62066,695						132596,86	179908,34		49963,754
4760	IWTENWPGWFK	P400026688_Q0WQB3_A2JGX1_E3UVW9_DES.g28152.t1_DES.m.29869_SW.g26331.t1_SW.m.27980_SM.g24304.t1_SM.m.25291_Q9FN08	A2JGX1	2	77,65877												1239520							565812	447939
4761	DPHRPAEDVAYSVAR	P400026688_Q9FN08_E3UVW9_Q0WQB3_A2JGX1_DES.g28152.t1_DES.m.29869_SW.g26331.t1_SW.m.27980_SM.g24304.t1_SM.m.25291	A2JGX1	3	37,373055																															1042238,6	465689,3
6082	SLIINGQR	P400053911_DES.g30403.t1_SM.g31222.t1_DES.m.32762_A2JGX1_E3UVW9_SW.g26331.t1_SW.m.27980_P400026688	A2JGX1	2	36,787613		1650900	1274430	473721			749129,4	693928	546104	709865		1562850	525916	1880020	987798	1681160	1575420	1719600	137609	198030	710997	702162	64512	485699	655646	344544	2553155	5350430	6716314,5	5588874,5	4746117	655631,1	2134102,8	1729116,9	4796947	7338037	1393956,8	1709819,6	1936846,6	1769414,6	1850013,4
9121	NVAFNTAK	SM.m.1079_SM.g1123.t1_DES.m.2516_DES.m.2517_DES.g2623.t1_DES.g2624.t1_P400014264_SW.m.4205_SW.g4341.t1_P400014266_P400014267_SW.m.4206_SW.g4342.t1_F4IIQ3_Q9SCV4_Q8GX69_A2JGX1_E3UVW9_SW.g26331.t1_SW.m.27980_P400026688_SM.g24304.t1_SM.m.25291_DES.g24783.t1_DES.m.25927	A2JGX1	2	29,532265	1,94E+07	7795620	1,01E+07	1,49E+07	2654180	1,61E+07	8958370	1,36E+07	9361210	1,40E+07	8642630	1,09E+07	1,02E+07	6228940	6338010	1,37E+07	9314490	7252570	1722480	759915	4002710	2652950	989814	872315	2405960	1164000	9114999	2,00E+07	2,20E+07	3,05E+07	2,37E+07	1,61E+07	4,40E+07	2,24E+07	2,30E+07	1,61E+07	2,86E+07	2,04E+07	2,52E+07	4,22E+07	1,08E+07	2,32E+07	2,27E+07	2,50E+07
9140	WYHVPR	SM.m.1080_SM.g1124.t1_P400053909_DES.g2630.t1_E3UVW8_Q9LLS9_DES.g12430.t1_DES.m.12497_SW.g20059.t1_SW.m.20801_P400006312_SM.g15698.t1_SM.m.15912_P400006604_DES.m.2523_B9DHZ0_SW.g28260.t1_SW.m.29357_DES.g29866.t1_SW.m.30407_DES.m.32048_SM.m.36141_P400008592_P400040278_DES.m.2518_DES.g2625.t1_SW.m.3494_SW.g3663.t1_P400053911_SW.m.460_DES.m.4574_DES.g4750.t1_SW.g474.t1_P400000661_P400000660_DES.g475…	A2JGX1	2	38,00271		1231940	839340		1109010	2639670	150933	241484			134253	1393450		764141	932822			1723712		56076,5		548793	27125,9	145119		141368	1860001,4		3606610						2709370,5	1809709,6	1299171,5	629554,6
2556	FCSSLLIKNLNTFPASNK_+	O80520_A2RVJ7	A2RVJ7	3	60,545074													2402400						995484		960167	2205410	885392	802324	1553860	1115630													1,12E+07	1,09E+07	3767039,2		8870547	5584402
47	LINQPEYSPEEFSRANK_+	A2RVR7_O80723	A2RVR7	3	69,24843													1136260	285290	452323	687653		296174			1479590	2590770	97397		652925		2933827	3063370	2047890,5										1,30E+07				6077235	2552660,8
48	GGYGGGGSGYGGGGGGGGSAR_+	A2RVS6_A8MR30_Q9CA06_Q9SCL3	A2RVS6	2	31,614773													1965990						199267	1663,25	3834720	2974780	53910,9	91929,5	519359	25150,8													2,34E+07	2,40E+07	7386910	75885,1	1,91E+07	1,15E+07
49	IVTKNPNSSFVLPFSTSFIFSMAPYR	A2V6V4	A2V6V4	3	81,0506													1288340										924490
6563	IWDLESK_+	P93340_C5MTW1_Q9C4Z6_Q38JI7_SM.g11861.t1_SM.m.11940_DES.g12805.t1_DES.m.12910_SW.g15475.t1_SW.m.15807_P49026_O65851_A2V880_A2V883_O24456_O24456-2_Q2V991_Q9SXS0_SM.m.1164_SM.g1222.t1_SW.m.1726_SW.g1772.t1_DES.m.3411_DES.g3600.t1_P400009959_Q40403_Q9SXR9_SW.m.368_SW.m.369_SW.g384.t1_SW.g385.t1_SM.m.1249_SM.g1324.t1_DES.m.2054_DES.m.2055_DES.g2150.t1_DES.g2151.t1_P400027754_P400050159_Q9LV28	A2V880	2	49,431892						3416940	114034		175928			689605	411181		144223									179523	188713		1560123,8		518438,34				647815,94	492553,47		1005127,9	865203,1		492977,12	435352,56	677902,44	940895,1	764070,06	933343,3
5555	VVDIVDTFR	P400042799_P400042800_P400042801_P31265_Q6DUX3_P43349_Q9XHL7_Q3HVK2_Q3HVQ0_A2V884_DES.g384.t1_DES.g385.t1_DES.m.379_SW.g201.t1_SW.g203.t1_SM.g614.t1_SM.g615.t1_SM.m.582	A2V884	2	59,268173						1640290	476323	503414	570425	541838	194394	1356100	567540		1219580		291821		540838	722016	628315		574680	938564	962474	518987	755325,25	2692955,5	849894,25	704006,7		574637,56	1286677	1152341	646603,25	1146709	544778,9	333362,44	1349146,4	1633512,8	2516236,2	1567647,6
50	EIVFNFAAVDVLD	A2VB70	A2VB70	2	67,675766				758707			399777	554639	430082	1304220		517477				1088160	843655			97039,4
51	GIYFTQDWVSLPGVIPVA	A2VB70_C9WEH0_C9WDV2_C9WDV1_C9WDV3_D0G881_E0DA04	A2VB70	2	95,009186														36132,1	189664					18168,3				139725				476343,34	115588,734				62694,95			96343,81					193993,12
52	GIYFTQDWVSLPGVIPVASGGIHVWH	A2VB70_C9WEH0_C9WDV2_C9WDV1_C9WDV3_D0G881_E0DA04	A2VB70	3	86,590485																												464836,03
53	GIYFTQDWVSLPGVIPVASGGIHVWHMPALTEIFGDDSVLQFGGGTLGHPWGNAPGAVANR Oxidation (M) @0.0000000000000000000000000010000000000000000000000000000000000.0 delta:0.0_+	A2VB70_D0G881_C9WDV3_C9WDV1_C9WDV2_C9WEH0_E0DA04	A2VB70	5	93,81527	1075980	581415	523331																			959896						1948538,1
1420	TFQGPPHGIQVER	DES.m.213_DES.g231.t1_SM.m.266_SM.g272.t1_SW.m.701_SW.g725.t1_P25079_E0DA00_E0DA03_E0DA07_Q2MIH9_C4PBE4_C4PBE5_P27065_P48709_E0D9Z9_E0DA01_P400055787_E0D9Z7_Q3C1J4_C9WDV1_C9WDV2_C9WEH0_P00876_D3W557_D3W561_Q33C26_P11421_P11422_Q85B88_O03042_B5LBZ4_B0Z1B1_B5LBZ8_C6FJV7_D2JXL9_D2JXU2_D2JXW8_D2JXX7_D2JXZ0_B5LBZ7_E7E8A9_D0F115_D0F116_D0F117_C6KJX7_C6KJX8_E7E8A7_E7E8A8_D0F114_Q8MDI4_E0DA02_E0DA05_D0G8…	A2VB70	3	41,666107	3,91E+07	6,95E+07	2,94E+07	3,36E+07	2,71E+07	7,86E+07	9,32E+07	1,40E+08	1,28E+08	1,64E+07	5,58E+07	1,04E+08	1,65E+08	2,96E+07	2,09E+08	1,88E+07	1,57E+07	3,05E+07	7,41E+07	2,91E+07	5,96E+07	4,49E+07	3,13E+07	1,21E+08	8,43E+07	2,68E+07	4,92E+07	6,67E+08	1,13E+08	3,29E+07	3,48E+07	2,35E+07	2,17E+08	1,91E+08	7,96E+07	1,96E+08	5,69E+07	9,20E+07	5,54E+08	5,39E+08	8,32E+08	3,54E+08	3,46E+08	6,17E+07
1422	VALEACVK	DES.m.213_DES.g231.t1_SM.m.266_SM.g272.t1_SW.m.701_SW.g725.t1_P25079_E0DA00_E0DA03_E0DA07_Q2MIH9_E0DA02_E0DA05_E0D9Z9_E0DA01_P400055787_P27065_P48709_E0DA06_E0D9Z7_Q3C1J4_P00876_A2VB70_C9WDV1_C9WDV2_C9WEH0_D0G881_C9WDV3_C4PBE4_C4PBE5	A2VB70	2	36,662075	1,28E+07	2,03E+07	9534030	1,20E+07	7196420		3,63E+07	4,86E+07	3,80E+07	2745350	2,69E+07	3,71E+07	2,37E+07	9709190	5,70E+07	6232200	4626290	8901110	9524230	6307090	1,82E+07	1,04E+07	1,08E+07	3,03E+07	2,04E+07	5482070						4676371,5
1431	DDENVNSQPFMR Oxidation (M) @0.000000000010.0	DES.m.213_DES.g231.t1_SM.m.266_SM.g272.t1_SW.m.701_SW.g725.t1_P25079_P400055787_Q2MIH9_C4PBE4_C4PBE5_P27065_C9WDV1_C9WDV2_C9WEH0_D3W557_D3W561_B5LBZ4_B0Z1B1_B5LBZ8_F4INE2_E0DA00_E0DA03_E0DA07_E0D9Z9_E0DA01_P11421_P11422_P48709_E0DA02_E0DA05_E0DA06_D0G881_C9WDV3_Q3C1J4_Q33C26_P00876_E0D9Z7_A2VB70_O03042_Q85B88_E0DA04_P93292	A2VB70	3	37,652763								82132,8	94905,7			201488																					456436,38	429633,9								1404025,5
1432	LEGERDITLGFVDLLR	DES.m.213_DES.g231.t1_SM.m.266_SM.g272.t1_SW.m.701_SW.g725.t1_P25079_P400055787_Q2MIH9_C4PBE4_C4PBE5_P27065_C9WDV1_C9WDV2_C9WEH0_E0DA00_E0DA03_E0DA07_E0D9Z9_E0DA01_P11421_P11422_E0DA02_E0DA05_E0DA06_D0G881_C9WDV3_P48709_Q3C1J4_P00876_Q33C26_E0D9Z7_A2VB70	A2VB70	2	77,83708	362318		214425			833656	450955	1217850	757185	122898	667489	1331360	1802600	377496	3728200	209572			733885	775357	666189	438479	404255	1901530	810116	811350		4049182,8								1385036,1					5389847,5	1238601,6	2195915,5
1433	AMHAVIDR Oxidation (M) @0.01000000.0 delta:15.070002_+	DES.m.213_DES.g231.t1_SM.m.266_SM.g272.t1_SW.m.701_SW.g725.t1_P25079_P400055787_Q2MIH9_C4PBE4_C4PBE5_P27065_C9WDV1_C9WDV2_C9WEH0_E0DA00_E0DA03_E0DA07_E0D9Z9_E0DA01_P11421_P11422_E0DA02_E0DA05_E0DA06_D0G881_C9WDV3_P48709_Q3C1J4_Q33C26_P00876_E0D9Z7_A2VB70_O03042_Q85B88_E0DA04	A2VB70	2	34,305668	111730	204900		60969,3			181283	207898			188592	296368	337480		561510													3790431,5					4401303,5	1929688,9					5822057,5	4443069,5	1904272,4	1743071,9	5366853
1436	DITLGFVDLLR_+	DES.m.213_DES.g231.t1_SM.m.266_SM.g272.t1_SW.m.701_SW.g725.t1_P25079_P400055787_Q2MIH9_C4PBE4_C4PBE5_P27065_C9WDV1_C9WDV2_C9WEH0_E0DA00_E0DA03_E0DA07_E0D9Z9_P11421_P11422_E0DA01_E0DA02_E0DA05_E0DA06_D0G881_C9WDV3_P48709_Q3C1J4_Q33C26_P00876_E0D9Z7_A2VB70	A2VB70	3	86,24777		375223	205095					79973,7	51756,8		85961,7	363220	273600	75169,1	43548,9						171087		13740,3		102835	63702,6		82635,53											272049,4	96446,03		86756,69	215408,55
1437	GGLDFTKDDENVNSQPFMR	DES.m.213_DES.g231.t1_SM.m.266_SM.g272.t1_SW.m.701_SW.g725.t1_P25079_P400055787_Q2MIH9_C4PBE4_C4PBE5_P27065_C9WDV1_C9WDV2_C9WEH0_O03042_D3W557_D3W561_Q85B88_B5LBZ4_B0Z1B1_B5LBZ8_E0DA00_E0DA03_E0DA07_E0D9Z9_P11421_P11422_E0DA01_E0DA02_E0DA05_E0DA06_D0G881_C9WDV3_P48709_Q3C1J4_Q33C26_P00876_E0D9Z7_A2VB70_E0DA04	A2VB70	4	57,85649								665168	429929		367843	897822	1972890							454995			978344		394470	647996
1438	AMHAVIDR	DES.m.213_DES.g231.t1_SM.m.266_SM.g272.t1_SW.m.701_SW.g725.t1_P25079_P400055787_Q2MIH9_C4PBE4_C4PBE5_P27065_C9WDV1_C9WDV2_C9WEH0_O03042_Q85B88_E0DA00_E0DA03_E0DA07_E0D9Z9_P11421_P11422_E0DA01_E0DA02_E0DA05_E0DA06_D0G881_C9WDV3_P48709_Q3C1J4_Q33C26_P00876_E0D9Z7_A2VB70_E0DA04	A2VB70	2	27,431616	5009830		3611110		418566	1,04E+07	1,02E+07	1,59E+07	1,31E+07	1926220	7834490	1,45E+07	2,50E+07		1,92E+07	2311020	1172960	3201400	959938	854671		1630430	1235100	2982020	3552870	1257740		9,59E+07												4,30E+07	7,00E+07	2,44E+07	3,88E+07
1443	WSPELAAACEVWK	DES.m.213_DES.g231.t1_SM.m.266_SM.g272.t1_SW.m.701_SW.g725.t1_P25079_P400055787_Q2MIH9_C4PBE4_C4PBE5_P27065_Q9MVP0_P48709_Q3C1J4_P00876_Q33C26_A2VB70_O03042	A2VB70	2	67,11154							2088280	6907120	5702350		1,48E+07	2,94E+07			6,56E+07						1,19E+07		4401650	6893490	7263550	6116540		1,37E+08	1,24E+07			1157554,1	4,61E+07	3,15E+07					1,37E+08	1,19E+08	5,50E+07	5,94E+07	8,10E+07	6135451
1444	WSPELAAACEVWK	DES.m.213_DES.g231.t1_SM.m.266_SM.g272.t1_SW.m.701_SW.g725.t1_P25079_P400055787_Q2MIH9_C4PBE4_C4PBE5_P27065_Q9MVP0_P48709_Q3C1J4_P00876_Q33C26_A2VB70_O03042	A2VB70	3	67,00698												1318600									364248						205676,17												565221		242989	803784,25	356662,4	122292,64
1452	VTPQPGVPPEEAGAAVAAESSTGTWTTVWTDGLTSLDRYK	DES.m.213_DES.g231.t1_SM.m.266_SM.g272.t1_SW.m.701_SW.g725.t1_P25079_Q2MIH9_C4PBE4_C4PBE5_P27065_C9WDV1_C9WDV2_C9WEH0_O03042_D3W557_D3W561_Q85B88_B5LBZ4_B0Z1B1_B5LBZ8_C6FJV7_E7E8A9_D2JXL9_D2JXU2_D2JXW8_D2JXX7_D2JXZ0_D0F115_C6KJX7_C6KJX8_E7E8A7_E7E8A8_D0F114_D0F116_D0F117_E0DA00_E0DA03_E0DA07_E0D9Z9_P11421_P11422_E0DA01_E0DA02_E0DA05_D0G881_C9WDV3_P48709_Q3C1J4_Q33C26_P00876_E0D9Z7_A2VB70_E0DA04_B…	A2VB70	4	85,03764						1001720	7255680	7630530	5194910	738334	587552	1091040	6338750		996626	405584		545400	1866060	4060490	399758		1,05E+07	1,30E+07	4893160	2925200											546940,94	655403,2		424957,34	4343447,5	114728,84	273380,66	200117,86
1453	VTPQPGVPPEEAGAAVAAESSTGTWTTVWTDGLTSLDR	DES.m.213_DES.g231.t1_SM.m.266_SM.g272.t1_SW.m.701_SW.g725.t1_P25079_Q2MIH9_C4PBE4_C4PBE5_P27065_D3W557_D3W561_B5LBZ4_B0Z1B1_B5LBZ8_C6FJV7_E7E8A9_D2JXL9_D2JXU2_D2JXW8_D2JXX7_D2JXZ0_B5LBZ7_D0F114_D0F115_D0F116_C6KJX7_C6KJX8_E7E8A7_E7E8A8_E0DA00_E0DA03_E0DA07_E0D9Z9_E0DA01_P11421_P11422_P48709_E0DA02_E0DA05_Q3C1J4_P00876_Q33C26_E0D9Z7_A2VB70_D0G881_C9WDV3_C9WDV1_C9WDV2_C9WEH0_O03042_Q85B88_E0DA04_D…	A2VB70	5	86,343994			334561		333031	182819	412201	533843	416578			803528	913178	170532		251744	64780				468199		419273	136284	556776	297585		112005,64													223031,5	146293,1	191672,64
1454	LTYYTPEYQTKDTDILAAFR	DES.m.213_DES.g231.t1_SM.m.266_SM.g272.t1_SW.m.701_SW.g725.t1_P25079_Q2MIH9_C4PBE4_C4PBE5_P27065_D3W557_D3W561_B5LBZ4_B0Z1B1_B5LBZ8_C6FJV7_E7E8A9_D2JXL9_D2JXU2_D2JXW8_D2JXX7_D2JXZ0_B5LBZ7_D0F114_D0F115_D0F116_D0F117_C6KJX7_C6KJX8_E7E8A7_E7E8A8_E0DA00_E0DA03_E0DA07_P11421_P11422_P48709_E0DA02_E0DA05_Q3C1J4_P00876_Q33C26_E0D9Z7_A2VB70	A2VB70	3	70,10918		1007800			841413		943559	433686	285927	358993		141792		453594	395757,9		411157		355918	1175360	552546		3366090	5099990		211837	394703,84	1016202,9	1317629		247059,81					1198074,8		155084,83			1154966,1	631303,1	411066,03
1455	LTYYTPEYQTK	DES.m.213_DES.g231.t1_SM.m.266_SM.g272.t1_SW.m.701_SW.g725.t1_P25079_Q2MIH9_C4PBE4_C4PBE5_P27065_D3W557_D3W561_B5LBZ4_B0Z1B1_B5LBZ8_C6FJV7_E7E8A9_D2JXL9_D2JXU2_D2JXW8_D2JXX7_D2JXZ0_D0F115_C6KJX7_C6KJX8_E7E8A7_E7E8A8_D0F114_D0F116_D0F117_E0DA00_E0DA03_E0DA07_P11421_P11422_E0DA02_E0DA05_P48709_Q3C1J4_Q33C26_P00876_E0D9Z7_A2VB70_B5LBZ7	A2VB70	3	46,651962		246425					1059830	1016860	1782630		574751	1321060	1672000		508682						496337								92151,51				256894,62	393436,75		124892,97					676578	979287,06
1457	DTDILAAFR	DES.m.213_DES.g231.t1_SM.m.266_SM.g272.t1_SW.m.701_SW.g725.t1_P25079_Q2MIH9_C4PBE4_C4PBE5_P27065_O03042_C9WDV1_C9WDV2_C9WEH0_D3W557_D3W561_Q85B88_B5LBZ4_B0Z1B1_B5LBZ8_C6FJV7_E7E8A9_D2JXL9_D2JXU2_D2JXW8_D2JXX7_D2JXZ0_B5LBZ7_D0F114_D0F115_D0F116_D0F117_C6KJX7_C6KJX8_E7E8A7_E7E8A8_E0DA00_E0DA03_E0DA07_P11421_P11422_E0DA02_E0DA05_D0G881_C9WDV3_P48709_Q3C1J4_P00876_Q33C26_E0D9Z7_A2VB70	A2VB70	2	67,289024	3,19E+07	3,84E+07	2,70E+07	2,75E+07	1,80E+07	3,37E+07	7,61E+07	8,74E+07	7,64E+07	1,51E+07	4,62E+07	8,00E+07	1,18E+08	2,00E+07	1,47E+08	1,52E+07	1,50E+07	1,73E+07	7,16E+07	9,26E+07	3,00E+07	2,73E+07	9,96E+07	2,23E+08	7,58E+07	7,65E+07	2,27E+07	3,08E+08	4,64E+07	5,35E+07	1,86E+07	1,60E+07	1,21E+08	8,68E+07	3,07E+07	5,92E+07	2,89E+07	4,38E+07	2,59E+08	3,05E+08	3,26E+08	1,94E+08	1,70E+08	3,30E+07
1458	DDENVNSQPFMR Oxidation (M) @0.000000000010.0 delta:66.75_+	DES.m.213_DES.g231.t1_SM.m.266_SM.g272.t1_SW.m.701_SW.g725.t1_P25079_Q2MIH9_C4PBE4_C4PBE5_P27065_P400055787_C9WDV1_C9WDV2_C9WEH0_B0Z1B1_D3W557_D3W561_B5LBZ4_B5LBZ8_F4INE2_P93292_Q3C1J4_Q33C26_P00876_E0D9Z7_P11421_P11422_E0DA00_E0DA03_E0DA07_E0D9Z9_E0DA01_P48709_E0DA02_E0DA05_E0DA06_D0G881_C9WDV3_A2VB70_O03042_Q85B88_E0DA04	A2VB70	2	36,80493	1244546	3972782	2128257	1139326		1758638	79819,3	113500	3453899,2	354251	1902695,8	4061731,8	5283138	1172380	1,79E+07	559957	229865,9	1417600,2	29223,4		1643505	1121004	8534,85	1271276,5	45597	8656,69	2332257	6,18E+07	1,02E+07	8607173	1889467,4	984468,75	2,89E+07	2,34E+07	5849388	1,02E+07	2553480	3535096,5	4,26E+07	3,49E+07	5,41E+07	2,77E+07	2,67E+07	3218533,5
1459	DITLGFVDLLR_+	DES.m.213_DES.g231.t1_SM.m.266_SM.g272.t1_SW.m.701_SW.g725.t1_P25079_Q2MIH9_P400055787_C4PBE4_C4PBE5_E0DA00_E0DA03_E0DA07_P27065_P48709_Q3C1J4_Q33C26_P00876_E0D9Z9_E0DA01_E0D9Z7_C9WDV1_C9WDV2_C9WEH0_P11421_P11422_E0DA02_E0DA05_E0DA06_D0G881_C9WDV3_A2VB70	A2VB70	2	87,603065	1,46E+07	2,45E+07	1,54E+07	1,14E+07	269302	9678220	2386670	6797630	4952290	823358	8503360	2,54E+07	1,80E+07	6562020	5,86E+07	3202160	223521	2612980	4757280	5901370	1,38E+07	1,09E+07	2415160	1,35E+07	1,01E+07	6678440	1,65E+07	2,16E+08	4,41E+07	9157434	2256201,5	2621216	9,29E+07	6,14E+07	2,09E+07	3,14E+07	4471859	6522302,5	1,76E+08	1,40E+08	8,10E+07	7,16E+07	1,16E+08	9113775
1460	YGRPLLGCTIKPK	DES.m.213_DES.g231.t1_SM.m.266_SM.g272.t1_SW.m.701_SW.g725.t1_P25079_Q2MIH9_P400055787_C4PBE4_C4PBE5_P27065_C9WDV1_C9WDV2_C9WEH0_B0Z1B1_B5LBZ4_D3W557_D3W561_B5LBZ8_C6FJV7_D2JXL9_D2JXU2_D2JXW8_D2JXX7_D2JXZ0_B5LBZ7_E7E8A9_D0F115_D0F116_D0F117_C6KJX7_C6KJX8_E7E8A7_E7E8A8_Q8MDI4_E0DA00_E0DA03_E0DA07_E0D9Z9_E0DA01_P48709_P11421_P11422_E0DA02_E0DA05_E0DA06_A2VB70_D0G881_C9WDV3_E0D9Z7_Q3C1J4_Q33C26_P008…	A2VB70	3	39,18476	3949080	7968260	3013990	4143090	5392310	1,28E+07	1,77E+07	2,81E+07	2,09E+07		1,05E+07	1,71E+07	3,46E+07	3687730	3,20E+07	1429920	1112280	5402820	1,35E+07	7501690	1,02E+07	7378200	1,29E+07	3,81E+07	1,30E+07	4726850	7978109,5	1,11E+08	1,21E+07	6420659	5491530	3994695,5	3,71E+07	2,63E+07	1,08E+07	2,70E+07	1,15E+07	1,24E+07	1,11E+08	1,06E+08	1,17E+08	4,25E+07	6,94E+07	1,16E+07
1461	YGRPLLGCTIKPK	DES.m.213_DES.g231.t1_SM.m.266_SM.g272.t1_SW.m.701_SW.g725.t1_P25079_Q2MIH9_P400055787_C4PBE4_C4PBE5_P27065_C9WDV1_C9WDV2_C9WEH0_D3W557_D3W561_B5LBZ4_B0Z1B1_B5LBZ8_C6FJV7_E7E8A9_D2JXL9_D2JXU2_D2JXW8_D2JXX7_D2JXZ0_B5LBZ7_D0F115_D0F116_D0F117_C6KJX7_C6KJX8_E7E8A7_E7E8A8_Q8MDI4_E0DA00_E0DA03_E0DA07_E0D9Z9_E0DA01_P11421_P11422_P48709_Q3C1J4_P00876_Q33C26_E0D9Z7_E0DA02_E0DA05_E0DA06_D0G881_C9WDV3_A2VB…	A2VB70	2	39,17683	470881	710302	128891	412005	579221	1357520	2857770	3313580	2634080	368741	1285870	2487070	5601750	416773	940153		232324	283151	480295	96194,4	1115030	798787	1689100	1765380	1510290	442163	965909,44	1,41E+07	1405118,5		976670,8	228172,62	4110428,5	2538655	1054105,2	2790179,8	986531,4	1224202,8	1,37E+07	1,25E+07	1,80E+07	6617484	9288319	1570127
1464	LEGERDITLGFVDLLR	DES.m.213_DES.g231.t1_SM.m.266_SM.g272.t1_SW.m.701_SW.g725.t1_P25079_Q2MIH9_P400055787_C4PBE4_C4PBE5_P27065_C9WDV1_C9WDV2_C9WEH0_E0DA00_E0DA03_E0DA07_E0D9Z9_E0DA01_P48709_P11421_P11422_E0DA02_E0DA05_E0DA06_A2VB70_D0G881_C9WDV3_E0D9Z7_Q3C1J4_Q33C26_P00876	A2VB70	3	77,74712	1397820	2480050	943943	1258440		3317100	2008380	4999070	3449930	659298	3602260	6683750	8007350	1816340	1,65E+07	1066940	168925	1098410	2567220	4119700	3260640	1795320	1658440	7814780	3870640	3688780	1427047,6	1,71E+07	1905963,1	3908964,2	1118159	924925,1	1603058,4	3124980	2068019,8	4933500,5	1969476,4	2575005	5607542	9441588	3,24E+07	7280579	1,22E+07	2020069,9
1465	TFQGPPHGIQVERDK	DES.m.213_DES.g231.t1_SM.m.266_SM.g272.t1_SW.m.701_SW.g725.t1_P25079_Q2MIH9_P400055787_C4PBE4_C4PBE5_P27065_D3W557_D3W561_B5LBZ4_B0Z1B1_B5LBZ8_C6FJV7_E7E8A9_D2JXL9_D2JXU2_D2JXW8_D2JXX7_D2JXZ0_B5LBZ7_D0F114_D0F115_D0F116_D0F117_C6KJX7_C6KJX8_E7E8A7_E7E8A8_Q8MDI4_E0DA00_E0DA03_E0DA07_E0D9Z9_E0DA01_P11421_P11422_P48709_E0DA02_E0DA05_E0DA06_Q3C1J4_P00876_Q33C26_E0D9Z7_A2VB70_D0G881_C9WDV3_C9WDV1_C9WD…	A2VB70	3	38,354565							353969		230071										73368,5	70029,8			199953	585550
1466	TFQGPPHGIQVERDK	DES.m.213_DES.g231.t1_SM.m.266_SM.g272.t1_SW.m.701_SW.g725.t1_P25079_Q2MIH9_P400055787_C4PBE4_C4PBE5_P27065_D3W557_D3W561_O03042_B5LBZ4_B0Z1B1_Q85B88_B5LBZ8_C6FJV7_E7E8A9_D0F114_D2JXL9_D2JXU2_D2JXW8_D2JXX7_D2JXZ0_B5LBZ7_D0F115_D0F116_D0F117_C6KJX7_C6KJX8_E7E8A7_E7E8A8_Q8MDI4_E0DA00_E0DA03_E0DA07_E0D9Z9_E0DA01_P11421_P11422_P48709_Q3C1J4_P00876_Q33C26_E0D9Z7_E0DA02_E0DA05_E0DA06_A2VB70_D0G881_C9WD…	A2VB70	4	38,306786							969663	316089	238422											128598			450398	667387
1467	GGLDFTKDDENVNSQPFMR Oxidation (M) @0.0000000000000000010.0 delta:67.01_+	DES.m.213_DES.g231.t1_SM.m.266_SM.g272.t1_SW.m.701_SW.g725.t1_P25079_Q2MIH9_P400055787_C4PBE4_C4PBE5_P27065_D3W557_D3W561_O03042_B5LBZ4_B0Z1B1_Q85B88_B5LBZ8_E0DA00_E0DA03_E0DA07_E0D9Z9_E0DA01_P11421_P11422_P48709_Q3C1J4_P00876_Q33C26_E0D9Z7_E0DA02_E0DA05_E0DA06_A2VB70_D0G881_C9WDV3_C9WDV1_C9WDV2_C9WEH0_E0DA04	A2VB70	2	52,564438	376912	827104	288701	499731		1273920	1747870	2929947,8	2003030		906099,7	1943320,1	3533450	457994	3831970	269677	177342	534662	994720	791560	781727	520614	1834200	2498790	1089460	827729	593290,25	7775643,5	1291696,5	2738160,5	624021,5	577792,94	5917474	4580689	880662,44	1548377,8	826421,7	1507478,9	1,42E+07	1,36E+07	1,34E+07	6984914,5	1,21E+07	831432
1469	AMHAVIDRQK	DES.m.213_DES.g231.t1_SM.m.266_SM.g272.t1_SW.m.701_SW.g725.t1_P25079_Q2MIH9_P400055787_C4PBE4_C4PBE5_P27065_O03042_Q85B88_E0DA00_E0DA03_E0DA07_E0D9Z9_E0DA01_P11421_P11422_P48709_Q3C1J4_P00876_Q33C26_E0D9Z7_E0DA02_E0DA05_E0DA06_A2VB70_D0G881_C9WDV3_C9WDV1_C9WDV2_C9WEH0_E0DA04	A2VB70	2	23,902586							736488	367136	354523				165676				136007			13230,3			109262	53169,6	30710,4	26448,7
2698	AQAETGEIKGHYLN	P25079_DES.g231.t1_DES.m.213_SW.g725.t1_SW.m.701_SM.g272.t1_SM.m.266_E0DA02_E0DA05_C4PBE5_C4PBE4_E0DA06_Q3C1J4_Q33C26_P00876_E0D9Z7_A2VB70_D0G881	A2VB70	2	37,0394															159047									142792		9346,7															869299,75
2699	AQAETGEIKGHYLN	P25079_DES.g231.t1_DES.m.213_SW.g725.t1_SW.m.701_SM.g272.t1_SM.m.266_E0DA02_E0DA05_C4PBE5_C4PBE4_E0DA06_Q3C1J4_Q33C26_P00876_E0D9Z7_A2VB70_D0G881	A2VB70	3	36,76492	30422,1		52926,5	43186,2			439267	638642	652530		130888		816850	64643,6	795535				56230,8				131796	704626	75797											194982,05		264351,25			2377357
2703	CYRIER -17.0265@C1 delta:-0.10000038	P25079_DES.g231.t1_DES.m.213_SW.g725.t1_SW.m.701_SM.g272.t1_SM.m.266_Q2MIH9_E0DA00_E0DA07_E0DA03_C4PBE5_C4PBE4_E0DA02_E0DA05_E0D9Z9_E0DA01_P48709_P27065_Q3C1J4_Q33C26_P00876_E0DA06_A2VB70_E0D9Z7_P11421_C9WEH0_C9WDV2_C9WDV1_C9WDV3_D0G881_P11422_D3W557_D3W561_B5LBZ4_B0Z1B1_B5LBZ8_C6FJV7_E7E8A9_D2JXL9_D2JXU2_B5LBZ7_D2JXZ0_D2JXW8_D2JXX7_D0F114_D0F117_E7E8A8_D0F116_D0F115_E7E8A7_C6KJX8_C6KJX7_Q8MDI4	A2VB70	2	39,698433							6829790	8126680	6980130			802466	4549790		1562260	91533,9	667493		856124	863520			1003720	2860120	1065220	258955		1506556,9													2,01E+07	820384,44	1162219,4	1049813,8
2704	TDILAAFR	P25079_DES.g231.t1_DES.m.213_SW.g725.t1_SW.m.701_SM.g272.t1_SM.m.266_Q2MIH9_E0DA00_E0DA07_E0DA03_C4PBE5_C4PBE4_P27065_E0DA02_E0DA05_P48709_Q3C1J4_Q33C26_P00876_A2VB70_E0D9Z7_P11421_C9WEH0_C9WDV2_C9WDV1_P11422_C9WDV3_D0G881_O03042_Q85B88_B5LBZ4_D3W557_D3W561_B0Z1B1_B5LBZ8_C6FJV7_E7E8A9_D2JXU2_B5LBZ7_D2JXW8_D2JXX7_D2JXL9_D2JXZ0_E7E8A8_D0F115_E7E8A7_C6KJX8_C6KJX7_D0F117_D0F116_D0F114	A2VB70	2	62,403355							98539,7	109619				80029,1	106698		136209				58117,7	83590,4			92322,5	189533				678641,3					367414,38						403997,34	424665,8	1273905	499353,53	623672,25
2705	AESSTGTWTTVWTDGLTSLDR	P25079_DES.g231.t1_DES.m.213_SW.g725.t1_SW.m.701_SM.g272.t1_SM.m.266_Q2MIH9_E0DA00_E0DA07_E0DA03_C4PBE5_C4PBE4_P27065_P48709_E0DA02_E0DA05_E0D9Z9_E0DA01_Q3C1J4_P00876_Q33C26_E0D9Z7_E0DA06_A2VB70_P11421_C9WEH0_C9WDV2_C9WDV1_P11422_C9WDV3_D0G881_O03042_B5LBZ4_D3W557_D3W561_Q85B88_E0DA04_B0Z1B1_B5LBZ8_C6FJV7_E7E8A9_D2JXL9_D2JXU2_B5LBZ7_D2JXZ0_D2JXW8_D2JXX7_D0F114_D0F117_E7E8A8_D0F116_D0F115_E7E8A7_C…	A2VB70	2	79,88793							467407					615197	8098140	1106210	1,14E+07			811908	736019	710391	2108880		610670	4165290	647747		2776500,8	3,11E+07	5180442						2666864,8			1448546	2782419,2	2752779	1,26E+07	999095,8	6166093,5
2706	VVGEKDQYIAYVAYPLDLFEEGSVTN	P25079_DES.g231.t1_DES.m.213_SW.g725.t1_SW.m.701_SM.g272.t1_SM.m.266_Q2MIH9_E0DA00_E0DA07_E0DA03_E0D9Z9_E0DA01_C4PBE5_C4PBE4_P27065_P48709_A2VB70_Q3C1J4_Q33C26_P00876_C9WEH0_C9WDV2_C9WDV1_E0D9Z7_P11421_C9WDV3_D0G881_P11422_B5LBZ4_D3W557_D3W561_B0Z1B1_B5LBZ8_C6FJV7_E7E8A9_D2JXU2_B5LBZ7_D2JXW8_D2JXX7_E7E8A8_D0F115_E7E8A7_C6KJX8_C6KJX7_Q8MDI4	A2VB70	3	87,96906		215618	111376										121855		229665						80276,2	66690,7				86396,8		640804	98012,14				65328,008	77816,91		208533,33				157404,14	250076,1	72435,32	167043,42
2707	VVGEKDQYIAY_+	P25079_DES.g231.t1_DES.m.213_SW.g725.t1_SW.m.701_SM.g272.t1_SM.m.266_Q2MIH9_E0DA00_E0DA07_E0DA03_E0D9Z9_E0DA01_C4PBE5_C4PBE4_P27065_P48709_Q3C1J4_P00876_Q33C26_A2VB70_E0D9Z7_C9WEH0_C9WDV2_C9WDV1_P11421_C9WDV3_D0G881_P11422_B5LBZ4_D3W557_D3W561_B0Z1B1_B5LBZ8_C6FJV7_E7E8A9_B5LBZ7_D2JXU2_D2JXW8_D2JXX7_E7E8A8_D0F115_E7E8A7_C6KJX8_C6KJX7_Q8MDI4	A2VB70	2	46,14007																												9143350					6185844,5	2474611,2					9639620	4800935,5	2809251	3023801,2	1,62E+07
2708	AESSTGTWTTVWTDGLTSLDRYK	P25079_DES.g231.t1_DES.m.213_SW.g725.t1_SW.m.701_SM.g272.t1_SM.m.266_Q2MIH9_E0DA00_E0DA07_E0DA03_E0D9Z9_E0DA01_E0DA02_E0DA05_C4PBE5_C4PBE4_E0DA06_P48709_P27065_Q3C1J4_Q33C26_P00876_E0D9Z7_A2VB70_P11421_C9WEH0_C9WDV2_C9WDV1_P11422_D0G881_C9WDV3_O03042_Q85B88_D3W557_D3W561_E0DA04_B5LBZ4_B0Z1B1_B5LBZ8_C6FJV7_E7E8A9_D2JXU2_B5LBZ7_E7E8A8_D2JXW8_D0F115_E7E8A7_D2JXX7_C6KJX8_C6KJX7_D2JXL9_D2JXZ0_D0F117_D…	A2VB70	3	79,018135							960904	1291980	662894		577786		7331420	150679	1573110			259201	687396	1043120			1230790	7219530		558313															3596083,5
2709	DQYIAYVAYPLDLFEEGSVTN	P25079_DES.g231.t1_DES.m.213_SW.g725.t1_SW.m.701_SM.g272.t1_SM.m.266_Q2MIH9_E0DA00_E0DA07_E0DA03_E0D9Z9_E0DA01_E0DA02_E0DA05_C4PBE5_C4PBE4_P27065_P48709_E0DA06_Q3C1J4_P00876_Q33C26_A2VB70_E0D9Z7_C9WEH0_C9WDV2_C9WDV1_P11421_C9WDV3_D0G881_P11422_B5LBZ4_D3W557_D3W561_B0Z1B1_B5LBZ8_C6FJV7_E7E8A9_B5LBZ7_D2JXU2_E7E8A8_D2JXW8_D0F115_E7E8A7_D2JXX7_C6KJX8_C6KJX7_D2JXL9_D2JXZ0_D0F117_D0F116_D0F114_Q8MDI4	A2VB70	2	96,64501	50845,1		55283,4											6537,32	123475
2710	RVTPQPGVPPEEAGAAVAAESSTGTWTTVWTDGLTSLDR	P25079_DES.g231.t1_DES.m.213_SW.g725.t1_SW.m.701_SM.g272.t1_SM.m.266_Q2MIH9_E0DA00_E0DA07_E0DA03_E0D9Z9_E0DA01_E0DA02_E0DA05_C4PBE5_C4PBE4_P48709_P27065_Q3C1J4_P00876_Q33C26_A2VB70_E0D9Z7_C9WEH0_C9WDV2_C9WDV1_P11421_O03042_C9WDV3_D0G881_P11422_Q85B88_E0DA04_D3W557_D3W561_B5LBZ4_B0Z1B1_B5LBZ8_C6FJV7_D2JXL9_D2JXU2_B5LBZ7_D2JXZ0_D2JXW8_D2JXX7_E7E8A9_D0F117_E7E8A8_D0F116_D0F115_E7E8A7_C6KJX8_C6KJX7_D…	A2VB70	3	81,45448	239629	563619	389434				62914,4	143192	122581			54349,3	428199	298113	2358730			581708	198829	360517	1140770	977370	192751	804228	385229	564544	1519496,1	3601603,2				258492,27	1264531			1292773,1			2021565,4	1558287,6	2144488,2			741470,6
2711	VTPQPGVPPEEAGAAVA	P25079_DES.g231.t1_DES.m.213_SW.g725.t1_SW.m.701_SM.g272.t1_SM.m.266_Q2MIH9_E0DA00_E0DA07_E0DA03_E0D9Z9_E0DA01_E0DA02_E0DA05_P48709_P27065_C4PBE5_C4PBE4_Q3C1J4_P00876_Q33C26_A2VB70_E0D9Z7_P11421_C9WEH0_C9WDV2_C9WDV1_P11422_C9WDV3_D0G881_O03042_Q85B88_E0DA04_D3W557_D3W561_B5LBZ4_B5LBZ8_B0Z1B1_C6FJV7_E7E8A9_D2JXU2_B5LBZ7_D2JXW8_D2JXX7_D2JXL9_D2JXZ0_E7E8A8_D0F115_E7E8A7_C6KJX8_C6KJX7_D0F114_D0F117_D…	A2VB70	2	48,524197	972565	1550180	788543				1134510	1267090	1190470		1314990		8602870	912947	1,60E+07				454338		632973,9	580237	167236	1515750	412698	57296,1		1,80E+07	1536231,1	1122540,5			1492835,4	444127,12	1491681	6821416,5	513923,75		678073,5	499838,2	1,99E+07	318585,72	6632582	797767,9
2712	QFGGGTLGHPWGNAPGAVANR	P25079_DES.g231.t1_DES.m.213_SW.g725.t1_SW.m.701_SM.g272.t1_SM.m.266_Q2MIH9_E0DA00_E0DA07_E0DA03_E0D9Z9_E0DA01_P400055787_E0DA02_E0DA05_C4PBE5_C4PBE4_P27065_P48709_Q3C1J4_P00876_Q33C26_A2VB70_E0DA06_E0D9Z7_C9WEH0_C9WDV2_C9WDV1_P11421_D0G881_C9WDV3_P11422_O03042_Q85B88_E0DA04	A2VB70	3	52,489513							57989	151071	46830,6				1280170		942068								144704	644231				1807007												195270,11		58310,637
2716	LEGERDITLGFVDLL_+	P25079_DES.g231.t1_DES.m.213_SW.g725.t1_SW.m.701_SM.g272.t1_SM.m.266_Q2MIH9_E0DA00_E0DA07_E0DA03_P400055787_C4PBE5_C4PBE4_P27065_P48709_E0DA02_E0DA05_E0D9Z9_E0DA01_Q3C1J4_P00876_Q33C26_E0D9Z7_E0DA06_A2VB70_P11421_C9WEH0_C9WDV2_C9WDV1_P11422_C9WDV3_D0G881	A2VB70	2	86,432816		467331	166919					136555	173483				260224		1124050			348376		134027		343601	365289	643229		242375	450222,4	1409033	366193,22				132851,84							215663,08	1100405,2			122254,31
2717	FGGGTLGHPWGNAPGAVANR	P25079_DES.g231.t1_DES.m.213_SW.g725.t1_SW.m.701_SM.g272.t1_SM.m.266_Q2MIH9_E0DA00_E0DA07_E0DA03_P400055787_E0D9Z9_E0DA01_C4PBE5_C4PBE4_P27065_P48709_E0DA02_E0DA05_Q3C1J4_P00876_Q33C26_E0D9Z7_E0DA06_A2VB70_C9WEH0_C9WDV2_C9WDV1_P11421_P11422_C9WDV3_D0G881_O03042_Q85B88_E0DA04	A2VB70	3	50,951107		1297480	292318				53283,8	88902,6	92749,3		73124,9		398037	309775	1950900					69685,6			261828	836515		607211	771407	7680122,5	1826298,6	154324,6			245343,4	159585,14		4502780	137814,8	213641,6		322879,28	2596328,2	303251,94		860167,06
2718	MSGGDHIH_+	P25079_DES.g231.t1_DES.m.213_SW.g725.t1_SW.m.701_SM.g272.t1_SM.m.266_Q2MIH9_E0DA00_E0DA07_E0DA03_P400055787_E0D9Z9_E0DA01_E0DA02_E0DA05_C4PBE5_C4PBE4_E0DA06_P48709_P27065_Q3C1J4_Q33C26_P00876_E0D9Z7_P11421_A2VB70_C9WEH0_C9WDV2_C9WDV1_P11422_C9WDV3_D0G881_E0DA04	A2VB70	2	16,415445																												50902,355														214780,75
2719	TFQGPPHGIQ_+	P25079_DES.g231.t1_DES.m.213_SW.g725.t1_SW.m.701_SM.g272.t1_SM.m.266_Q2MIH9_E0DA00_E0DA07_E0DA03_P400055787_E0D9Z9_E0DA01_E0DA02_E0DA05_C4PBE5_C4PBE4_E0DA06_P48709_P27065_Q3C1J4_Q33C26_P00876_E0D9Z7_P11421_A2VB70_C9WEH0_C9WDV2_C9WDV1_P11422_C9WDV3_D0G881_O03042_Q85B88_E0DA04_D3W557_D3W561_B5LBZ4_B0Z1B1_B5LBZ8_C6FJV7_E7E8A9_D2JXU2_B5LBZ7_D2JXW8_D2JXX7_D2JXL9_D2JXZ0_E7E8A8_D0F115_E7E8A7_C6KJX8_C6KJ…	A2VB70	2	39,73865	316338		158828	114677			287916	530486	364256		524624			143634	2229040		44915,5				186075		81042,3	341644	217275			9381995			118017,664										3686274,5
2720	YGRPLLGCTIK	P25079_DES.g231.t1_DES.m.213_SW.g725.t1_SW.m.701_SM.g272.t1_SM.m.266_Q2MIH9_E0DA00_E0DA07_E0DA03_P400055787_E0D9Z9_E0DA01_E0DA02_E0DA05_C4PBE5_C4PBE4_P27065_P48709_E0DA06_Q3C1J4_P00876_Q33C26_A2VB70_E0D9Z7_C9WEH0_C9WDV2_C9WDV1_P11421_C9WDV3_D0G881_P11422_O03042_Q85B88_B5LBZ4_E0DA04_D3W557_D3W561_B0Z1B1_B5LBZ8_C6FJV7_E7E8A9_B5LBZ7_D2JXU2_D2JXW8_D2JXX7_D2JXL9_D2JXZ0_E7E8A8_D0F115_E7E8A7_C6KJX8_C6KJ…	A2VB70	2	43,08639																												4858256					1390930,2	784686,06					3532106,8	3115421,5	2132592	1309583,9	2059711,2
2721	YGRPLLGCTIK_+	P25079_DES.g231.t1_DES.m.213_SW.g725.t1_SW.m.701_SM.g272.t1_SM.m.266_Q2MIH9_E0DA00_E0DA07_E0DA03_P400055787_E0D9Z9_E0DA01_E0DA02_E0DA05_C4PBE5_C4PBE4_P27065_P48709_E0DA06_Q3C1J4_P00876_Q33C26_A2VB70_E0D9Z7_C9WEH0_C9WDV2_C9WDV1_P11421_C9WDV3_D0G881_P11422_O03042_Q85B88_B5LBZ4_E0DA04_D3W557_D3W561_B0Z1B1_B5LBZ8_C6FJV7_E7E8A9_B5LBZ7_D2JXU2_D2JXW8_D2JXX7_D2JXL9_D2JXZ0_E7E8A8_D0F115_E7E8A7_C6KJX8_C6KJ…	A2VB70	3	43,06315		444897	373971										562934		1184700								126401	349386	162047		848157,06	1,24E+07	1363613,2	123309,59			2665235,5	2461843					9333872	7476405	5849822,5	3227047,5	6454118
2725	TTLAHYCR	P25079_DES.g231.t1_DES.m.213_SW.g725.t1_SW.m.701_SM.g272.t1_SM.m.266_Q2MIH9_P400055787_C4PBE5_C4PBE4_P27065_A2VB70_C9WEH0_C9WDV2_C9WDV1_C9WDV3_D0G881_E0DA04	A2VB70	2	26,256477		291062										157856			240513																			593973,5	335179,06	479359,9			1886069,4	3047735,2		741594,1	1314043,2
2727	GNAPGAVANR	P25079_DES.g231.t1_DES.m.213_SW.g725.t1_SW.m.701_SM.g272.t1_SM.m.266_Q2MIH9_P400055787_E0DA00_E0DA07_E0DA03_C4PBE5_C4PBE4_E0D9Z9_E0DA01_E0DA02_E0DA05_P27065_P48709_Q3C1J4_Q33C26_P00876_A2VB70_E0DA06_E0D9Z7_P11421_C9WEH0_C9WDV2_C9WDV1_P11422_C9WDV3_D0G881_O03042_Q85B88_E0DA04	A2VB70	2	19,63976	134730						44416,7				49886	68980,2			52319,4													415487,16					95007,62	63129,7					495207,4	839575,7	402607,7	57275,04	550688,1
2726	PLLGCTIKPK	P25079_DES.g231.t1_DES.m.213_SW.g725.t1_SW.m.701_SM.g272.t1_SM.m.266_Q2MIH9_P400055787_E0DA00_E0DA07_E0DA03_C4PBE5_C4PBE4_E0D9Z9_E0DA01_E0DA02_E0DA05_P27065_P48709_Q3C1J4_Q33C26_P00876_A2VB70_E0DA06_E0D9Z7_P11421_C9WEH0_C9WDV2_C9WDV1_P11422_C9WDV3_D0G881_O03042_D3W557_D3W561_B5LBZ4_B0Z1B1_Q85B88_E0DA04_B5LBZ8_C6FJV7_E7E8A9_D2JXU2_B5LBZ7_D2JXW8_D2JXX7_D2JXL9_D2JXZ0_E7E8A8_D0F115_E7E8A7_C6KJX8_C6KJ…	A2VB70	2	39,23077	467806	799488	285898	379826		1081600	380415	735545	760152		861725	1682710	1875810		2299520				276289	71511,3	677674		206077	633778	348055	131172		2,97E+07						7159744						1,89E+07
2728	MHAVIDR 15.9949@M1 delta:11.800001_+	P25079_DES.g231.t1_DES.m.213_SW.g725.t1_SW.m.701_SM.g272.t1_SM.m.266_Q2MIH9_P400055787_E0DA00_E0DA07_E0DA03_C4PBE5_C4PBE4_E0D9Z9_E0DA01_E0DA02_E0DA05_P48709_P27065_Q3C1J4_P00876_Q33C26_E0DA06_E0D9Z7_A2VB70_C9WEH0_C9WDV2_C9WDV1_P11421_O03042_C9WDV3_D0G881_P11422_E0DA04_Q85B88	A2VB70	2	21,07495			159063	33548,4			57420	92550,9	78724,9		37124,5	92929,7	239013	33418	371822				5721,41	7746,68	27086,4		3448,27	18626,5	18295,4								496165,62									320095,8	546100
2730	LGCTIKPK	P25079_DES.g231.t1_DES.m.213_SW.g725.t1_SW.m.701_SM.g272.t1_SM.m.266_Q2MIH9_P400055787_E0DA00_E0DA07_E0DA03_E0D9Z9_E0DA01_E0DA02_E0DA05_C4PBE5_C4PBE4_P27065_P48709_E0DA06_Q3C1J4_P00876_Q33C26_A2VB70_E0D9Z7_C9WEH0_C9WDV2_C9WDV1_P11421_C9WDV3_D0G881_P11422_O03042_E0DA04_Q85B88_B5LBZ4_D3W557_D3W561_B0Z1B1_B5LBZ8_C6FJV7_E7E8A9_B5LBZ7_D2JXU2_E7E8A8_D2JXW8_D0F115_E7E8A7_D2JXX7_C6KJX8_C6KJX7_D2JXL9_D2JX…	A2VB70	2	23,049122																												595201,4
2729	MPALTEIFGDDSVLQFGGGTLGHPWGNAPGAVANR	P25079_DES.g231.t1_DES.m.213_SW.g725.t1_SW.m.701_SM.g272.t1_SM.m.266_Q2MIH9_P400055787_E0DA00_E0DA07_E0DA03_E0D9Z9_E0DA01_E0DA02_E0DA05_C4PBE5_C4PBE4_P27065_P48709_E0DA06_Q3C1J4_P00876_Q33C26_A2VB70_E0D9Z7_C9WEH0_C9WDV2_C9WDV1_P11421_C9WDV3_D0G881_P11422_O03042_E0DA04_Q85B88	A2VB70	3	85,93216																																	452424,5	152028,17					935718,9			111816,02
2735	AQAETGEIK	P25079_DES.m.213_DES.g231.t1_SM.m.266_SM.g272.t1_SW.m.701_SW.g725.t1_C4PBE4_C4PBE5_Q3C1J4_Q33C26_P00876_C9WDV1_C9WDV2_C9WEH0_B0Z1B1_E0DA02_E0DA05_E0DA06_A2VB70_D0G881_C9WDV3_E0D9Z7	A2VB70	2	21,598383	2,67E+07	7,91E+07	4,03E+07	1,41E+07	159059	4,76E+07	5,04E+07	5,06E+07	2,04E+07		1,99E+07	3,83E+07	9,23E+07	2,38E+07	1,74E+08	8681860	456643	2,03E+07	1314740	2770800	5404550	4691300	1437226	4179840	2570670	3001080	1,32E+07	2,11E+08	3,02E+07	1,60E+07	7494601	5569499	6,17E+07	4,55E+07	1,99E+07	4,61E+07	1,37E+07	6269222	6,27E+07	8,58E+07	1,50E+08	4,78E+07	8,68E+07	2,22E+07
2743	ALRLEDLR_+	P25079_DES.m.213_DES.g231.t1_SM.m.266_SM.g272.t1_SW.m.701_SW.g725.t1_P400055787_Q2MIH9_C4PBE4_C4PBE5_P27065_C9WDV1_C9WDV2_C9WEH0_B0Z1B1_D3W557_D3W561_B5LBZ4_B5LBZ8_C6FJV7_D2JXL9_D2JXU2_D2JXW8_D2JXX7_D2JXZ0_B5LBZ7_E7E8A9_D0F115_D0F116_D0F117_C6KJX7_C6KJX8_E7E8A7_E7E8A8_D0F114_Q8MDI4_E0DA00_E0DA03_E0DA07_E0D9Z9_E0DA01_E0DA02_E0DA05_E0DA06_D0G881_C9WDV3_Q3C1J4_Q33C26_P00876_E0D9Z7_P11421_P11422_P487…	A2VB70	2	45,36141		2756690		1907870		9057750	2,40E+07	3,15E+07	2,84E+07	4137700	1,02E+07	1,47E+07	4,18E+07	3554150	3,20E+07	2604410			1,72E+07	1,59E+07	5550210	4929250	2,57E+07	5,57E+07	1,85E+07	1,69E+07	2759476,5	1,83E+07	1277258,4	1,41E+07	4935167	5022261,5		3794165,5	3299320			1,52E+07	7131294,5	1,40E+07	1,25E+08	1,31E+07	2,21E+07	7730508
2744	GGLDFTKDDENVNSQPFMR	P25079_DES.m.213_DES.g231.t1_SM.m.266_SM.g272.t1_SW.m.701_SW.g725.t1_P400055787_Q2MIH9_C4PBE4_C4PBE5_P27065_C9WDV1_C9WDV2_C9WEH0_D3W557_D3W561_B0Z1B1_B5LBZ4_B5LBZ8_E0DA00_E0DA03_E0DA07_E0D9Z9_E0DA01_P48709_P11421_P11422_Q3C1J4_P00876_Q33C26_E0D9Z7_E0DA02_E0DA05_E0DA06_D0G881_C9WDV3_A2VB70_O03042_Q85B88_E0DA04	A2VB70	3	57,428535	9756770	1,57E+07	8319650	8518160	8273900	1,52E+07	3,17E+07	4,34E+07	3,58E+07	4973910	1,98E+07	4,07E+07	7,01E+07	8971130	7,20E+07	4427110	3725820	7475140	3,12E+07	4,80E+07	1,73E+07	1,07E+07	5,35E+07	1,17E+08	3,59E+07	2,77E+07	1,25E+07	1,15E+08	1,58E+07	1,17E+07	6385098,5	6236663	3,56E+07	4,00E+07	1,44E+07	2,92E+07	1,04E+07	2,39E+07	1,04E+08	1,15E+08	1,87E+08	6,20E+07	8,59E+07	1,09E+07
2745	GGLDFTKDDENVNSQPFMR Oxidation (M) @0.0000000000000000010.0 delta:53.43_+	P25079_DES.m.213_DES.g231.t1_SM.m.266_SM.g272.t1_SW.m.701_SW.g725.t1_P400055787_Q2MIH9_C4PBE4_C4PBE5_P27065_C9WDV1_C9WDV2_C9WEH0_D3W557_D3W561_B0Z1B1_B5LBZ4_B5LBZ8_E0DA00_E0DA03_E0DA07_E0D9Z9_E0DA01_P48709_P11421_P11422_Q3C1J4_P00876_Q33C26_E0D9Z7_E0DA02_E0DA05_E0DA06_D0G881_C9WDV3_A2VB70_O03042_Q85B88_E0DA04	A2VB70	3	52,527306	1714670	4073180	1692900	1553050		3480650	1,07E+07	1,49E+07	1,23E+07	936862	4482670	1,04E+07	1,70E+07	2344490	2,69E+07	957682	788822	1957400	6693350	1,30E+07	3374960	1547300	9726540	1,92E+07	6140950	4612060	2585757,2	3,47E+07	4534470	1,31E+07	1890190,2	1923183,9	2,50E+07	2,42E+07	2969399,8	6499364	3210266,2	6377363,5	6,36E+07	5,28E+07	5,72E+07	3,76E+07	4,65E+07	3509946,2
2746	DDENVNSQPFMR	P25079_DES.m.213_DES.g231.t1_SM.m.266_SM.g272.t1_SW.m.701_SW.g725.t1_P400055787_Q2MIH9_C4PBE4_C4PBE5_P27065_C9WDV1_C9WDV2_C9WEH0_D3W557_D3W561_B0Z1B1_B5LBZ4_B5LBZ8_F4INE2_P93292_E0DA00_E0DA03_E0DA07_E0D9Z9_E0DA01_P48709_P11421_P11422_Q3C1J4_P00876_Q33C26_E0D9Z7_E0DA02_E0DA05_E0DA06_D0G881_C9WDV3_A2VB70_O03042_Q85B88_E0DA04	A2VB70	2	44,625534	4801090	1,78E+07	8482200	3871200		7798210	8759750	1,56E+07	1,75E+07		1,11E+07	1,94E+07		3479590	6,36E+07			3807970	4705190	3999480	1,01E+07	5844440		1,82E+07	8874850		1,12E+07	2,14E+08	3,47E+07	7169377,5	4709750	4163158,5	4,98E+07	5,02E+07	2,59E+07	5,89E+07	7938591	1,52E+07	9,36E+07	8,40E+07	2,07E+08	7,56E+07	7,35E+07	1,39E+07
2755	VTPQPGVPPEEAGAAVAAESSTGTWTTVWTDGLTSLDRYK	P25079_DES.m.213_DES.g231.t1_SM.m.266_SM.g272.t1_SW.m.701_SW.g725.t1_Q2MIH9_C4PBE4_C4PBE5_E0DA00_E0DA03_E0DA07_P27065_P48709_Q3C1J4_Q33C26_P00876_E0D9Z9_E0DA01_E0D9Z7_P11421_C9WDV1_C9WDV2_C9WEH0_P11422_O03042_D3W557_D3W561_Q85B88_B0Z1B1_B5LBZ4_B5LBZ8_C6FJV7_D2JXL9_D2JXU2_D2JXW8_D2JXX7_D2JXZ0_B5LBZ7_E7E8A9_D0F115_D0F116_D0F117_C6KJX7_C6KJX8_E7E8A7_E7E8A8_D0F114_E0DA02_E0DA05_D0G881_C9WDV3_A2VB70_E…	A2VB70	3	84,89831		93473,7		215842	2032450		9127620	8240680	7214870	887464	953823	1663570	6881810	329850	3885850	514092	863564	1285340	7020500	1,89E+07	577179	446960	1,41E+07	4,57E+07	6250860	5528590	267594,7	1016301,3	429713,53	4294917,5	1711653,4	1410869,1				1061215,6	2703182,8	3598668	572660	2361578,5	3,05E+07	757718,44	1192857,2	939633,4
2756	VTPQPGVPPEEAGAAVAAESSTGTWTTVWTDGLTSLDR	P25079_DES.m.213_DES.g231.t1_SM.m.266_SM.g272.t1_SW.m.701_SW.g725.t1_Q2MIH9_C4PBE4_C4PBE5_P27065_C9WDV1_C9WDV2_C9WEH0_D3W557_D3W561_B0Z1B1_B5LBZ4_B5LBZ8_C6FJV7_E7E8A9_D2JXL9_D2JXU2_D2JXW8_D2JXX7_D2JXZ0_B5LBZ7_D0F114_D0F115_D0F116_D0F117_C6KJX7_C6KJX8_E7E8A7_E7E8A8_E0DA00_E0DA03_E0DA07_E0D9Z9_E0DA01_E0DA02_E0DA05_D0G881_C9WDV3_P48709_P11421_P11422_Q3C1J4_Q33C26_P00876_E0D9Z7_A2VB70_O03042_Q85B88_E…	A2VB70	2	86,368614	591785	576254	269885	401434			425092	653552	641881		262053	969753	1046320	249033	3187910	335175		327636	609532	1166210	707478	580900	695548	2830301	1197430	661536	1460391,9		947445,2	829883,9	183936,06	203087,36	1868792,5	1826260,6	607747,25	1169730,1	550388,3	1584853,6	5601543			3272426,8	2844243,8	832771,6
2757	VTPQPGVPPEEAGAAVAAESSTGTWTTVWTDGLTSLDR	P25079_DES.m.213_DES.g231.t1_SM.m.266_SM.g272.t1_SW.m.701_SW.g725.t1_Q2MIH9_C4PBE4_C4PBE5_P27065_C9WDV1_C9WDV2_C9WEH0_D3W557_D3W561_B0Z1B1_B5LBZ4_B5LBZ8_C6FJV7_E7E8A9_D2JXL9_D2JXU2_D2JXW8_D2JXX7_D2JXZ0_B5LBZ7_D0F115_C6KJX7_C6KJX8_E7E8A7_E7E8A8_D0F114_D0F116_D0F117_E0DA00_E0DA03_E0DA07_E0D9Z9_E0DA01_E0DA02_E0DA05_D0G881_C9WDV3_P48709_P11421_P11422_Q3C1J4_Q33C26_P00876_E0D9Z7_A2VB70_O03042_Q85B88_E…	A2VB70	4	89,15201	1506180	4611320	2929510	910011		7317540	3655588,5	5353364	4104958,8	983835	1399030	8695265	9179190	1413580	3528750	2341750		623401		899327	5140710		3766910	2781550	4944040	3076840	2357630	3894209	1097360,4		417713,53	783446,06	1469813,6	907801,06		809990,8	724958,8	1479615,8	1,01E+07	5943823,5	9022158	4329382,5	6000456,5
2758	LTYYTPEYQTK_+	P25079_DES.m.213_DES.g231.t1_SM.m.266_SM.g272.t1_SW.m.701_SW.g725.t1_Q2MIH9_C4PBE4_C4PBE5_P27065_D3W557_D3W561_B0Z1B1_B5LBZ4_B5LBZ8_C6FJV7_D2JXL9_D2JXU2_D2JXW8_D2JXX7_D2JXZ0_B5LBZ7_E7E8A9_D0F115_D0F116_D0F117_C6KJX7_C6KJX8_E7E8A7_E7E8A8_D0F114_E0DA00_E0DA03_E0DA07_P48709_P11421_P11422_Q3C1J4_P00876_Q33C26_E0D9Z7_E0DA02_E0DA05_A2VB70	A2VB70	2	46,236435	2,30E+07	3,94E+07	1,88E+07	2,05E+07	1852780	1,29E+07	4,96E+07	7,83E+07	8,12E+07	9063590	3,74E+07	6,86E+07	1,03E+08	1,62E+07	1,84E+08	9481660	3918450	1,65E+07	3,68E+07	1,77E+07	2,21E+07	2,54E+07	1,12E+07	6,29E+07	5,85E+07	9402410	2,60E+07	4,27E+08	6,57E+07	3,61E+07	1,58E+07	1,83E+07	1,63E+08	1,35E+08	4,94E+07	9,23E+07	2,67E+07	4,94E+07	3,51E+08	2,87E+08	4,50E+08	2,16E+08	2,02E+08	3,90E+07
2759	CYRIER_+	P25079_DES.m.213_DES.g231.t1_SM.m.266_SM.g272.t1_SW.m.701_SW.g725.t1_Q2MIH9_C4PBE4_C4PBE5_P27065_D3W557_D3W561_B0Z1B1_B5LBZ4_B5LBZ8_C6FJV7_E7E8A9_D2JXL9_D2JXU2_D2JXW8_D2JXX7_D2JXZ0_B5LBZ7_D0F114_D0F115_D0F116_D0F117_C6KJX7_C6KJX8_E7E8A7_E7E8A8_Q8MDI4_E0DA00_E0DA03_E0DA07_E0D9Z9_E0DA01_E0DA02_E0DA05_E0DA06_P48709_P11421_P11422_Q3C1J4_P00876_Q33C26_E0D9Z7_A2VB70_D0G881_C9WDV3_C9WDV1_C9WDV2_C9WEH0	A2VB70	2	25,710888					189250		2633540	2938640	2656070	88890,2	831451	548222	3403430		776056			227016	126758	171899			395446	594160	300114	124270					317544,34										5640590	206390,9
2760	DNGLLLHIHR	P25079_DES.m.213_DES.g231.t1_SM.m.266_SM.g272.t1_SW.m.701_SW.g725.t1_Q2MIH9_E0DA00_E0DA03_E0DA07_C4PBE4_C4PBE5_E0D9Z9_E0DA01_P400055787_P27065_P48709_Q3C1J4_P00876_E0D9Z7_C9WDV1_C9WDV2_C9WEH0_Q33C26_P11421_O03042_Q85B88_E0DA02_E0DA05_E0DA06_A2VB70_D0G881_C9WDV3_E0DA04	A2VB70	2	44,957787	9980400	8257020				6774740	1,07E+07	1,60E+07	1,37E+07		8787690	1,41E+07	3,01E+07	5109960	2,76E+07				7238570	1,28E+07	8071640	5330110	1,03E+07	1,79E+07	1,00E+07	8628880		8,49E+07	1,20E+07	3640470,8	1847417,5	2075407,9	2,03E+07	1,84E+07	7275998	2,07E+07	3194201	7104907	6,02E+07	6,10E+07	8,97E+07	3,56E+07	4,43E+07	1,14E+07
2761	VTPQPGVPPEEAGAAVAAESSTGTWTTVWTDGLTSLDR_+	P25079_DES.m.213_DES.g231.t1_SM.m.266_SM.g272.t1_SW.m.701_SW.g725.t1_Q2MIH9_E0DA00_E0DA03_E0DA07_E0D9Z9_E0DA01_C4PBE4_C4PBE5_P27065_P48709_Q3C1J4_P00876_E0D9Z7_Q33C26_C9WDV1_C9WDV2_C9WEH0_P11421_P11422_D3W557_D3W561_B0Z1B1_O03042_Q85B88_B5LBZ4_B5LBZ8_C6FJV7_D2JXL9_D2JXU2_D2JXW8_D2JXX7_D2JXZ0_B5LBZ7_E7E8A9_D0F115_D0F116_D0F117_C6KJX7_C6KJX8_E7E8A7_E7E8A8_D0F114_E0DA02_E0DA05_A2VB70_D0G881_C9WDV3_E…	A2VB70	3	88,92977	9762570	8120700	4265260	6178960	1314633	7031309	6461520	9018141	7937250	1551250	3103570	1,23E+07	1,46E+07	3091020	4,88E+07	4446150	902348	5717750	8113330	1,57E+07	8240150	8381330	7062690	3,43E+07	1,42E+07	7665060	2,98E+07	9,20E+07	1,78E+07	9408040	5177597	9708877	3,05E+07	2,00E+07	1,19E+07	1,68E+07	9982813	2,82E+07	9,11E+07	8,28E+07	9,22E+07	4,58E+07	5,39E+07	1,07E+07
2762	AMHAVIDR Oxidation (M) @0.01000000.0 delta:27.54_+	P25079_DES.m.213_DES.g231.t1_SM.m.266_SM.g272.t1_SW.m.701_SW.g725.t1_Q2MIH9_E0DA00_E0DA03_E0DA07_P400055787_E0D9Z9_E0DA01_C4PBE4_C4PBE5_P27065_P48709_Q3C1J4_P00876_E0D9Z7_Q33C26_C9WDV1_C9WDV2_C9WEH0_P11421_P11422_O03042_Q85B88_E0DA02_E0DA05_E0DA06_A2VB70_D0G881_C9WDV3_E0DA04	A2VB70	2	20,612429	906322	2645010	1396490	765840	43940,4	1752850	2286930	3100420	2539200	170440	1398580	3007600	4357250	989082	4361500	321070			69100,3	107479	604602	115510	131081	189043	333404	137631	1330314,5	1,92E+07	2626538,5	2266150,8	738560,44	668494,56	8793293	6163578,5	1825801,2	3102492,2	1207220,9	1259928,8	1,11E+07	1,43E+07	1,70E+07	7347474,5	1,16E+07	1925444,6
2763	LGLSAKNYGR_+	P25079_DES.m.213_DES.g231.t1_SM.m.266_SM.g272.t1_SW.m.701_SW.g725.t1_Q2MIH9_P400055787_C4PBE4_C4PBE5_P27065_C9WDV1_C9WDV2_C9WEH0_D3W557_D3W561_B0Z1B1_B5LBZ4_B5LBZ8_C6FJV7_E7E8A9_D2JXL9_D2JXU2_D2JXW8_D2JXX7_D2JXZ0_B5LBZ7_D0F115_C6KJX7_C6KJX8_E7E8A7_E7E8A8_Q8MDI4_E0DA00_E0DA03_E0DA07_E0D9Z9_E0DA01_E0DA02_E0DA05_E0DA06_D0G881_C9WDV3_P48709_P11421_P11422_Q3C1J4_Q33C26_P00876_E0D9Z7_A2VB70_O03042_Q85B…	A2VB70	2	34,925697	23755,3	48272,2					199140,5	160361	176795,7		35258,8		184274		95351,2				20629,7	29953,1	37887,2		89864	72331	48346,3	26052,4		978593,1	104869,445				572368,06	358687,2	85237,46	150533,81	72999,77		628020,5	916044,4	1077799,8	521562,47	421877,72
2764	DDENVNSQPFMR	P25079_DES.m.213_DES.g231.t1_SM.m.266_SM.g272.t1_SW.m.701_SW.g725.t1_Q2MIH9_P400055787_C4PBE4_C4PBE5_P27065_C9WDV1_C9WDV2_C9WEH0_D3W557_D3W561_B0Z1B1_B5LBZ4_B5LBZ8_F4INE2_P93292_E0DA00_E0DA03_E0DA07_E0D9Z9_E0DA01_E0DA02_E0DA05_E0DA06_D0G881_C9WDV3_P48709_P11421_P11422_Q3C1J4_Q33C26_P00876_E0D9Z7_A2VB70_O03042_Q85B88_E0DA04	A2VB70	3	43,959568						295871																						2612356							442144,72	1814823,2		582001,7	2725217,5		8666079		1343629,5
2765	AVYECLR_+	P25079_DES.m.213_DES.g231.t1_SM.m.266_SM.g272.t1_SW.m.701_SW.g725.t1_Q2MIH9_P400055787_C4PBE4_C4PBE5_P27065_C9WDV1_C9WDV2_C9WEH0_D3W557_D3W561_B5LBZ4_B0Z1B1_B5LBZ8_C6FJV7_D2JXL9_D2JXU2_D2JXW8_D2JXX7_D2JXZ0_B5LBZ7_F4INE2_Q8MDI4_E0DA00_E0DA03_E0DA07_E0D9Z9_E0DA01_E0DA02_E0DA05_E0DA06_D0G881_C9WDV3_P48709_P11421_P11422_Q3C1J4_P00876_Q33C26_E0D9Z7_A2VB70_O03042_Q85B88_E0DA04_P93292	A2VB70	2	37,120823	1,32E+07	1,97E+07	1,05E+07	1,07E+07	4259990	2,59E+07	3,57E+07	5,17E+07	3,82E+07	5664980	2,24E+07	4,12E+07	6,34E+07	8812310	6,33E+07	5501892	4701601	1,05E+07	1,00E+07	6603100	2,31E+07	9843290	8253840	2,13E+07	1,77E+07	3941880	2,05E+07	3,62E+08	5,12E+07	1,96E+07	1,52E+07	6362140	9,73E+07	6,27E+07	4,10E+07	7,40E+07	2,16E+07	3,41E+07	2,48E+08	2,15E+08	3,41E+08	1,01E+08	1,21E+08	3,24E+07
2766	GGLDFTKDDENVNSQPFMR	P25079_DES.m.213_DES.g231.t1_SM.m.266_SM.g272.t1_SW.m.701_SW.g725.t1_Q2MIH9_P400055787_C4PBE4_C4PBE5_P27065_C9WDV1_C9WDV2_C9WEH0_D3W557_D3W561_B5LBZ4_B0Z1B1_B5LBZ8_E0DA00_E0DA03_E0DA07_E0D9Z9_E0DA01_P48709_P11421_P11422_Q3C1J4_P00876_Q33C26_E0D9Z7_E0DA02_E0DA05_E0DA06_D0G881_C9WDV3_A2VB70_O03042_Q85B88_E0DA04	A2VB70	2	57,511612	1756850	3115850	1177810	1600760	2042110	4483380	7138720	9225220	7840120	1117060	3767850	8159280	1,85E+07	2446090	1,71E+07	932342	642115	2131040	6252440	9487510	2902470	1909420	1,27E+07	2,83E+07	6684670	4677290		2,67E+07	2860044,5				6884671	7604803					2,46E+07	3,07E+07	5,79E+07	1,42E+07	2,46E+07	3492106,2
2769	TFQGPPHGIQVER	P25079_DES.m.213_DES.g231.t1_SM.m.266_SM.g272.t1_SW.m.701_SW.g725.t1_Q2MIH9_P400055787_C4PBE4_C4PBE5_P27065_C9WDV1_C9WDV2_C9WEH0_O03042_Q85B88_D3W557_D3W561_B5LBZ4_B0Z1B1_B5LBZ8_C6FJV7_E7E8A9_D0F114_D2JXL9_D2JXU2_D2JXW8_D2JXX7_D2JXZ0_B5LBZ7_D0F115_D0F116_D0F117_C6KJX7_C6KJX8_E7E8A7_E7E8A8_Q8MDI4_E0DA00_E0DA03_E0DA07_E0D9Z9_E0DA01_P48709_P11421_P11422_Q3C1J4_P00876_Q33C26_E0D9Z7_E0DA02_E0DA05_E0DA…	A2VB70	2	41,6824	6985560		4177530	7109260			2,76E+07	4,05E+07	3,47E+07		1,61E+07	3,28E+07	5,87E+07	6951090	7,32E+07				1,95E+07	3674480	1,54E+07		8704590	2,95E+07	2,54E+07	5918030		2,23E+08	2,37E+07		6468087,5	5046070	6,99E+07	5,07E+07	1,75E+07			3,31E+07	1,67E+08	1,54E+08	2,68E+08	1,04E+08	1,21E+08
6977	GHQYDVLIWVQMSR	Q42484_A3FB62_A3FB67_B0LC02_A3FB66_A3FB70_B0LC03_B0LC01_B0LC06_B0LC04_B0LC05	A3FB62	3	72,55434		947458			382547	5593820												339923			609075		80937,9		919058		365342,28
1481	ILSSIEQK_+	DES.m.219_DES.g238.t1_SW.m.468_SW.g482.t1_Q948K3_SM.m.1415_SM.g1509.t1_P93214_P400035476_A3FEW3_Q75XU8_Q762F4_SM.m.1050_SM.g1090.t1_DES.m.1513_DES.g1580.t1_SW.m.1642_SW.g1676.t1_SW.m.2658_SW.g2756.t1_Q41246_P93212_P93213_P400011378_P400013764_P400013765_DES.m.4893_DES.g5060.t1_SM.m.6122_SM.g6209.t1	A3FEW3	2	31,974041																																	3002073	1976728,5
6724	LAEQAER_+	Q2PYW8_Q6PWL7_Q6R2P7_Q38M50_SW.m.1405_SW.m.1406_SW.g1408.t1_SW.g1409.t1_P400040823_P93342_Q8RVF9_Q75ZD6_Q75ZE5_Q75ZD3_Q75ZD4_Q75ZD9_Q75ZE0_Q41418_O49997_P400034007_DES.m.2680_DES.m.2681_DES.g2790.t1_DES.g2791.t1_SM.m.2965_SM.m.2966_SM.g3136.t1_SM.g3137.t1_F4JJ94_SM.g46.t1_SM.m.49_Q75XU9_Q549Z2_SW.m.568_SW.g595.t1_DES.g647.t1_DES.m.651_Q01525_P42643_P42652_O49998_Q96300_P400041832_SW.m.5754_SW.g58…	A3FEW3	2	16,999968
6968	ESTLHLVLR	Q41972_E2I6L5_F2VPP5_Q2XTF0_A3FMH5_F4YBD5_Q5EC25_B8R518_B8R519_Q8RUC6_A9YTY9_B9DHA6_Q9SHE7_DES.g13.t1_Q45FL8_SW.g366.t1_SW.g483.t1_SM.m.515_SM.g536.t1_SW.g739.t1_DES.m.902_DES.g936.t1_DES.g937.t1_SM.m.1029_SM.g1070.t1_SM.m.1311_SM.g1389.t1_SM.m.1443_SM.m.1444_SM.g1539.t1_SM.g1540.t1_SW.m.1588_SW.m.1612_SW.g1618.t1_SW.g1644.t1_DES.m.1961_DES.g2056.t1_DES.m.2380_SM.g2481.t1_DES.g2483.t1_DES.g2485.t…	A3FMH5	2	47,23262	1022630	1550780		1186460		4806980	1072700	1689440	1540460	1041720	1497550	2654760	3832930		1729750	933050			2102600	1410580	445670	946974		2075400		797091	4276748	6284745,5	1842432,6	3553312				3937436,8	3145953	4334657	2869166,2	2927959,8	6708957	5308318,5	6727433,5	3193184,2	4183246	2764449
6969	IQDKEGIPPDQQR	Q41972_E2I6L5_F2VPP5_Q2XTF0_A3FMH5_F4YBD5_Q5EC25_B8R518_B8R519_Q8RUC6_A9YTY9_B9DHA6_Q9SHE7_DES.g13.t1_Q45FL8_SW.g366.t1_SW.g483.t1_SM.m.515_SM.g536.t1_SW.g739.t1_DES.m.902_DES.g936.t1_DES.g937.t1_SM.m.1029_SM.g1070.t1_SM.m.1311_SM.g1389.t1_SM.m.1443_SM.m.1444_SM.g1539.t1_SM.g1540.t1_SW.m.1588_SW.m.1612_SW.g1618.t1_SW.g1644.t1_DES.m.1961_DES.g2056.t1_DES.m.2380_SM.g2481.t1_DES.g2483.t1_DES.g2485.t…	A3FMH5	3	27,526651	117683			157477	289000		343294			521868	289944	402990		72625,5	326951	129926				34321,1								700698,25										333105,3			623405,2	609803,75		389101,06
6971	IQDKEGIPPDQQR	Q41972_E2I6L5_F2VPP5_Q2XTF0_A3FMH5_F4YBD5_Q5EC25_B8R518_B8R519_Q8RUC6_A9YTY9_Q9SHE7_DES.g13.t1_Q45FL8_SW.g366.t1_SW.g483.t1_SM.m.515_SM.g536.t1_SW.g739.t1_DES.m.902_DES.g936.t1_DES.g937.t1_SM.m.1029_SM.g1070.t1_SM.m.1311_SM.g1389.t1_SM.m.1443_SM.m.1444_SM.g1539.t1_SM.g1540.t1_SW.m.1588_SW.m.1612_SW.g1618.t1_SW.g1644.t1_DES.m.1961_DES.g2056.t1_DES.m.2380_SM.g2481.t1_DES.g2483.t1_DES.g2485.t1_SM.g2…	A3FMH5	2	27,60778	48036,6		33644,3		48623,1		86794,8	179004	92772,1	2850,69	87446,8	170980	608880	22180,5	60138,2	56332	72079,7	57482,5			6975,79				13642,5			253963,72		221567,36	64361,21	47618,332	106538,45	162862,06			183735,19	145204,61	156529,95	384689,38	362533,53		145588,88	202412,19
6970	TLADYNIQK_+	Q41972_E2I6L5_F2VPP5_Q2XTF0_A3FMH5_F4YBD5_Q5EC25_B8R518_B8R519_Q8RUC6_A9YTY9_Q9SHE7_DES.g13.t1_Q45FL8_SW.g366.t1_SW.g483.t1_SM.m.515_SM.g536.t1_SW.g739.t1_DES.m.902_DES.g936.t1_DES.g937.t1_SM.m.1029_SM.g1070.t1_SM.m.1311_SM.g1389.t1_SM.m.1443_SM.m.1444_SM.g1539.t1_SM.g1540.t1_SW.m.1588_SW.m.1612_SW.g1618.t1_SW.g1644.t1_DES.m.1961_DES.g2056.t1_DES.m.2380_SM.g2481.t1_DES.g2483.t1_DES.g2485.t1_SM.g2…	A3FMH5	2	40,110752	1719650	2291290	1312400	1769030		5393510	1296500	2631550	1825750	1526400	1857730	3599840	4861730	704487	2508590	1201180	619667	1283960	1131980	195793	717190	1620110	162462	687804	2183640	364134	2023081,1	9348515	3722357,5	3302500,2	2481921,8	2411360,8	4549593,5	5904663	5255920	6896807,5	5021631,5	3929504	1,19E+07	1,09E+07	8953326	4200339	4906794	5118526,5
54	ELQLACPK_+	A3KPG1_Q43873	A3KPG1	2	7,7793746				23350,9	5586	40365,7									848291													444563,03	616155,06		529448,2										432188,12
1754	VSCADILALATR	DES.m.3664_DES.g3852.t1_SM.m.6492_SM.g6608.t1_SW.m.7058_SW.g7154.t1_P400043335_A3KPG1_Q43873_Q96522_Q948Z3_P400026173_SM.m.19103_DES.m.20297_SW.m.28282_P400007309_Q0WTC2_Q96518	A3KPG1	2	66,146935	2,03E+07	1,45E+07	2,22E+07	4,07E+07	1,59E+07	5,66E+07	2850070	5861070	4132020	1,83E+07	8414430	8892850	1,03E+07	6451370	8608260	2,05E+07	1,69E+07	1,89E+07	1,40E+07	3299190	7300140	1,14E+07	1333320	4482720	1,08E+07	2,01E+07	4,38E+07	2,40E+07	2,44E+07	9,29E+07	2,83E+07	2,23E+07	1,57E+07	1,54E+07	3,80E+07	5,05E+07	6,02E+07	2,67E+07	4,33E+07	3,96E+07	1,22E+07	1,36E+07	2,28E+07	5,10E+07
7714	VSCADILALATR	Q948Z3_P400026173_SM.m.19103_DES.m.20297_SW.m.28282_Q0WTC2_A3KPG1_Q43873_Q96518_Q96522_P400007309_DES.m.3664_DES.g3852.t1_SM.m.6492_SM.g6608.t1_SW.m.7058_SW.g7154.t1_P400043335	A3KPG1	3	66,25123	3765880	1384550	626890	6154170			357590	745859	322721	2151400	1029390	1224030	1180350	955099	34143,5	2242850	3098480	349616		32802,3	837157		180057		984700	3435290	1993346,8	385025,1		1380861,8				199424,53	561057,1	1303389,5	1139933,9		1798094,5	903222		203854,2		1614402,9
55	EIYDKNPELIDELK	A4D0J8	A4D0J8	4	52,377846													1291070						592363		506376	1345800	364929	974878	1101010	866687																	1551673,1	2328780,5
56	YSGVGAAIEYAVLHLK_+	A4D0J9_A4D0K0_Q5NE20_SW.m.780_SW.g813.t1_P27141_O64452_P400000965_Q8W183_DES.g493.t1_DES.m.500_SM.m.687_SM.g723.t1_SM.g31421.t1_SW.g32686.t1_DES.g33693.t1_SM.m.34258_SW.m.37045_DES.m.37777	A4D0J9	2	81,43198	662342	721668	364372	516958		558774		457259	444424		343365	1176440	836356	311766	7618130	204053	191517	383004	419654	570376	684046	944395	189385	2291760	945693	604157	1061147,1	1,87E+07	1423579,6	1638535,6	565455,9	192878,4	3580026,8	3372880,2	910594,1	1582288,6	453745,75	612979,7	4060435,5	3709865	9970808	3752599	3468898	1258341,8
2878	YSGVGAAIEYAVLHLKVENIVVIGHSACGGIK	P400000965_Q5NE20_DES.g493.t1_DES.m.500_SM.m.687_SM.g723.t1_P27141_O64452_A4D0J9_SM.g31421.t1_SM.m.34258_SW.m.780_SW.g813.t1_Q8W183_SW.g32686.t1_DES.g33693.t1_SW.m.37045_DES.m.37777	A4D0J9	4	85,13055															451960					144225				866385				1730712,8
2879	NIANMVPAYDK Oxidation (M) @0.00001000000.0 delta:60.2_+	P400000965_Q5NE20_DES.g493.t1_DES.m.500_SM.m.687_SM.g723.t1_P27141_O64452_A4D0J9_SW.m.780_SW.g813.t1_Q8W183_A4D0K0	A4D0J9	2	41,748055	126335	1359177										375637		139223	5491160			48253,1		41938,6	114069	90683,9						2,24E+07		356704,9			3159535,5	9828370					4324290		2,45E+07	1,32E+07	8386703
7126	EAVNVSLGNLLTYPFVR	Q5NE20_P400000965_SW.m.780_SW.g813.t1_P27141_O64452_DES.m.501_SM.m.688_A4D0K0_DES.g494.t1_SM.g724.t1_Q5NE21_Q9LW91_SW.m.467_SW.g481.t1_SM.m.1786_SM.m.1787_DES.m.1842_SM.g1894.t1_SM.g1895.t1_DES.g1910.t1_P400053966_A4D0J9	A4D0J9	2	84,674385		519156		511177							240036	921166		179262	1,37E+07	143858		710604									1576000,5	3,08E+07	1166346,4				2366168,8	2803672	961473,56	1319891,2			3378985,8	3066528,2	9087220	3880154	2465166	1122199,6
7127	EAVNVSLGNLLTYPFVR	Q5NE20_SW.m.780_SW.g813.t1_P400000965_A4D0J9_A4D0K0_DES.m.501_SM.m.688_DES.g494.t1_SM.g724.t1_Q5NE21_Q9LW91_SW.m.467_SW.g481.t1_SM.m.1786_SM.m.1787_DES.m.1842_SM.g1894.t1_SM.g1895.t1_DES.g1910.t1_P400053966_P27141_O64452	A4D0J9	3	84,74832	82379,6	165945	109489	49929,1		341220	95130,8	153014	175231		73171,3	268526	184916	55223,5	1325350	62629,8		128081		122061	513570	207618	88751,2	298351	507077	494658	190823,64	2519186,2	137511,73					217761,72	63167,78	98538,25				236072,61	804994,06	419403	313529,56	103111,91
12096	NIANMVPAYDK	SW.m.780_SW.g813.t1_A4D0J9_A4D0K0_Q5NE20_P400000965_DES.g493.t1_DES.m.500_SM.m.687_SM.g723.t1_O64452_Q8W183_P27141	A4D0J9	2	51,15952	1607130	1601530	760632	1149450			681382	1325410	1351380	534599		3080190	1555860	784234	1,61E+07	562090					1457560		617722	4260870	1864880	1367700		5,51E+07					9151346	9542829	2019550,5	4665328	1158959,8	2511655,2	8539362		2,70E+07	1,68E+07		3685435,5
12097	YSGVGAAIEYAVLHLK	SW.m.780_SW.g813.t1_A4D0J9_SM.g31421.t1_SM.m.34258_P400000965_Q5NE20_DES.g493.t1_DES.m.500_SM.m.687_SM.g723.t1_P27141_O64452_Q8W183_SW.g32686.t1_DES.g33693.t1_SW.m.37045_DES.m.37777_A4D0K0	A4D0J9	3	81,3961	2948770	4223000	2309050	2520500		1931270	1021530	2618270	2153930		1895070	5615160	4198780	1540620	2,39E+07	1021510	190290	1459290	1680190	2558440	3531470	3782650	796379	8925890	5668390	2719610	2623869,2	4,42E+07	4201130,5	1432574	584782,1	852813,06	9537377	7419517,5	2192929	3876213,8	1062782,8	1641012,5	1,09E+07	8588098	2,74E+07	1,16E+07	1,02E+07	4295407,5
57	FLDDLILHTFR	A4K3F9_A4K3G0_A4K3G2_Q8H1X6_Q8RW06_DES.g5418.t1_SM.g7046.t1_SW.g11201.t1_P400002125	A4K3F9	3	75,226524	34965,4		14182,2				39978,4	69244,8	45960,1	103907	36202,9	37244,9	100009	33134,3	137174	48820,1	62717,9	72833,4	86420,8	36532,2	37719,9	28594,9	66792,1	50280,5	81385,4			276461,28		161274,42	58707,266	142532,69	80314,57	83320,45	44367,984	64475,28			119721,96	71671,836	67635,695	65179,344	206299,8	26265,88
1408	LIYQTTK	DES.m.212_DES.g229.t1_SM.m.1871_SW.m.2832_SW.g2952.t1_P400002563_A4UV11_Q6L3T8_Q6L414_DES.g580.t1_DES.m.589_DES.m.1759_DES.g1830.t1_SW.m.1924_SW.g1974.t1_SW.m.2022_SW.g2070.t1_SM.m.2856_SM.m.2953_SM.g3028.t1_SM.g3125.t1_P400054471_P400055850	A4UV11	2	31,605766
1409	AFLVEEQK	DES.m.212_DES.g229.t1_SM.m.1871_SW.m.2832_SW.g2952.t1_P400002563_A4UV11_Q6L3T8_Q6L414_DES.g580.t1_DES.m.589_DES.m.1759_DES.g1830.t1_SW.m.1924_SW.g1974.t1_SW.m.2022_SW.g2070.t1_SM.m.2856_SM.m.2953_SM.g3028.t1_SM.g3125.t1_P400054471_Q9FE65_Q9LJW6_P41098_Q42351	A4UV11	2	40,865547
7723	VIAQPDGNR	Q94F65_SW.m.533_SW.g556.t1_DES.m.870_DES.g897.t1_SM.m.2332_SM.g2472.t1_P400037236_A4ZYQ6_E5LCN0_A7KAV4_O24109_Q43590_SM.m.2333_SM.m.2334_SM.g2473.t1_SM.g2474.t1_Q40399_Q069K4	A4ZYQ6	2	24,4645
6512	GLVGEIISR	P47921_Q0WUG9_A5Y7B8_A5Y7D1_DES.m.4497_DES.g4682.t1_SM.m.8308_SM.g8368.t1_SW.m.9288_SW.m.9289_SW.g9292.t1_SW.g9293.t1_O64903_DES.m.4498_DES.g4683.t1_SM.m.8309_SM.g8369.t1_SW.m.9284_SW.g9288.t1_P400046824_Q852S5_SM.m.8310_SM.g8370.t1_SW.m.9286_SW.g9290.t1_DES.m.4496_DES.g4681.t1_SM.m.8307_SM.g8367.t1_SW.m.9285_SW.m.9287_SW.g9289.t1_SW.g9291.t1	A5Y7B8	2	55,160416																												1825749	349775,3						235923,17						2218513,2	906611,2
8315	STGTPSVRSESSWNSQSVLLQNK_+	Q9SWI1_A5Y7K7_A5Y7K2_A5Y7L4_A5Y7K9	A5Y7K2	2	84,56209	1112534	2352350	335039	1326293	1,02E+07	6436270				497141	122811,1		177443	425512	418552	1613765	3437430	5532120	204233		694319	2208610	556866	411992	1612481		4931932	240625	288287,3	1703918,4	300108,2	561319			855152,9	6326885					206497,11
58	EPFISLNPFGQVPAFEDGDLKLFESR	A5YWI8_DES.m.26_DES.g33.t1_SM.m.866_SM.g905.t1_SW.m.2029_SW.g2078.t1_P400025769	A5YWI8	3	88,09519							325663	196843	195839										333458	238123					304358			259441,77													616952,2
59	AITQYIAHTYADK	A5YWI8_DES.m.26_DES.g33.t1_SM.m.866_SM.g905.t1_SW.m.2029_SW.g2078.t1_P400025769_O22330_A5YWI9	A5YWI8	3	47,165928												243455																1613831,4					902874,94	1556272,8					2368040,8			2756039
1546	RQEWLLSELSGK	DES.m.2302_DES.g2400.t1_P400035467_SM.m.1968_SM.g2083.t1_SW.m.3079_SW.g3199.t1_DES.m.2304_DES.g2402.t1_Q8S915_B9DGT6_Q9MAH0_Q5GM68_A5YWW9_SM.m.1967_SM.m.1969_SM.g2082.t1_SM.g2084.t1_DES.m.2301_DES.m.2303_DES.g2399.t1_DES.g2401.t1_SW.m.3078_SW.g3198.t1_P29196_P400026980_P400026979_P400026978_DES.m.2305_DES.g2403.t1_Q9SCB3_P27154_Q8S916_Q9T0N1	A5YWW9	3	62,47625												128152	60375,7		207583																		172457,72						298641,84	169727,42
5299	LTMFHGR	P400035467_SM.m.1968_SM.g2083.t1_DES.m.2302_DES.g2400.t1_SW.m.3079_SW.g3199.t1_DES.m.2304_DES.g2402.t1_Q8S916_SM.m.1967_SM.m.1969_SM.g2082.t1_SM.g2084.t1_DES.m.2301_DES.m.2303_DES.m.2305_DES.g2399.t1_DES.g2401.t1_DES.g2403.t1_SW.m.3078_SW.g3198.t1_P29196_P400026979_P400026980_Q9SCB3_P400026978_P27154_Q8S915_P400026981_A5YWW9_Q84VW9_B9DGT6_Q9MAH0_Q5GM68_Q8S917	A5YWW9	2	34,492256
9491	VVPLFEK	SM.m.1968_SM.g2083.t1_DES.m.2302_DES.g2400.t1_SW.m.3079_SW.g3199.t1_DES.m.2304_DES.g2402.t1_P400035467_A5YWW9_Q5GM68_Q8S916_Q9T0N1_SM.m.1967_SM.m.1969_SM.g2082.t1_SM.g2084.t1_DES.m.2301_DES.m.2303_DES.m.2305_DES.g2399.t1_DES.g2401.t1_DES.g2403.t1_SW.m.3078_SW.g3198.t1_P27154_P29196_P400021899_P400026980_Q8VXF8_Q9SCB2_Q9SCB3_P400026979_Q8S915_P400026978_P400026981_B9DGT6_Q9MAH0_Q8S917_Q84VW9_P4000…	A5YWW9	2	48,783367	168443	366020		147482			627049		918829		261244	975697	968238	174206	1694230								466977	1156210				4561503,5		1224339,4			1088426,8	1452293,1			3063688		4625595,5		4476287,5	2213885,2	1232693,6
9501	LADLESAPAAVAR	SM.m.1968_SM.g2083.t1_DES.m.2302_DES.m.2304_DES.g2400.t1_DES.g2402.t1_SW.m.3079_SW.g3199.t1_P400035467_Q5GM68_A5YWW9	A5YWW9	2	46,786716									386715			345522	609493						649122	158974	221381	472673	142568		200775	149694													2688122,8					1309453,8
3575	VAELEKCMSK 15.9949@M8 delta:4.299999	P400011315_P42804_A6Q0F0_Q0WWL6_DES.g1471.t1_DES.m.1415_SW.g452.t1_SW.m.437_SM.g545.t1_SM.m.525	A6Q0F0	2	72,48777							281447	586688	229658		1412520	424933	1291770	159248	182432				336558	142629	158140	250438	421765	641434	347923	214387		365464,2
191	MLNEDELRDAVLLVFANK	C0Z3J4_Q3HVL9_Q3HVM8_Q6ID97_A7IYM9_Q9LQC8_Q9LYJ3_Q9M1P5_Q9SRC3_SM.m.277_SM.g284.t1_DES.m.475_DES.g476.t1_DES.m.476_DES.g477.t1_SW.g756.t1_SW.g758.t1_SM.g1482.t1_SM.g1483.t1_DES.g1554.t1_SW.m.2226_DES.m.2261_SW.g2290.t1_SW.m.2302_SW.m.2303_DES.g2361.t1_SW.g2369.t1_SW.g2370.t1_SM.m.2380_SM.g2529.t1_P36397_P400023902_P400028677_P400044349	A7IYM9	3	87,29371	83446,6	68733,3	31645,8	65216,5		217737	97734,2	79148,6	68655,3	106886		155032	79301,3	17696,1	140936	65642,8	67657,1	28396,4	75740,2	64236		60179	121222	109472		94835	74796,33	466572,5	88251,77	122474,95	79560,22	70816,36	143484,33	109760,734	57922,426		100006,84		310943,38	271976,62	122516,71	155027,7	217312,55	121313,27
192	MLNEDELRDAVLLVFANK Oxidation (M) @0.100000000000000000.0	C0Z3J4_Q3HVL9_Q3HVM8_Q6ID97_A7IYM9_Q9LQC8_Q9LYJ3_Q9M1P5_Q9SRC3_SM.m.277_SM.g284.t1_DES.m.475_DES.g476.t1_DES.m.476_DES.g477.t1_SW.g756.t1_SW.g758.t1_SM.g1482.t1_SM.g1483.t1_DES.g1554.t1_SW.m.2226_DES.m.2261_SW.g2290.t1_SW.m.2302_SW.m.2303_DES.g2361.t1_SW.g2369.t1_SW.g2370.t1_SM.m.2380_SM.g2529.t1_P36397_P400023902_P400028677_P400044349	A7IYM9	3	84,1437		34903,2			1056490							55638			65641,7												14150,328	171263,6	29982,156	74231,586		45691,395	112313,375	92528,71		49461,703					83952,67	113917,08	106944,33	34434,625
60	AAGLPGVCGVNIPYK	A7UGH2_A7UGG9_P400022731_P400054440_Q4A1N0_P93224	A7UGG9	3	60,225594	4402790	1350280		3921270		256022	3424100	4141820		6948570	3652990			1891520		3832950	408899	61176,6			219456										156900,45	240610,22						463964,3
62	AAGLPGVCGVNIPYK	A7UGH2_P400054440_A7UGG9_P400022731_Q4A1N0_P93224	A7UGG9	2	60,240177	3,00E+07	1,90E+07	2,00E+07	2,49E+07	1,50E+07		3,44E+07	4,69E+07	1,14E+07	2,71E+07	3,13E+07			1,30E+07	7283320	3,33E+07	2,81E+07	3040690			1489290							1,32E+07	5877640	7948216,5	9248661	2,03E+07			6165849	7311757,5	4829469	1,30E+07
65	GLLGAAKTPEDRK	A7UGH4_DES.g15298.t1_SM.g13448.t1_SW.g21026.t1_P400021166_P400021167_A7UGH3_A7UGH2_P93224_Q4A1N0_P400022731_A7UGG9	A7UGG9	3	31,726679							61559,5						61465,1				56715,7						28766,5		39639
66	SAANSIKGIDTGK	A7UGH4_SM.g13448.t1_DES.g15298.t1_P400021166_P400021167_A7UGH2_A7UGH3_A7UGG9_P400022731_SW.g21026.t1_Q4A1N0_P93224_P400054440	A7UGG9	2	30,971802										134805				30497,8		53468,8			29201			28924,4		18460,2		20141																		164899,66
67	SAANSIKGIDTGK	A7UGH4_SM.g13448.t1_DES.g15298.t1_P400021166_P400021167_A7UGH2_A7UGH3_A7UGG9_P400022731_SW.g21026.t1_Q4A1N0_P93224_P400054440	A7UGG9	3	30,7449													283800
720	ISPSTDCSKVQ	DES.g26947.t1_SW.g27224.t1_SW.m.29082_SM.g23677.t1_Q3YMR2_Q8LK72_Q4A1N1_Q0PHA6_A7UGH4_SM.g13448.t1_DES.g15298.t1_P400021166_P400021167_A7UGH3_F2ZAM0_Q03461_A7UGH2_A7UGG9_P400022731_O24038_P400021168_Q42952_P400022727_P400022728_P400022729_P400022730_P400054441_P400004368	A7UGG9	2	27,497307	2482090	27273,4		57317,9	140519	778106	1,14E+07	1,04E+07	3667570	1319360	214727	1140710	5366860	116598	297258	770108	3076410	927852	1003490	264379	26183,3	30719,8	1303810	198792	142335	50161,2		181917,95		1762053,9	2727587,2	6862923					1233823,9	2704916,5			1816111,2
3062	KISPSTDCSK	P400003396_DES.g667.t1_DES.m.670_SW.g555.t1_SM.g885.t1_SM.m.848_SM.g886.t1_DES.g26947.t1_SW.g27224.t1_SW.m.29082_SW.g21026.t1_A7UGH4_DES.g15298.t1_SM.g13448.t1_SM.g23677.t1_P400054437_P400054439_P400021168_O24038_Q0PHA6_P400022727_P400022728_P400022729_P400022730_P400054436_P400054440_P400054441_A7UGH3_A7UGH2_P400021166_P400021167_P400004368_P400022725_Q8H6L3_Q8H6L4_Q8LK72_Q42952_Q3YMR2_P40002273…	A7UGG9	2	16,881886
11290	KTACTCLK_+	SW.g555.t1_DES.g667.t1_DES.m.670_SM.m.848_SM.g885.t1_P400003396_DES.g668.t1_SM.g886.t1_E2GLP6_A7UGH4_SM.g13448.t1_DES.g15298.t1_P400021166_P400021167_A7UGH3_SW.g21026.t1_A7UGH2_A7UGG9_P400022731_P400022727_P400022728_P400022729_P400022730_P400054441_P400054436_O24037_P27056_P400021169_P400004368_Q8H6L3_Q8H6L4_P400022725_P400022726_P400054440_F2ZAM0_Q03461_Q4A1N0_P93224_P400054439_P400054437_SW.g2…	A7UGG9	2	16,116846	6357410	9947380	6826630	1,36E+07	737568	1,43E+07	8122690	8997580	4555390	2961830	5594630	9124310	1,20E+07	8405810	7381570	1,78E+07	3895440	4805760	908142	423944	1142700	1973560	423581	496053	947213	655903	5995876,5	1,30E+07	4666862	7375941,5	7677148,5	4920405,5	1055933,1	1626258,2	7725359	7714591,5	7438330	6187307,5	1003065,56	1198523,8	1,03E+07	1186068,1	2313197	1,35E+07
11291	TACTCLK_+	SW.g555.t1_DES.g667.t1_DES.m.670_SM.m.848_SM.g885.t1_P400003396_DES.g668.t1_SM.g886.t1_E2GLP6_A7UGH4_SM.g13448.t1_DES.g15298.t1_P400021166_P400021167_A7UGH3_SW.g21026.t1_A7UGH2_A7UGG9_P400022731_P400054440_P400022727_P400022728_P400022729_P400022730_P400054441_P400054436_O24037_P27056_P400021169_Q4A1N0_P93224_P400004368_Q8H6L3_Q8H6L4_P400022725_P400022726_F2ZAM0_Q03461_P400054439_P400054437_SW.g2…	A7UGG9	2	20,039785	3,05E+07	3,12E+07	2,91E+07	1,65E+07	7155090	5,46E+07	6,13E+07	7,86E+07	3,95E+07	1,42E+07	4,29E+07	3,69E+07	9,83E+07	1,61E+07	2,87E+07	3,49E+07	3,31E+07	1,95E+07	6252970	3626500	6146780	6366040	7358760	3268710	6655550	2962480	2,88E+07	5,81E+07	3,68E+07	4,00E+07	4,04E+07	3,87E+07	1,28E+07	1,49E+07	4,35E+07	4,82E+07	2,92E+07	2,89E+07	9388561	1,00E+07	4,95E+07	6867193,5	2,00E+07	6,87E+07
11295	ISPSTDCSK_+	SW.g555.t1_DES.g667.t1_DES.m.670_SM.m.848_SM.g885.t1_P400003396_SM.g886.t1_DES.g26947.t1_SW.g27224.t1_SW.m.29082_SM.g23677.t1_Q3YMR2_Q8LK72_Q4A1N1_Q0PHA6_A7UGH4_SM.g13448.t1_DES.g15298.t1_P400021166_P400021167_A7UGH3_F2ZAM0_Q03461_SW.g21026.t1_A7UGH2_A7UGG9_P400022731_O24038_P400021168_Q42952_P400022727_P400022728_P400022729_P400022730_P400054441_P400054436_P400004368_Q8H6L3_Q8H6L4_P400022725_P40…	A7UGG9	2	19,768656	7,23E+07	9,93E+07	4,72E+07	1,63E+07	8063380	8,08E+07	4,65E+07	1,15E+08	6,75E+07	9304780	3,16E+07	6,88E+07	4,60E+07	2,04E+07	5,49E+07	1,06E+08	9441270	3,66E+07	5687300	5172460	3513540	1,25E+07	5409720	2634310	3866130	3369440	4,85E+07	1,24E+08	6,73E+07	6,14E+07	8,18E+07	4,25E+07	2,13E+07	2,92E+07	7,94E+07	8,58E+07	8,56E+07	3,11E+07	1,20E+07	1,87E+07	9,84E+07	1,50E+07	2,59E+07	9,63E+07
61	LSCGEVTSGLAPCLPYLQGR	A7UGH2_A7UGH4_DES.g15298.t1_SW.g21026.t1_SM.g13448.t1_A7UGH3	A7UGH2	3	67,90121							2198730	2595550		5336830	1326980		8089050						2191770		1610090	96954,8	9814610		2971710			2025605,2								551714,7		777357,2					244708	1119518,6
63	LSCGEVTSGLAPCLPYLQGR	A7UGH4_DES.g15298.t1_SM.g13448.t1_A7UGH2_SW.g21026.t1_A7UGH3	A7UGH2	2	69,24275	3821890	2636680	2351460	2901390			7995520	8967300	1290080	1,20E+07	2771270	898501	1,99E+07	2140890	9085810	4669420		3948900	3,10E+07	1651310	3249080	9653730	1,94E+07	7461040	1,48E+07			2,33E+07	1,02E+07	8526959	1,33E+07	3,09E+07	600837,75	435870,94	8661493	7544893	5788636	1,70E+07			1,10E+07		2648118	1,36E+07
64	AAGLPGVCGVSIPYK_+	A7UGH4_DES.g15298.t1_SM.g13448.t1_SW.g21026.t1_P400021166_P400021167	A7UGH4	3	60,762684	2072260	398357		1111180		268836	1753020	1622830	200717	6256570	622345		5937110	755778	56692,3	1896550	1192920				588548	1019720	3856060		1671160	355085			200816,84		232753,38	819152,44			73929,92	211389,58	329727,34	434457,28			193103,2			641885,44
11024	AAGLPGVCGVSIPYK	SW.g21026.t1_A7UGH4_SM.g13448.t1_DES.g15298.t1_P400021166_P400021167	A7UGH4	2	60,673996	2,76E+07	1,06E+07	1,16E+07	1,65E+07	4943270	1,02E+07	3,47E+07	3,73E+07	7060550	9,43E+07	1,42E+07	4957430	9,13E+07	1,15E+07	2,99E+07	3,18E+07	1,73E+07	1,52E+07	6,14E+07	3686310	1,51E+07	2,90E+07	6,98E+07	1,97E+07	5,74E+07	5485100	2,61E+07	5,92E+07	2,87E+07	2,72E+07	4,01E+07	8,98E+07	1445298		2,25E+07	2,19E+07	1,82E+07	4,71E+07	3451524,8	3162327	3,61E+07		6539494,5	5,58E+07
68	MKFNPHYLGIVM 15.9949@M12 delta:3.7999992_+	A7VKB4	A7VKB4	3	43,104664	805367	570291	956545	1060210	362422		1256360	2069690	1917370	15123,1	864746	2144810	2987940		1463530					307262	295410			906259	620841			6883040					1380830,2	967705,94			630411,56	1670644,2			1,60E+07	2269493	3825755
9626	LVMVGAPEKPLELPVFPLLLGR	SM.m.2384_SM.g2533.t1_D4P3S0_A7WPL2_P400027474	A7WPL2	3	88,56433															200744									276564																	454185,2
9627	LGADSFLVSR	SM.m.2384_SM.g2533.t1_D4P3S0_A7WPL2_P400027474_SW.m.2224_SW.g2287.t1_P400027475_D4P3S3	A7WPL2	2	54,421757															210298									412929				709286,56													1675508,5
8640	GEFWVALHAK	SM.g17124.t1_SM.m.17381_DES.g18044.t1_DES.m.18403_SW.m.7947_SW.g8018.t1_A7WPL3_P400005330	A7WPL3	2	54,06382	2342380			2226650		1124340																						3596509,8	2695548,2	2605468,5	2223659	2700959				4899848	2514683,8	2163997,8	2827631,2	4300167,5			2235492,5
69	LYDNGAGCGACYQIR	A7X331	A7X331	2	44,210926	243898	2225148	2119925	338341	324903	1040170	44231,6	120417	119185	218425	86994,5	312064,8	1055350	218694	1912520	741711	411152	2223497	657183	11684,8	1536646	1923528	43969,5	82201,1	1210389	37821,8	7223936	6104747,5	5423206	1873410	1874964,8	1500058,9	3341479,5	3616314,5	5720728	7003695,5	1786014,5	2379796,5	1,56E+07	1,38E+07	2699991	1970620,2	7306830	5970935
127	GSVPIGIGKNSHIK_+	B3F8H7_A7XAQ5_P55228_Q1L5W7_Q9ZQT5_Q56ZT4_Q56ZU5	A7XAQ5	3	33,533695	230016	369194	191187	180628	45016,2	489369	478779	676837	459514	87011,1	334119	591207	1025640	205769	1350790	110089	40431,5	159123	83932,1	56510,5	373732	202680	55693,2	223119	658021		118721,36	5519730	405779	287167,72	83053,055		992352,75	580543,75	617689,94	692872,7	131908,94	227000,77	2414764,2	2766184,8	5416046,5	1718429,1		489596,7
257	DVMLNLLR	D5L5Q9_SM.m.1269_SM.m.1270_SM.g1344.t1_SM.g1345.t1_SW.m.3399_SW.g3553.t1_P23509_Q42882_P400054142_SW.m.3400_SW.g3554.t1_B3F8H7_A7XAQ5_Q84XL2_P400068995_Q1L5W7_Q9ZQT5_DES.m.2464_DES.m.2466_DES.g2569.t1_DES.g2570.t1_DES.m.2461_DES.g2566.t1_Q38M81	A7XAQ5	2	66,11174	131865			180066		52285,2					105131	253353	309530						107287		95651,1	80523,1		288100	230145	89434		1405368,1			70953,55	62032,688		364535,44	162963,67	278857,38	115340,6		774899,5				660456,8
6091	SVLGIILGGGAGTR	P400054142_P400068995_Q42882_P23509_Q38M81_Q84XL2_A7XAQ5_D5L5Q9_B3F8H7_Q2PXI9_DES.g2568.t1_DES.m.2463_DES.m.2465_SW.g3553.t1_SW.m.3399_SW.m.3401_SM.g1344.t1_SM.g1345.t1_SM.g1346.t1_SM.m.1269_SM.m.1270_SM.m.1271	A7XAQ5	2	73,13462												297830			848419					375999				1329610	296457			2386668,5					682062,06	864138,4		520180,78	197395,58			1473503,9	2380995,2	990029,4	1401873,2	222694,03
6708	SAPIYTQPR	Q2PXI9_B3F8H7_D5L5Q9_A7XAQ5_Q38M81_Q84XL2_SM.m.1269_SM.m.1270_SM.g1344.t1_SM.g1345.t1_SW.m.3399_SW.g3553.t1_P23509_Q42882_P400054142_P400068995_P55228_Q1L5W7_Q9ZQT5_Q56ZU5_DES.m.2464_DES.m.2466_DES.g2569.t1_DES.g2570.t1_SW.m.3400_SW.g3554.t1	A7XAQ5	2	32,53048															522457													2401351,2						724441,25
6709	AKPAVPLGANYR	Q2PXI9_B3F8H7_D5L5Q9_A7XAQ5_Q38M81_Q84XL2_SM.m.1269_SM.m.1270_SM.m.1271_SM.g1344.t1_SM.g1345.t1_SM.g1346.t1_DES.m.2463_DES.m.2465_DES.g2568.t1_SW.m.3399_SW.g3553.t1_P23509_Q42882_P55228_P400054142_P400068995	A7XAQ5	3	37,3856		178524			66408,9						414936			179556				102854			140670	110311						2704032,5	399473,2				1655228,8	628295,3	330776,44	657974,1	291859,12		1383405,9	1643605,9		735352		358638,78
6710	ATAFGLMK	Q2PXI9_D5L5Q9_Q38M81_Q84XL2_SM.m.1269_SM.m.1270_SM.g1344.t1_SM.g1345.t1_SW.m.3399_SW.g3553.t1_P23509_Q42882_P400054142_B3F8H7_A7XAQ5_P55228_SW.m.3400_SW.g3554.t1_DES.m.2461_DES.g2566.t1	A7XAQ5	2	48,772198		149164	61917,4		344148						118056	230155	368887	71998,1	598040			67684,1	131340				185750	507997										500793,75					1204940,4
6711	SGIVTVIK_+	Q2PXI9_D5L5Q9_SM.m.1269_SM.m.1270_SM.g1344.t1_SM.g1345.t1_SW.m.3399_SW.g3553.t1_P23509_Q42882_P400054142_B3F8H7_A7XAQ5_Q38M81_Q84XL2_P400068995_SW.m.3400_SW.g3554.t1_DES.m.2458_DES.m.2459_DES.m.2460_DES.m.2462_DES.g2563.t1_DES.g2564.t1_DES.g2565.t1_DES.g2567.t1_Q56ZU5_P55228_Q56ZT4	A7XAQ5	2	42,770454					516537				215298		91380,6	217083	272453		503976							103643			131865	73679,1		2096893,8	265906,44				539129,94	743233,5					1246511,1		1747929,8	617210,75
6712	ATAFGLMK Oxidation (M) @0.00000010.0 delta:1.8500001	Q2PXI9_D5L5Q9_SM.m.1269_SM.m.1270_SM.g1344.t1_SM.g1345.t1_SW.m.3399_SW.g3553.t1_P23509_Q42882_P400054142_SW.m.3400_SW.g3554.t1_B3F8H7_A7XAQ5_Q38M81_Q84XL2_P55228_DES.m.2461_DES.g2566.t1	A7XAQ5	2	25,486992	176512		97730,5	183151			55401,6			138275	60039,4	183947	152749	61738,1		449844	489512	100257,9	15932,8	6853,61	84592,5	33569,1		9264,6	27829		165124,25		337485,5	490095,78		162788,52	342464,28		207870,69	236870,25	400811,1	275430,6	268819,47	340756,4	100572,664		222545,34	331726,34
6868	IYVLTQFNSASLNR_+	Q38M81_Q84XL2_SM.m.1269_SM.m.1270_SM.g1344.t1_SM.g1345.t1_SW.m.3399_SW.g3553.t1_P23509_Q42882_P400054142_SW.m.3400_SW.g3554.t1_Q2PXI9_B3F8H7_A7XAQ5_P55228_DES.m.2465_P400068995	A7XAQ5	2	63,878986			56761,3								54979,5				539810													1471796					409786,25							1848643,5		713677,56
3427	SGIIVLAEGR	P400008076_A7XB43_P400008077_DES.m.1958_DES.g2051.t1	A7XB43	2	51,839638												443046
3428	WVFPDTK	P400008076_A7XB43_P400008077_DES.m.1958_DES.g2051.t1	A7XB43	2	53,75378																												507727,5													624051,3	621730,06
73	LFAVGLFR	A7XZB8_Q7XAB8_SM.m.1134_SM.g1178.t1_SW.m.1533_SW.g1555.t1_DES.m.3067_DES.g3217.t1_P400031941_P400031942	A7XZB8	2	68,86772								84145	91839,6				130171											164337				872443,6					302382,2	265915,75							276906,28	525147,06	318216,72
12199	KGAVTPVK	SW.m.8733_SW.g8765.t1_SM.g16186.t1_SM.m.16418_DES.g21055.t1_DES.m.21660_P400017510_B2CDE1_Q5EH89_A7Y7Y0_Q7DMF1_SW.g33211.t1_SW.m.37893_P400026598	A7Y7Y0	2	16,082924							65400				61395,9	262360	170862	23637,4					6253,99				2377,03		8365,98								511663,56						115099,47	129431,68			625649,1
2123	MAQYAEELWTLLQK	DES.m.883_DES.g910.t1_SM.m.2846_SM.g3017.t1_O04977_P400006368_P400006369_Q30GS3_SW.m.2243_SW.g2306.t1_Q4KQR7_Q4KQS7_Q4KQT2_Q4KQT4_Q30GR3_Q30GS1_E7CD31_E7CD59_E7CD77_A8HIT5_A8HIW1_A8HIW9_A8HIY1	A8HIT5	2	84,88892	121459	362403	171260				137811		120044		137792	467599	385110	109836	1073664	115709		125567	119043			352329			306083	180238	349942,6	2666125,8	515574,9		39877,176		760932,56	757813,56	310148,44	707379,56			1858568,2	1842437,6	1024569,9	887698,25	1507150,1	271510,28
2125	EKAPENFR	DES.m.883_DES.g910.t1_SM.m.2846_SM.g3017.t1_P400006368_O04977_SW.m.2243_SW.g2306.t1_Q30GS3_Q4KQR7_Q4KQS7_Q4KQT2_Q4KQT4_Q30GR3_Q30GS1_P400006369_E7CD31_E7CD77_A8HIT5_A8HIW1_A8HIW9_A8HIY1_E7CD59_A8HIY7_A8HIZ6_DES.g6502.t1_SM.g6783.t1_SM.g6784.t1	A8HIT5	2	25,058657															154858																		210597,55	265836,44								168338,5
2127	DGIVWADYKK	DES.m.883_DES.g910.t1_SM.m.2846_SM.g3017.t1_P400006368_SW.m.2243_SW.g2306.t1_O04977_A8HIT5_A8HIW1_A8HIW9_A8HIY1_A8HIY7_A8HIZ6	A8HIT5	2	46,870327													536921						268417	144477	318168	460562		216977	365086	140072								2036470,4					2552436,2	3074667
2128	FNGTAWLFLGVPTSSSLLYK	DES.m.883_DES.g910.t1_SM.m.2846_SM.g3017.t1_P400006368_SW.m.2243_SW.g2306.t1_Q30GS3_O04977_A8HIT5_A8HIW1_A8HIW9_A8HIY1_E7CD31_E7CD77_E7CD59_A8HIY7_A8HIZ6_Q4KQR7_Q4KQS7_Q4KQT2_Q4KQT4_Q30GR3_Q30GS1	A8HIT5	2	87,87687																												536189,2						92359,45					315752,9	305697,75		64340,84
2129	FNGTAWLFLGVPTSSSLLYKEEFEK	DES.m.883_DES.g910.t1_SM.m.2846_SM.g3017.t1_P400006368_SW.m.2243_SW.g2306.t1_Q30GS3_O04977_A8HIT5_A8HIW1_A8HIW9_E7CD31_E7CD77_E7CD59_A8HIY7_A8HIZ6_Q4KQR7_Q4KQS7_Q4KQT2_Q4KQT4_Q30GR3_Q30GS1	A8HIT5	3	84,267426																						88098,3						594695,6					121029,914	245758,31					574625,56	737585,06		259626,17	492450,88
2132	MYIQTR Oxidation (M) @0.100000.0 delta:13.18_+	DES.m.883_DES.g910.t1_SM.m.2846_SM.g3017.t1_P400006368_SW.m.2243_SW.g2306.t1_Q30GS3_O04977_Q4KQR7_Q4KQS7_Q4KQT2_Q4KQT4_Q30GR3_Q30GS1_P400006369_A8HIT5_A8HIW1_A8HIW9_A8HIY1_E7CD31_E7CD77_E7CD59_A8HIY7_A8HIZ6_C0Z2A8_F4JZ46_B9DI26_Q9FKW6_Q8W493_Q8W493-2_Q8W493-3_SW.g7940.t1_DES.g6502.t1_SM.g6783.t1_SM.g6784.t1	A8HIT5	2	24,965664																												491375,44	71102,37					283473,97					258432,84			300448,75	189219,22
2134	MAQYAEELWTLLQK Oxidation (M) @0.10000000000000.0 delta:95.270004_+	DES.m.883_DES.g910.t1_SM.m.2846_SM.g3017.t1_P400006368_SW.m.2243_SW.g2306.t1_Q30GS3_Q4KQR7_Q4KQS7_Q4KQT2_Q4KQT4_Q30GR3_Q30GS1_O04977_E7CD31_E7CD77_A8HIT5_A8HIW1_A8HIW9_A8HIY1_E7CD59_P400006369	A8HIT5	2	81,02893	67891,9	129588	80010,6					63485,1	32285,9		49228,9	139051		73374,5	359697				62426,8	67422		76882,6						841086,56	165966,8				351985,56	400937		233669,33			492630,94	863362,25	359155,25	481505,03		129692,95
2135	DNTFIYMCGLK	DES.m.883_DES.g910.t1_SM.m.2846_SM.g3017.t1_P400006368_SW.m.2243_SW.g2306.t1_Q30GS3_Q4KQR7_Q4KQS7_Q4KQT2_Q4KQT4_Q30GR3_Q30GS1_O04977_E7CD31_E7CD77_A8HIT5_A8HIW1_A8HIW9_A8HIY1_E7CD59_P400006369_A8HIY7_A8HIZ6	A8HIT5	2	63,72472															1189510													3633987
2136	MYIQTR_+	DES.m.883_DES.g910.t1_SM.m.2846_SM.g3017.t1_P400006368_SW.m.2243_SW.g2306.t1_Q30GS3_Q4KQR7_Q4KQS7_Q4KQT2_Q4KQT4_Q30GR3_Q30GS1_O04977_P400006369_A8HIY1_E7CD31_E7CD77_A8HIT5_A8HIW1_A8HIW9_E7CD59_A8HIY7_A8HIZ6_C0Z2A8_DES.g6502.t1_SM.g6783.t1_SM.g6784.t1_SW.g7940.t1_F4JZ46_B9DI26_Q9FKW6_Q8W493_Q8W493-2_Q8W493-3	A8HIT5	2	31,797546					26924,7		620464	1029540	853942			692418	707398				97979,8	212457									522660,62	5425038													3933823,5	3735046
2138	APENFRLDFAVSR	DES.m.883_DES.g910.t1_SW.m.2243_SW.g2306.t1_SM.m.2846_SM.g3017.t1_P400006368_Q30GS3_Q4KQR7_Q4KQS7_Q4KQT2_Q4KQT4_Q30GR3_Q30GS1_O04977_E7CD31_E7CD77_A8HIT5_A8HIW1_A8HIW9_A8HIY1_A8HIY7_A8HIZ6_DES.g6502.t1_SM.g6783.t1_SM.g6784.t1_E7CD59_P400006369	A8HIT5	3	57,913204												232849							242374	870196			842482	717268																	261005,56
2139	MAQYAEELWTLLQK	DES.m.883_DES.g910.t1_SW.m.2243_SW.g2306.t1_SM.m.2846_SM.g3017.t1_P400006368_Q30GS3_Q4KQR7_Q4KQS7_Q4KQT2_Q4KQT4_Q30GR3_Q30GS1_O04977_E7CD31_E7CD77_A8HIT5_A8HIW1_A8HIW9_A8HIY1_E7CD59_P400006369	A8HIT5	3	84,83414	67890	218660	100452	70208,6		146746		101364	55351		81190	286833	235190	79108,9	439108	53482		56026,7	71724,5	69124,4	89658,1	125559	67429,8	118131	166159	96943,5	128133,87	1026858,94	224928,88	82782,74			266198,84	211739,64	108417,86	242803,5	53285,723		533064,25	559994,1	463316,72	406781,75	568454,3	127355,02
6831	LDFAVSR_+	Q30GS3_DES.m.883_DES.g910.t1_SW.m.2243_SW.g2306.t1_SM.m.2846_SM.g3017.t1_O04977_P400006368_Q4KQR7_Q4KQS7_Q4KQT2_Q4KQT4_Q30GR3_Q30GS1_E7CD31_E7CD77_A8HIT5_A8HIW1_A8HIW9_A8HIY1_E7CD59_P400006369_A8HIY7_A8HIZ6_DES.g6502.t1_SM.g6783.t1_SM.g6784.t1_SW.g7940.t1_F4JZ46_B9DI26_Q9FKW6	A8HIT5	2	45,452244	1054808	2466364	924986	1250183		1861410	619692	1142630	1210480	389391,7	708331	4042671	3229063	1297641	6898571	412761		2825682	190509	479076	1147175	2474621	103724	800891	1415686	579891	8221382	2,05E+07	4544161	1606586,5	1033385,06	851222	2513511,8	3351425,8	3315587,8	7398084	1509209,5	1687841,6	1,20E+07	1,06E+07	7516732,5	1,14E+07	7209399	2871571
6834	DPNATVIMLATGTGIAPFR	Q30GS3_DES.m.883_DES.g910.t1_SW.m.2243_SW.g2306.t1_SM.m.2846_SM.g3017.t1_P400006368_Q4KQR7_Q4KQS7_Q4KQT2_Q4KQT4_Q30GR3_Q30GS1_O04977_C0Z2A8_E7CD31_E7CD77_A8HIT5_A8HIW1_A8HIW9_A8HIY1_A8HIY7_A8HIZ6_Q8W493_Q8W493-2_Q8W493-3_B9DFU4	A8HIT5	2	81,242905	152070	273744		109140			286038	441354	313676		195901								527313	816195			484018	1244080				2898831					875160,56	927814,5	352918,34	939644,3		187377	1818470,8	1867951	1684913,6	1183234
6836	MAQYAEELWTLLQKDNTFIYMCGLK	Q30GS3_Q4KQR7_Q4KQS7_Q4KQT2_Q4KQT4_Q30GR3_Q30GS1_E7CD31_E7CD77_A8HIT5_A8HIW1_A8HIW9_A8HIY1_E7CD59_P400006369_DES.m.883_DES.g910.t1_SW.m.2243_SW.g2306.t1_SM.m.2846_SM.g3017.t1_P400006368_O04977	A8HIT5	3	93,50828																				193269			245370	299847		83922,8
11618	DPNATVIMLATGTGIAPFR_+	SW.m.2243_SW.g2306.t1_DES.m.883_DES.g910.t1_SM.m.2846_SM.g3017.t1_P400006368_Q30GS3_Q4KQR7_Q4KQS7_Q4KQT2_Q4KQT4_Q30GR3_Q30GS1_O04977_A8HIT5_A8HIW1_A8HIW9_A8HIY1_E7CD31_E7CD77_A8HIY7_A8HIZ6_C0Z2A8_Q8W493_Q8W493-2_Q8W493-3_B9DFU4	A8HIT5	3	81,31313	93943,8	275239	111981			150267		337540	286670		131769	392604	476797	113576	426102	68593				266769	172645	146482	337943	493814	482667	313384	325891,8		230409,11		65992,42		211081,19	212567,89	72355,76	251387,84			456977,16	508701,34	585565,3	398121,3	555971,75	153647,53
7101	EGSSTGSNAESVDAEYLEIEAQSSR	Q58JP0_A8HJD0_A8HJD1_A8HJD6_A8HJH0_Q30GL0_A8HJC6_A8HJH7_Q58JN4_A8HJE6_A8HJH1_A8HJF2_A8HJF0_A8HJD5	A8HJC6	3	64,46098		204512	486485												280527													1093310,5	1167232,2		714240,25	793300,56	1793857,1	1458929,9	710341,5	745869,6		653109,06			366416,53	1203391,5	1203831,9	1078292,2
74	MSVDVGAPSPK_+	A8HJG3	A8HJG3	2	20,530045							189245		30272,5				304898								11715,7	5324,15
7255	SLEGLQTNVQR	Q6TKT4_A8MQA1_B9DGA4_P41127_P49627_P400051171_Q3HRY7_DES.m.2400_DES.g2504.t1_SW.m.2601_SW.g2694.t1_SM.m.3096_SM.g3278.t1_P400053772	A8MQA1	2	41,513393												216400	406960										47168,9					1115139,8													1302622,4
7256	LAPTIGIAVDHR	Q6TKT4_P49627_P400051171_A8MQA1_B9DGA4_P41127_Q3HRY7_DES.m.2400_DES.g2504.t1_SW.m.2601_SW.g2694.t1_SM.m.3096_SM.g3278.t1_P400053772	A8MQA1	3	46,76765											13854,7
6641	SWVGICLIGVTCQECSSDRFFK	Q0WV78_A8MQA6_Q9C756	A8MQA6	3	54,79613	683794	510141	335474	666497	3188810	3339400			133460	1189640				277830	242921	557459	724155	1315540			501556	649696	91287,3	594378	589784	661366	1859647,1	487179,53	407516,28	1627165,6	1221216,1	1840812,6			645858,3	1083368,1	1366276,5	3355485,2			1542223,4			2861366,2
7391	DPAPTYR	Q7Y207_A8MQI6_A8MQN3_O23058_C0Z263_Q56WN7	A8MQI6	2	35,2368	3933760		1311470	3089300	560853	3353760										3078770		2327370														1972292,4
75	ALEGADLVIIPAGVPR	A8MQK3_Q9LKA3_Q9ZP06	A8MQK3	2	67,86763							309389				140463															410338
7527	RTQDGGTEVVEAK	Q8L5A6_Q8L5C9_Q8L6B7_Q645N1_SM.m.829_SM.g867.t1_DES.m.1061_DES.g1100.t1_SW.m.3445_SW.g3594.t1_P400021915_SM.m.830_SM.g868.t1_Q5DNZ8_A8MQK3_Q8L5C8_Q9LKA3_Q9ZP06_SM.m.831_SM.g869.t1_DES.m.1060_DES.g1099.t1_SW.g14052.t1_SW.m.14331_P400026964	A8MQK3	2	23,527687	21419,2	69837,6	20925,6				27594,1	31636,7			19182,8	45378,6		12289	42602,8				4420,15			3990,54			5557,51			160261,28						89011,08							111917,61	54785,133
7528	RTQDGGTEVVEAK	Q8L5A6_Q8L5C9_Q8L6B7_SM.m.829_SM.g867.t1_DES.m.1061_DES.g1100.t1_SW.m.3445_SW.g3594.t1_P400021915_Q645N1_Q5DNZ8_Q8L5C8_SM.m.830_SM.m.831_SM.g868.t1_SM.g869.t1_DES.m.1060_DES.g1099.t1_SW.g14052.t1_SW.m.14331_P400026964_A8MQK3_Q9LKA3_Q9ZP06	A8MQK3	3	23,59516												82086,8
7531	TQDGGTEVVEAK	Q8L5C8_SM.g868.t1_SM.g869.t1_P400026964_Q5DNZ8_A8MQK3_Q8L5A6_Q8L5C9_Q8L6B7_Q9LKA3_Q9ZP06_Q645N1_SM.m.829_SM.m.830_SM.m.831_SM.g867.t1_DES.m.1060_DES.m.1061_DES.g1099.t1_DES.g1100.t1_SW.m.3445_SW.g3594.t1_SW.g14052.t1_SW.m.14331_P400021915	A8MQK3	2	26,39679												188614			230386													982037,75	165547,75		83801,44	126341,62	887490,3						841952,5	1113796,2		451116,78	693400,3
7561	GIDIYFENVGGKMLDAVLLNMK 2 Oxidation (M) @0.0000000000001000000010.0 delta:3.01_+	Q8LC19_A8MQM0_Q8LPM0_Q9M1Z0	A8MQM0	4	84,49391	989434	200620	455359	745140		119420	30584,7		43314,9	174944	256587	473169	74686,3					70769,9				50368,7							731950,94	248195,73	242616,3					354966,75			340235	174460,03	55604,12	431657,16		101356,94
7562	MQGFASYDFIDR Oxidation (M) @0.100000000000.0 delta:0.0	Q8LC19_A8MQM0_Q8LPM0_Q9M1Z0	A8MQM0	2	49,034138												169801			494694													1108907,5													1039864,75
76	MTTASTPGYGIKQEDR 15.9949@M1 delta:5.1000004_+	A8MQN0	A8MQN0	3	40,746296	4,26E+07	8,23E+07	2,92E+07	4,34E+07	8,96E+08	1,01E+09	4072930	6468350	2773950	4,30E+07	7896050	1847990	6,90E+07	8855690	8623660	3,19E+07	1,10E+08	1,59E+08	5,63E+07	460942	4,47E+07	5,14E+07	8206980	1,40E+07	8,46E+07	2,41E+07	2,04E+08		1,20E+07	1,25E+08	2,69E+07	4,03E+07		217514,61	3,85E+07	1,62E+08	3,01E+08	8,33E+07			4,33E+07		498757,06	1,42E+08
77	MTTASTPGYGIKQEDR 15.9949@M1 delta:9.0	A8MQN0	A8MQN0	3	41,619946		353853											258142				334551	1224240			282471				1100860							515837				2601688,5
135	VRTVSAANLSFVEDTAR_+	B4F7Q8_A8MQQ4_F4HUW0_Q9C7E4	A8MQQ4	3	75,73234	128355			277807		311329	308357	557176	428479	434076							146252			215435			40854,7					158731,81	113150,03	669309,75		724264,44	525885,75	770878,5	94175,97	326723,34		332264,44	175389,34			326380,94	119273,484	96455,26
78	VGSSEAALLAK	A8MQR4_Q307Z8_SW.m.992_SW.g1026.t1_SM.m.2065_SM.g2185.t1_DES.m.3098_DES.g3258.t1_O04204_Q42112_P57691_P400040514	A8MQR4	2	40,72924
6824	GTVEIITPVELIK	Q307Z8_SW.m.992_SW.g1026.t1_SM.m.2065_SM.g2185.t1_DES.m.3098_DES.g3258.t1_P400040514_O04204_Q42112_P57691_A8MQR4_P400051590	A8MQR4	2	71,12107																												854990,5													688700,5
2421	DDLKDVAAAK_+	F4K873_F4K874_F4K875_A8MQY4_B9DHN2_P42737	A8MQY4	2	19,156834	1989610	1785080	739886	949654	104573	3300000	116841	162165	97970,3	287205	334383	384816	630631	332937	848848	552458	364770	2000670	15862,8		271290	161099		21817,3	56199,6	33516,2	2529133	2097448,8	1245142,4	1451207,6	928499	927164,25			1244145	1722659,9	1310782,1	1129541,2			962851,2			2361293,5
6623	LDEYLLK_+	Q0WMS5_A8MQY5_Q8S948_Q9SYN0	A8MQY5	2	47,171135		5,35E+07										3,77E+07			1,07E+08												5,62E+07	3,61E+08	1,02E+08				1,50E+08	1,30E+08	6,18E+07	1,01E+08			3,26E+08	2,35E+08	1,20E+08	1,86E+08	1,93E+08	2,81E+07
10940	DWREDGIVSPVK	SW.g188.t1_SW.m.188_SM.m.628_SM.g648.t1_SM.g649.t1_DES.m.1711_DES.g1781.t1_DES.g1782.t1_C3RSF4_F4J5J9_F4JYX9_A8MQZ1_Q8H166_Q8RWQ9_B9DG56	A8MQZ1	2	51,053528							154989	226830	242097		344591		756634	202766									205258	674657		161832		2792485,5	995193,25					720826,3		1539417,1		615120,06			2933065		1746182,5
10941	DWREDGIVSPVK_+	SW.g188.t1_SW.m.188_SM.m.628_SM.g648.t1_SM.g649.t1_DES.m.1711_DES.g1781.t1_DES.g1782.t1_C3RSF4_F4J5J9_F4JYX9_A8MQZ1_Q8H166_Q8RWQ9_B9DG56	A8MQZ1	3	50,992016		400737	142750				263773	319804	585419	205679			820136	228989	670143	131885		132812	358615	168425	225558	207086	227450	653866	398255	192186		2398116,2	825135,56			394633,66	781554,2	881088,9					2532398,5	2584110,5		1110278,4	1599115,1	769878,9
7720	TNTGMNPELSCVDESGK 15.9949@M5 delta:4.5	Q94AW9_A8MQZ8	A8MQZ8	3	65,132195							1025040	987180	1054790		819713	890759	807464		1863570				901407	1524850			1486180	2457870		543456														2201517,2	2462752,2	1399658,4
79	AEATDVANAVLDGSDAILLGAETLR	A8MR07_Q8LFE1_Q9LF93_Q9SJQ0_Q94KE3_DES.m.764_DES.m.765_DES.m.766_DES.g788.t1_SM.m.867_SM.m.868_SM.g906.t1_SW.m.1114_SW.g1132.t1	A8MR07	3	93,03241	59117,2	48632,2	32558,1				42188,8	36052,1	52589,3		17737,1	186132,2	175868,5			122764			295441	61353,8			62018,9	134947	25149,7	21850,6						72477,15	84828,59	86905,43	31474,355	105643,57			525052,2	532988	193369,16	120034,78	260913,14
80	AEATDVANAVLDGSDAILLGAETLR	A8MR07_Q9LF93_Q94KE3_DES.m.764_DES.g788.t1_SM.m.867_SM.g906.t1_SW.m.1114_SW.g1132.t1_Q8LFE1_Q9SJQ0_DES.m.765_DES.m.766_SM.m.868	A8MR07	2	93,001114				52740,9			38776,2		34636,7			109452	112048,7			155654		70615,5	116623	88539,1				153571										278670,47						1025604,6	277011,2	222250,55	416665,9
6907	LVPVGYGIK	Q3HVP7_Q6L4C2_Q9FR30_Q9SCX3_Q9SI20_Q29PY2_Q84WM9_Q308A7_SM.m.447_SM.g455.t1_SM.m.1350_SM.g1431.t1_DES.m.2456_SW.m.2475_DES.g2560.t1_SW.g2565.t1_Q39124_P400017263_P400039008_P400047626_B3LF87_Q3HVL1_A8MRC4_SW.g1277.t1_SW.m.1281_DES.m.1945_DES.g2032.t1_DES.g2033.t1_Q42109_P48006	A8MRC4	2	47,726147												900117																6400410,5			201684,22	358257,53	1836195,8
7176	ANTFVAEVLGLDPR	Q645M9_SM.g1792.t1_P400009092_SW.g437.t1_DES.g3420.t1_B3H560_F4KDZ4_A8MRP1_Q9ZP05_Q93ZA7_P400018361_P400018362_P400018363_SW.g13482.t1_SW.m.13737_SM.g14753.t1_SM.m.14974_DES.g16787.t1_DES.m.17061	A8MRP1	2	78,769226							271583	2349620	180900		141156	1562560	4440560		5953470				2682650	1154320				5186260		2692480		1,44E+07
7178	ANTFVAEVLGLDPR	Q645M9_SM.g1792.t1_P400009092_SW.g437.t1_DES.g3420.t1_F4KDZ4_Q9ZP05_Q93ZA7_P400018362_P400018363_B3H560_A8MRP1_P400018361_SW.g13482.t1_SW.m.13737_SM.g14753.t1_SM.m.14974_DES.g16787.t1_DES.m.17061	A8MRP1	3	78,431		156966	68274	40311,9		123896	112753	156736	96130,7	46600,2	71803,5	181408			436818	31488,4	31255,6	25072,7	66202,7	130543	112203				224836	135456	73869,13	657541,2	94122,82	46114,227			151081,89	78878,34	32693,238	91580,51	26794,715	28318,586	223083,72	263676,75		201375,88	303005,28
12312	TLLVADPR	SW.m.979_SM.m.1005_SW.g1011.t1_SM.g1046.t1_DES.m.3101_DES.g3262.t1_DES.m.5192_DES.g5369.t1_SM.m.5655_SM.g5779.t1_SW.g14513.t1_SW.m.14809_P400007371_SW.m.779_SM.m.807_SW.g812.t1_SM.g845.t1_DES.m.1908_DES.m.1909_DES.g1980.t1_DES.g1981.t1_P400052338_A8MRX2_Q9SK22_Q42340_Q9M8X9	A8MRX2	2	42,847485	765537	695987		1456140			762086	959276	795442	673842				776882	718381	1276470	956437	1190560			833800				957527			1989780,8
12313	TAVAVTHCK	SW.m.979_SM.m.1005_SW.g1011.t1_SM.g1046.t1_DES.m.3101_DES.g3262.t1_DES.m.5192_DES.g5369.t1_SM.m.5655_SM.g5779.t1_SW.g14513.t1_SW.m.14809_P400007371_SW.m.779_SM.m.807_SW.g812.t1_SM.g845.t1_DES.m.1908_DES.m.1909_DES.g1980.t1_DES.g1981.t1_P400052338_F4JWM1_A8MRX2_Q9SK22_Q42340	A8MRX2	2	18,925125
81	MTTQTCNVFMFVAILTMMFSAHIAQSNSLTMCVK 15.9949@M18 15.9949@M31 delta:3.499998	A8MRY8	A8MRY8	3	69,14394	972293	648722	598937	1379520		251314	178543	430432	214124		451507			417917	511562	411002		366950		164588	108809						836052,8	1156426,6	2089559,6		1588637	1062127,4	1828209,6	1440489,4	1729942,6	1943297,9	2947355,5	4434801	1318602	1352433,2	390205,62	1324641,6	1102104,4	183737,81
11882	DHTVSATHGDMDQNTR	SW.m.393_SW.g405.t1_SM.m.3424_SM.g3600.t1_DES.g23496.t1_DES.m.24394_SW.m.26347_Q40465_Q40467_Q40468_Q40470_Q40471_P41379_P41382_P400059964_Q9CAI7_SW.m.389_SW.m.390_SW.g401.t1_SW.g402.t1_DES.m.3256_DES.g3442.t1_SM.g24103.t1_SM.g24104.t1_SW.g24945.t1_SM.m.25057_SM.m.25058_Q40466_Q40469_P41381_P400008692_P400014413_P400051014_P400051017_C0Z2Q9_F4HV96_F4JEL4_F4JEL5_A8MRZ7_B9DHY5_B9DI27_P41376_P41377	A8MRZ7	3	24,143536																												177935,5						20355,28							45177,39
11884	VLITTDLLAR_+	SW.m.393_SW.g405.t1_SW.g406.t1_SM.m.3424_SM.g3600.t1_Q40465_Q40467_P41379_DES.g23496.t1_DES.m.24394_SW.m.26347_DES.g33812.t1_Q40468_Q40470_Q40471_P41382_P400059964_F4JEL5_A8MRZ7_B9DI27_Q40469_P41376_P400014413_P400051014_P400051017_C0Z2Q9_F4HV96_F4JEL4_B9DHY5_Q9CAI7_SW.m.389_SW.m.390_SW.g401.t1_SW.g402.t1_DES.m.3256_DES.g3442.t1_SM.g24103.t1_SM.g24104.t1_SW.g24945.t1_SM.m.25057_SM.m.25058_Q40466_…	A8MRZ7	2	61,773		214497				205503	279226	299732	356944			467578	357995		630221			176568	212291	394204	145084	101642		509672	205734			1742954,6	279571,84	474024,12			773205,6	998932,5	211876	616795,6	202903,8	303074,9	846171,44	3200393,8	1767357	1371848,5	1140342,8
8316	LALAPSSLFNSKSGDK	Q9SX29_A8MS26	A8MS26	2	76,644295													693198						526958				150682					816861,3				194376,98	866204,8	487348,03					3250095,2	4103415,5	2212651,2		2516645	188892,97
2301	IPVFLDGGVRR	E1AXT8_Q2V3V9_Q9LRR9_Q9LRR9-2_P400036811_B3H4B8_A8MS37_SW.g898.t1_SM.g2305.t1_DES.g2615.t1_O49506_O49506-2_P400048099_SM.m.765_SM.g804.t1_SW.m.1033_SW.g1062.t1_DES.m.2873_DES.g3008.t1_Q43775	A8MS37	3	51,306255	379751	461954	113840	350892	1471000	696530	2404280	2367420	2670370			2391580	3495040			640369			1640420	3490050		2177140			1820100	1562300	165680	2725857,8		1200939,8	577633,3	495312,12		937256,6	221338,23	1494349				2912711,2	8705735	2613271,8	3256973,5	1565368
5782	QLDYVPATISALEEVVK -17.0265@Q1 delta:19.599998_+	P400048099_DES.g3008.t1_DES.m.2873_SW.g1062.t1_SW.m.1033_SM.g804.t1_SM.m.765_Q43775_Q9LRR9_Q9LRR9-2_Q9LRS0_Q2V3V9_A8MS37_B3H4B8_F4JFV6_O24500	A8MS37	2	98,73553													103008		242526					176883				208899			126051,75	2966625	401948,8	260654,36		52584,16	640527,75	452557,75	242783,78	441319,72	98058,44	133655,6	1118074,6	1381092,6	2742258,2	1635772,8	1787983,1	362310,44
5783	AASAAGTIMTLSSWATSSVEEVASTGPGIR	P400048099_SM.m.765_SM.g804.t1_SW.m.1033_SW.g1062.t1_DES.m.2873_DES.g3008.t1_E1AXT8_O82077_F4JFV6_Q9LRS0_Q43775_Q2V3V9_Q9LRR9_Q9LRR9-2_B3H4B8_A8MS37	A8MS37	2	96,9338	248669,7	69407,8	90469,9	38951,2								61928,7	51629,7		344353,7				16446,9	96454,8				278824				1417455,6	194465,78				220107,55	252891,31	108137,66	244121,66				326188,44	518761,28	431328,44	375620,53	80525,08
5785	AIALTVDTPR	P400048099_SM.m.765_SM.g804.t1_SW.m.1033_SW.g1062.t1_DES.m.2873_DES.g3008.t1_Q43775_Q2V3V9_B3H4B8_F4JFV6_A8MS37_Q9LRR9_Q9LRR9-2_Q9LRS0_O49506_O49506-2_P400013302_P400036811_Q4W8D1_P400013303_P400013305_E1AXT8	A8MS37	2	47,367344	867203	1298030	659888	554859	842881	1946730	2062570	2408570	2894620	282553	1290660	3974670		778038	7834370					2385920						87320,7	637783,3	1,95E+07					6217409	7121402,5	1232484	3740580,5	505621,1					1,69E+07
10411	IDMTTTVLGFK	SM.m.765_SM.g804.t1_DES.m.2873_DES.g3008.t1_Q2V3V9_Q9LRR9_Q9LRR9-2_B3H4B8_A8MS37_SW.m.1033_SW.g1062.t1_P400048099	A8MS37	2	65,13012															4420230					882060				1209830				9152394								6657534					1,28E+07	1,02E+07	8790788
10412	AASAAGTIMTLSSWATSSVEEVASTGPGIR	SM.m.765_SM.g804.t1_DES.m.2873_DES.g3008.t1_Q43775_E1AXT8_O82077_F4JFV6_Q9LRS0_P400048099_SW.m.1033_SW.g1062.t1_Q2V3V9_Q9LRR9_Q9LRR9-2_B3H4B8_A8MS37	A8MS37	3	96,82095		171814																			102821			385912	181745	65101,1		1882814,6	286447,34				414535,78	340418,25	173175,38	336378,4	51579,65	100972,22	1203414,4		726159,7	583357,3	613793,1	150798,08
10414	IPVFLDGGVRR	SM.m.765_SM.g804.t1_DES.m.2873_DES.g3008.t1_Q43775_E1AXT8_SW.g898.t1_SM.g2305.t1_DES.g2615.t1_SW.m.1033_SW.g1062.t1_P400048099_Q2V3V9_Q9LRR9_Q9LRR9-2_B3H4B8_A8MS37_O49506_O49506-2_P400036811	A8MS37	2	51,517937							302293	285729	336806		124666		427062		607243				262963	520573			594509	1034740	290879	239351		676669											344402,88	463459,44	2231919,5	650571,1	927000,8	329697,7
10416	AASAAGTIMTLSSWATSSVEEVASTGPGIR	SM.m.765_SM.g804.t1_DES.m.2873_DES.g3008.t1_Q43775_F4JFV6_Q9LRS0_SW.m.1033_SW.g1062.t1_P400048099_E1AXT8_O82077_Q2V3V9_Q9LRR9_Q9LRR9-2_B3H4B8_A8MS37	A8MS37	4	96,904274		126908									23735,3		86080,6	36875,3	231114	33808,6				80131,8				124224	110823		54099,5	592416,4	98300,47	13064,822			110001,414		47800,766	64366,215			369725,12	299089,5	268286,38	192011,25	208033,38	41570,477
10417	AASAAGTIMTLSSWATSSVEEVASTGPGIR Oxidation (M) @0.000000001000000000000000000000.0 delta:21.43	SM.m.765_SM.g804.t1_DES.m.2873_DES.g3008.t1_Q43775_F4JFV6_Q9LRS0_SW.m.1033_SW.g1062.t1_P400048099_E1AXT8_O82077_Q2V3V9_Q9LRR9_Q9LRR9-2_B3H4B8_A8MS37	A8MS37	2	91,83179															44466,8					24147								542249,25					153723,78	123823,41						187598,72	449338,44	306111,66	97584,9
10418	AASAAGTIMTLSSWATSSVEEVASTGPGIR Oxidation (M) @0.000000001000000000000000000000.0_+	SM.m.765_SM.g804.t1_DES.m.2873_DES.g3008.t1_Q43775_Q2V3V9_Q9LRR9_Q9LRR9-2_B3H4B8_A8MS37_F4JFV6_Q9LRS0_SW.m.1033_SW.g1062.t1_P400048099_E1AXT8_O82077	A8MS37	4	92,08389																																										50171,742
10419	IPVFLDGGVR	SM.m.765_SM.g804.t1_DES.m.2873_DES.g3008.t1_Q43775_SW.g898.t1_SM.g2305.t1_DES.g2615.t1_SW.m.1033_SW.g1062.t1_P400048099_E1AXT8_Q2V3V9_Q9LRR9_Q9LRR9-2_B3H4B8_A8MS37_P400036811_O49506_O49506-2	A8MS37	2	59,40271															6930440				1757470					5133190															1,28E+07	1,18E+07
10426	QLDYVPATISALEEVVK_+	SM.m.765_SM.g804.t1_DES.m.2873_DES.g3008.t1_SW.m.1033_SW.g1062.t1_Q43775_F4JFV6_Q9LRS0_P400048099_Q2V3V9_Q9LRR9_Q9LRR9-2_B3H4B8_A8MS37_O24500	A8MS37	3	84,703926	121846	216152	176607	102308		127702	368766	313761	306282		170720	541351	574417	193068	886860	114783	58519,2	95324,6	235460	627766	295500	146210	679328	870108	427268	256202			202660,39			57731,953	262574,9	191276,56							839629,44		617608,06	94251,42
10433	QLDYVPATISALEEVVK	SM.m.765_SM.g804.t1_SW.m.1033_SW.g1062.t1_DES.m.2873_DES.g3008.t1_Q43775_F4JFV6_Q9LRS0_O24500_P400048099_Q2V3V9_Q9LRR9_Q9LRR9-2_A8MS37_B3H4B8	A8MS37	2	84,51864												590052		226717	2610060	255088						991097			836526			5603290,5	757591,5				2720693,8	2094887,6	462085,06				3006382,2	4586638	3409033	2257378,5	3284263	289869,34
10639	ALALGASGIFIGR	SW.g1062.t1_SW.m.1033_DES.g3008.t1_DES.m.2873_SM.g804.t1_SM.m.765_P400048099_Q43775_E1AXT8_Q9LRR9_Q9LRR9-2_Q2V3V9_A8MS37_B3H4B8_Q9LRS0_F4JFV6	A8MS37	2	66,45369																																							5096440,5	5870750,5			3730449
11407	IDMTTTVLGFK Oxidation (M) @0.00100000000.0 delta:43.2_+	SW.m.1033_SW.g1062.t1_SM.m.765_SM.g804.t1_DES.m.2873_DES.g3008.t1_P400048099_Q2V3V9_B3H4B8_A8MS37_Q9LRR9_Q9LRR9-2	A8MS37	2	54,22354									150454			651832	394568		883509									203967										1627840,2					2395785,5	1838418,9	1756172	3069088,5	2475633,2
82	RITACSHCFHVDCIDPWLMK_+	A8MS73_O80498	A8MS73	2	45,99718	2,98E+07	1,59E+07	2,02E+07	2,29E+07	4032490	2,92E+07	9136940	1,93E+07	1,87E+07	3,92E+07	1,66E+07	1,91E+07	2,01E+07	9338696	1,79E+07	3,24E+07	5121110	1,63E+07	2,09E+07	4878560	8220817	1,98E+07	2051500	1,26E+07	1,83E+07	7061690	2,66E+07	3,34E+07	3,40E+07	4,82E+07	7,41E+07	6,40E+07	5,20E+07	5,04E+07	4,65E+07	4,17E+07	4,96E+07	8,77E+07	6,04E+07	6,64E+07	4,86E+07	3,53E+07	4,47E+07	6,56E+07
6615	STTTGHLIYK	Q0WL56_Q0WSD5_Q2PYY2_Q2V985_Q2XPW0_Q2XTC2_F4HUA0_A8MSE8_Q8GTY0_Q8H9C0_Q8VZE8_Q8W4H7_B9DGN1_Q9ASU9_Q9C5L4_Q9ZWH9_Q38HT2_Q38HV1_SW.g528.t1_SM.m.656_SM.g681.t1_DES.g1351.t1_SM.g2249.t1_SW.m.2398_SW.m.2399_SW.g2476.t1_SW.g2478.t1_DES.m.2925_DES.m.2926_DES.g3070.t1_DES.g3071.t1_P13905_P17786_Q39093_P43643_P93769_P94007_P94008_P94009_P400014283_P400034197_P400036104_P400036109_P400036110_P400036111_P40…	A8MSE8	2	31,044199					139393	545447												3388860
6726	IGGIGTVPVGR	Q2PYY2_Q2V985_Q2XTC2_Q8H9C0_P400014283_P400036104_P400036110_P400036111_P400040247_P400040249_P17786_P400034197_Q38HV1_Q2XPW0_Q38HV3_Q38HT2_Q9ZWH9_Q0WL56_Q0WSD5_F4HUA0_A8MSE8_Q8GTY0_Q8VZE8_Q8W4H7_B9DGN1_Q9ASU9_P13905_Q39093_Q9LN13_Q9C5L4_Q38JJ0_Q69GY4_P400036103_Q84NI8_Q94AD0_SM.m.659_SM.g684.t1_SM.g19277.t1_SM.m.19723_SW.g2485.t1_SW.g2486.t1_DES.g18754.t1_Q9XEV9_C0Z2H0_SW.m.2403_SW.g2482.t1_SW.g…	A8MSE8	2	45,181465		937819	387770			2840580								344163	1,08E+07			1115690			1306000	627281					1305882,6	3,53E+07	1473340,6	2140137				2229404,5	898968,56	3544463					9887101	2937809	2506174,2	3110738,2
6728	EVSSYLKK	Q2PYY2_Q2V985_Q2XTC2_Q8H9C0_Q38HT2_Q38HV3_Q69GY4_P400014283_P400036103_P400036104_P400036110_P400036111_P400040247_P400040249_P17786_P400034197_Q38HV1_SM.m.659_SM.g684.t1_SM.g19277.t1_SM.m.19723_Q2XPW0_Q38JJ0_Q9ZWH9_Q0WL56_Q0WSD5_F4HUA0_A8MSE8_Q8GTY0_Q8VZE8_Q8W4H7_B9DGN1_Q9ASU9_Q9C5L4_Q94AD0_P13905_Q39093_Q9LN13_DES.g3074.t1_P400036109_SW.m.2398_SW.g2476.t1_DES.m.2925_DES.m.2926_DES.g3070.t1_DES.…	A8MSE8	2	29,91117															394821									44988,2
6730	YYCTVIDAPGHR	Q2PYY2_Q2V985_Q2XTC2_Q8H9C0_Q38HV3_P400014283_P400036104_P400036110_P400036111_P400040247_P400040249_Q2XPW0_Q38JJ0_P17786_Q9ZWH9_Q38HV1_P400034197_Q0WL56_Q0WSD5_F4HUA0_Q8GTY0_Q8VZE8_Q8W4H7_B9DGN1_Q9ASU9_P13905_Q39093_A8MSE8_Q9LN13_P400036109_Q9C5L4_SW.m.2398_SW.g2476.t1_DES.m.2925_DES.m.2926_DES.g3070.t1_SW.m.2399_SW.m.2402_SW.g2478.t1_SW.g2481.t1_DES.g3071.t1_SM.m.656_SM.g681.t1_P94007_P43643_P9…	A8MSE8	3	40,90591	76805,3			168267	160989	2799456				369852		138067		126399	785524	272597	317021				583507	255415					2657769,8	4958007,5		357745,2	409995,1					316433,72								644858,06
6732	EVSSYLK	Q2PYY2_Q2V985_Q2XTC2_Q8H9C0_Q38HV3_P400014283_P400036104_P400036110_P400036111_P400040247_P400040249_Q2XPW0_Q38JJ0_P17786_Q9ZWH9_Q38HV1_P400034197_Q38HT2_Q69GY4_P400036103_Q0WL56_Q0WSD5_F4HUA0_Q8GTY0_Q8VZE8_Q8W4H7_B9DGN1_Q9ASU9_P13905_Q39093_A8MSE8_Q9LN13_Q94AD0_P400036109_Q9C5L4_SW.m.2398_SW.g2476.t1_DES.m.2925_DES.m.2926_DES.g3070.t1_SM.m.659_SM.g684.t1_SM.g19277.t1_SM.m.19723_DES.g3074.t1_DES.…	A8MSE8	2	35,606266		303078						72557,7				252325		89486,9	2284400						248230	90952			129255		331831,6	1,14E+07	710385,2				629175	712106,7		776794,7		74794,21			3348024,2		223981,77	535564,5
6731	STNLDWYK	Q2PYY2_Q2V985_Q2XTC2_Q8H9C0_Q38HV3_P400014283_P400036104_P400036110_P400036111_P400040247_P400040249_Q2XPW0_Q38JJ0_P17786_Q9ZWH9_Q38HV1_P400034197_Q38HT2_Q69GY4_P400036103_Q0WL56_Q0WSD5_F4HUA0_Q8GTY0_Q8VZE8_Q8W4H7_B9DGN1_Q9ASU9_P13905_Q39093_A8MSE8_Q9LN13_Q94AD0_P400036109_Q9C5L4_SM.m.659_SM.g684.t1_SM.g19277.t1_SM.m.19723_C0Z2H0_DES.g3074.t1_P43643_P93769_Q6XX19_Q84NI8_Q9XEV9	A8MSE8	2	48,394073		528336	98865,8					61143,1		254528					3945750		263185	295817			157015	172338		258049			2331247,8	1,16E+07	1000463,75	1173814,4		979339,94		1042797,8	605279,6	1595841,2					3128241,2			820331,6
6733	QMICCCNK	Q2PYY2_Q2V985_Q2XTC2_Q8H9C0_Q38HV3_P400014283_P400036104_P400036110_P400036111_P400040247_P400040249_Q2XPW0_Q38JJ0_P400034197_P17786_Q9ZWH9_Q38HV1_Q0WL56_Q0WSD5_F4HUA0_A8MSE8_Q8GTY0_Q8W4H7_B9DGN1_Q9ASU9_Q9C5L4_Q94AD0_P13905_Q39093_Q9LN13_P400036109_SW.m.2398_SW.g2476.t1_DES.m.2925_DES.m.2926_DES.g3070.t1_DES.g3075.t1_SM.g686.t1_SM.g688.t1_SM.g690.t1_SW.m.2399_SW.m.2402_SW.g2478.t1_SW.g2481.t1_DES…	A8MSE8	2	25,348135															182549													516245,22						25457,549							116399,195
6734	EHALLAFTLGVK	Q2PYY2_Q2V985_Q2XTC2_Q8H9C0_Q38HV3_P400014283_P400036104_P400036110_P400036111_P400040247_P400040249_Q2XPW0_Q9ZWH9_P17786_Q38HV1_Q0WL56_Q0WSD5_F4HUA0_A8MSE8_Q8GTY0_Q8VZE8_Q8W4H7_B9DGN1_Q9ASU9_Q94AD0_P13905_Q39093_Q9LN13_P400036109_SW.m.2398_SW.g2476.t1_DES.m.2925_DES.m.2926_DES.g3070.t1_SW.m.2399_SW.m.2402_SW.g2478.t1_SW.g2481.t1_DES.g3071.t1_SM.g686.t1_SM.g688.t1_SM.g690.t1_DES.g34741.t1_P43643_…	A8MSE8	2	63,59789									59806			200649			781713					57342,8																					1167687,8	383778,44		322293,66
6735	EHALLAFTLGVK	Q2PYY2_Q2V985_Q2XTC2_Q8H9C0_Q38HV3_P400014283_P400036104_P400036110_P400036111_P400040247_P400040249_Q2XPW0_Q9ZWH9_P17786_Q38HV1_Q0WL56_Q0WSD5_F4HUA0_A8MSE8_Q8GTY0_Q8VZE8_Q8W4H7_B9DGN1_Q9ASU9_Q94AD0_P13905_Q39093_Q9LN13_P400036109_SW.m.2398_SW.g2476.t1_DES.m.2925_DES.m.2926_DES.g3070.t1_SW.m.2399_SW.m.2402_SW.g2478.t1_SW.g2481.t1_DES.g3071.t1_SM.g686.t1_SM.g688.t1_SM.g690.t1_DES.g34741.t1_P43643_…	A8MSE8	3	63,51371	71009,8	277609	113410	138778		193174		109884		168729	29305,8	550044		84439,3	1820680	134827,69		123473			371649,7	171872,5		42754,1	356784	185690	324516,97	4239493,5	261417,92	166907,42		138193,97	214382,55	419173,25	161630,2	383093,53	108118,28			77102,46	1503541,9	607159,2	95506,125	309063,88
6736	LPLQDVYK	Q2PYY2_Q2V985_Q2XTC2_Q8H9C0_Q38HV3_P400014283_P400036104_P400036110_P400036111_P400040247_P400040249_Q38HT2_Q69GY4_P400036103_Q2XPW0_Q38JJ0_P400034197_P17786_Q84NI8_Q9ZWH9_Q38HV1_SM.m.659_SM.g684.t1_SM.g19277.t1_SM.m.19723_Q0WL56_Q0WSD5_F4HUA0_A8MSE8_Q8GTY0_Q8W4H7_B9DGN1_Q9ASU9_Q9C5L4_Q94AD0_P13905_Q39093_Q9LN13_Q9XEV9_Q8VZE8_C0Z2H0_SW.g2485.t1_SW.g2486.t1_DES.g18754.t1_DES.g3074.t1_P43643_P93769…	A8MSE8	2	48,39659		912308	284916	273882		1522220								257420	7391030	243454		486763										2,59E+07								2172495,5					8378541	2873095,5
7800	SMLGSDSSVTDYPGK 15.9949@M2 delta:1.6000004	Q9FGF0_A8MSE9_F4KDP8	A8MSE9	2	17,903873	70148	214916													27051,9												48695,777	198238,48	164244	55087,055	114142,62		219000,36	182978,39	237462,31	237384,61	165820,67	38060,277	71116,484		57835,242	72537,99
3363	VLVIGGGDGGVLR	P400007344_P400041926_Q9ZUB3_O48661_O48660_Q9ZS45_Q93X16_F4I7M4_Q5PNT7_Q71S26_F4I7M5_A8R0T1_DES.g1032.t1_DES.m.993_DES.m.17088_SW.g225.t1_SW.m.22867_SW.m.220_SM.g2411.t1_SM.g16751.t1_SM.m.2273_SM.m.16981	A8R0T1	2	55,409355							99411,2	134057				288381							178412	179920								702904,94					359562,34	464398,06					936354,56			569485,25	751552
83	EGDIDKYHDFWGYEFNK	A8T2N1	A8T2N1	2	25,200356	1023900	1191260	1209370	1027400	204905	9566380	170526	247922	149575	582966	522147	382184	1088050	424092	223380	662627	379785	522679	18358,7		420596	121788	16616,6	9735,72	68254,4	33069,2	2332266,2	1714888,6	1718241,9	2136044,8	1270970,1	654726,44	914120,44	351209,1	2366238,2	2131209,5	1854101,2	1985850	2041462,8	3363157,8	1087873,9	405704,56	1727361,8	4693619
85	AVVVHADPDDLGKGGHELSK	A8UDS9_Q9AT13_Q93XN9_SW.g1387.t1_SW.m.1389_SM.m.2403_SM.g2554.t1_DES.m.3235_DES.g3419.t1_P14830_P27082_Q43779_P400018842_C0JPM7	A8UDS9	4	38,820305					436601		516064	441066	377457	347234		500153					405957		349874	33051,3			103996		103765						988444,3					51215,062	793999	756796,1
86	NQAESVVYQTEK_+	A8W7B5_Q6L5N6_DES.g32286.t1_SW.g33088.t1_DES.m.35508	A8W7B5	2	25,437424	518897	355041	456526	545302	16337,4		119254	304389	207215	70479,2	185370	346974	159051	284668	344568	282862	67930,8	274148	6185,14	5588,1	63581,9	34552,2			12166,9	5715,24	547403,44	1503663,4	1982154,8	644660,9	418107,03	437726,97	2663840,5	1379316,8	1052618,8	815891,5	879047,06	433621,84	809416,5	1272297,2	275562,4	788602,75	786303,7	1101754,1
10240	KLVDDASK	SM.m.596_SM.g626.t1_SW.m.2710_SW.g2811.t1_DES.m.2967_DES.g3114.t1_P400043144_A8W7B5_SM.g31929.t1_SM.m.35026_P400048006	A8W7B5	2	17,544527																																									310374,75	122575,43
10248	NTTLPTSK	SM.m.596_SM.g626.t1_SW.m.2710_SW.g2811.t1_DES.m.2967_DES.g3114.t1_Q6L5N6_DES.g32286.t1_DES.m.35508_P400043144_Q9LTX9_Q9M637_Q9STW6_A8W7B5	A8W7B5	2	24,718712																			11312,5	16699,2			17617,3	29123,2		14187,3
6686	IFNVLGEPVDNLGPVDTSTTSPIHR	Q2MI93_Q2MII0_Q2VEH0_Q3C1J5_A8Y660_A8Y661_A8Y662_A8Y664_A8Y666_A8Y668_A8Y669_A8Y670_A8Y671_A8Y673_A8Y677_A8Y678_A8Y679_A8Y680_A8Y681_A8Y682_A8Y683_A8Y684_A8Y685_A8Y686_A8Y687_A8Y688_A8Y689_A8Y690_A8Y691_A8Y692_A8Y693_A8Y694_A8Y695_A8Y696_A8Y697_A8Y698_A8Y699_A8Y6A3_A8Y6A4_A8Y6A5_A8Y6P9_A8Y6S9_A8Y6T1_A8Y6T2_A8Y6T7_A8Y6V6_A8Y6V7_Q9MTX5_Q9SCB5_Q71V35_DES.g230.t1_SM.g271.t1_SW.g724.t1_P00826_P26531_P…	A8Y660	3	68,54083															2086720													4599766,5					790809,44	1187576,5					1634595,1	1391725	2167889,2	2221907,8	1576128,6
6688	IGLFGGAGVGK	Q2MI93_Q2MII0_Q2VEH0_Q3C1J5_P69369_P69370_A8Y660_A8Y661_A8Y662_A8Y664_A8Y666_A8Y668_A8Y669_A8Y670_A8Y671_A8Y673_A8Y677_A8Y678_A8Y679_A8Y680_A8Y681_A8Y682_A8Y683_A8Y684_A8Y685_A8Y686_A8Y687_A8Y688_A8Y689_A8Y690_A8Y691_A8Y692_A8Y693_A8Y694_A8Y695_A8Y696_A8Y697_A8Y698_A8Y699_A8Y6A3_A8Y6A4_A8Y6A5_A8Y6P9_A8Y6S9_A8Y6T1_A8Y6T2_A8Y6T7_A8Y6V6_A8Y6V7_Q9MTX5_Q9SCB5_DES.g230.t1_SM.g271.t1_SW.g724.t1_P26531_P…	A8Y660	2	53,98593		307261	117925						594963			670134	571153	212007	1219680				397144				441160	907898	782907			3065794											1704419,1	1801867,1	2793328,2		1889014,4
6687	TVLIMELINNIAK	Q2MI93_Q2MII0_Q2VEH0_Q3C1J5_P69369_P69370_A8Y660_A8Y661_A8Y662_A8Y664_A8Y666_A8Y668_A8Y669_A8Y670_A8Y671_A8Y673_A8Y677_A8Y678_A8Y679_A8Y680_A8Y681_A8Y682_A8Y683_A8Y684_A8Y685_A8Y686_A8Y687_A8Y688_A8Y689_A8Y690_A8Y691_A8Y692_A8Y693_A8Y694_A8Y695_A8Y696_A8Y697_A8Y698_A8Y699_A8Y6A3_A8Y6A4_A8Y6A5_A8Y6P9_A8Y6S9_A8Y6T1_A8Y6T2_A8Y6T7_A8Y6V6_A8Y6V7_Q9MTX5_Q9SCB5_DES.g230.t1_SM.g271.t1_SW.g724.t1_P26531_P…	A8Y660	2	91,1274	93599,2	210134	63107,6	97605,9	73393,8	189023	167888	174740	181459	50528,5		296014			857097		80482,7		223111	592793			346106	884635	753665	170351		2191350,5			118928,47		221738,56	354210,44	133597,56	441816,28			824520,44	849217,1	1308284,1	538636,2	770061,94	159034,66
6786	ESGVINKENIAESK	Q2VEH0_A8Y669_A8Y670_A8Y6V6_DES.g230.t1_SM.g271.t1_SW.g724.t1_Q2MI93_Q2MII0_A8Y660_A8Y661_A8Y662_A8Y664_A8Y666_A8Y668_A8Y671_A8Y673_A8Y677_A8Y678_A8Y679_A8Y680_A8Y681_A8Y682_A8Y683_A8Y684_A8Y685_A8Y686_A8Y687_A8Y688_A8Y689_A8Y690_A8Y691_A8Y692_A8Y693_A8Y694_A8Y695_A8Y696_A8Y697_A8Y698_A8Y699_A8Y6A3_A8Y6A4_A8Y6A5_A8Y6P9_A8Y6S9_A8Y6V7_Q9MTX5_Q9SCB5_C4PBC5_C4PBC6_A8Y6A0_A8Y6R3_Q69GY3_P400001921	A8Y660	3	32,01804			69959,2		34907,4			80160,9	67195,9	41483,6	61747,5	141460	140385		220200					10004								528371,75	78741,71					89575,14							545084			153483,92
6788	IVGEEHYETAQR	Q2VEH0_A8Y669_A8Y670_A8Y6V6_DES.g230.t1_SM.g271.t1_SW.g724.t1_Q2MI93_Q2MII0_Q3C1J5_A8Y660_A8Y661_A8Y662_A8Y664_A8Y666_A8Y668_A8Y671_A8Y673_A8Y677_A8Y678_A8Y679_A8Y680_A8Y681_A8Y682_A8Y683_A8Y684_A8Y685_A8Y686_A8Y687_A8Y688_A8Y689_A8Y690_A8Y691_A8Y692_A8Y693_A8Y694_A8Y695_A8Y696_A8Y697_A8Y698_A8Y699_A8Y6A3_A8Y6A4_A8Y6A5_A8Y6P9_A8Y6S9_A8Y6T1_A8Y6T2_A8Y6T7_A8Y6V7_Q9SCB5_P26531_P69369_P69370_Q9MTX5_Q…	A8Y660	3	30,38365		132477	49749,9	64806,4			115738		158582			148140	132143	70962,9	658008			67355,2				25361		31343,6	37236		72453,74	2178927,8	377064,56	467417,8			330020,28							734172,9	569759,94	488755,38	445168,9
6787	VVDLLAPYRR	Q2VEH0_A8Y669_A8Y670_A8Y6V6_DES.g230.t1_SM.g271.t1_SW.g724.t1_Q2MI93_Q2MII0_Q3C1J5_A8Y660_A8Y661_A8Y662_A8Y664_A8Y666_A8Y668_A8Y671_A8Y673_A8Y677_A8Y678_A8Y679_A8Y680_A8Y681_A8Y682_A8Y683_A8Y684_A8Y685_A8Y686_A8Y687_A8Y688_A8Y689_A8Y690_A8Y691_A8Y692_A8Y693_A8Y694_A8Y695_A8Y696_A8Y697_A8Y698_A8Y699_A8Y6A3_A8Y6A4_A8Y6A5_A8Y6P9_A8Y6S9_A8Y6T1_A8Y6T2_A8Y6T7_A8Y6V7_Q9SCB5_P26531_P69369_P69370_Q9MTX5_A…	A8Y660	3	52,253654		102816		53720,4			211059		250380			331395	333135	154864	684853	272040	88103		138797	430530	78160	271360	256831	596092	578455	161941	101347,74	618705,44		944665,2										426855,4		577221,75		162443,77
6789	LSIFETGIK	Q2VEH0_A8Y669_A8Y670_A8Y6V6_DES.g230.t1_SM.g271.t1_SW.g724.t1_Q2MI93_Q2MII0_Q3C1J5_C4PBC5_C4PBC6_A8Y660_A8Y661_A8Y662_A8Y664_A8Y666_A8Y668_A8Y671_A8Y673_A8Y677_A8Y678_A8Y679_A8Y680_A8Y681_A8Y682_A8Y683_A8Y684_A8Y685_A8Y686_A8Y687_A8Y688_A8Y689_A8Y690_A8Y691_A8Y692_A8Y693_A8Y694_A8Y695_A8Y696_A8Y697_A8Y698_A8Y699_A8Y6A0_A8Y6A3_A8Y6A4_A8Y6A5_A8Y6N6_A8Y6P9_A8Y6R3_A8Y6S9_A8Y6T1_A8Y6T2_A8Y6T7_A8Y6V7_Q…	A8Y660	2	59,300232		198913													926224			111516			114409				454232	77710,6
6702	AVAMSATDGLTR Oxidation (M) @0.000100000000.0 delta:1.0700002	Q2MII0_Q2VEH0_Q33C27_P26531_P69369_P69370_A8Y666_A8Y668_A8Y669_A8Y670_A8Y673_A8Y677_A8Y678_A8Y6N6_A8Y6P9_A8Y6R3_A8Y6T2_A8Y6T7_A8Y6V6_DES.g230.t1_SM.g271.t1_SW.g724.t1_Q7M2H0_Q7M2H1_A8Y662_A8Y664_A8Y671_A8Y679_A8Y681_A8Y682_A8Y683_A8Y684_A8Y685_A8Y688_A8Y689_A8Y690_A8Y692_A8Y693_A8Y694_A8Y697_A8Y698_A8Y699_A8Y6A0_A8Y6A3_A8Y6A4_A8Y6A5_A8Y6S9_A8Y6V7_Q9MTX5	A8Y662	2	61,81407			597721	445463						156850	438513	813474															316321,06						910966,75	728409,56	1292057,8			659150,75				1117411,8
87	AVAMSATDGLTRGMEVIDFGAPISVPVGGATLGR Oxidation (M) @0.0000000000000100000000000000000000.0_+	A8Y664	A8Y664	4	98,459236	57515,7																	31108,2			35813,5						350694,7	684371,7					300586,7	488003,06	214286	262585		191821,72	766855,25	555568,2			1149515,6	551752,06
88	AVAMSATDGLTRGMEVIDYGAPISVPVGGATLGR	A8Y664	A8Y664	3	98,3835																											90197,56		150253,45		63926,73		107944,664	140954,25	93183,91	91969,51			161487,12		75747,88	62420,53	474681,06	228997,25
6790	VPVGGATLGR_+	Q2VEH0_DES.g230.t1_SM.g271.t1_SW.g724.t1_A8Y669_A8Y670_A8Y6V6_Q7M2H1	A8Y669	2	35,289318															919940									218848					830452,8					1062412,6	492696,25	3924450,2		1004610,7	6438556,5	2448670	3649502,2		3430128,8
89	EGSITSIQAVYVPADDLTVPAPATTFAHLDATTVLSR	A8Y682_A8Y688_A8Y690_A8Y693_A8Y698_A8Y6A4	A8Y682	5	89,054085	501900	4659840	1453290	507002	6674060	6,55E+07	372248		145446	5926430	82288,2		712569	731655	208966	3159320	1,16E+07	2408700	150425		4013090	404446	910845	212138	2317650	404436	1487259,1	124511,164	216316,42	448877,12	213415,36	252091,52			188346,06	408871,3	1325351		257688,66				158521,22	272785,47
90	EGSITSIQAVYVPADDLTVPAPATTFAHLDATTVLSR_+	A8Y698_A8Y682_A8Y690_A8Y688_A8Y693_A8Y6A4	A8Y682	3	89,04023	2523400	4839020	1648910	3121550	4,35E+07	2,93E+07	351670	453499	173948	6070870	106123		934559	993280	1824600	4118800	1,02E+07	1,49E+07	1054040	108502	4052960	4851930	1196430	2051570	4535600	632624	2,61E+07	4281222,5	3096483,5	1,42E+07	4590543	6416109	630810,94		2949399	1,14E+07	4402080,5	3082288,2	3294193	3975669,2
91	KADAGEEGLK	A9LRT7_SM.m.4934_SM.m.4935_SM.g5074.t1_SM.g5075.t1_SW.g10409.t1_SW.m.10471_P400040388_D7NJ40_SM.m.4936_SM.m.4937_SM.m.4938_DES.m.4984_DES.m.4985_SM.g5076.t1_SM.g5077.t1_SM.g5078.t1_DES.g5154.t1_DES.g5155.t1_SW.g10407.t1_SW.g10408.t1_SW.m.10469_SW.m.10470_P400012883_C6K8M2_Q9M6K3_Q42553	A9LRT7	2	16,947626																												206159,05														54210,273
5451	WGEHELDYLLFIVR	P400040388_Q42553_Q9AVG7_A9LRT7_Q9M6K3_SW.g10409.t1_SW.m.10471_SM.g5074.t1_SM.g5075.t1_SM.m.4934_SM.m.4935	A9LRT7	3	85,194626																												107279,54					25853,896							102605		41252,273
5452	YVNQEQLK	P400040388_Q9AVG7_A9LRT7_SW.g10409.t1_SW.m.10471_SM.g5074.t1_SM.g5075.t1_SM.m.4934_SM.m.4935	A9LRT7	2	28,347286												60245,6																333330,9					143210,95									132041,3
6681	ELSSGISITAVQQEVPAEK	Q2LAE1_Q2LAE1-2_F4I6Z9_A9QA57	A9QA57	3	51,285843		163085	111263	192422	1114880	1325680		148813	97591,8	874984			548373		307960		540625	1907932	3241380	149873	4238290	6159630	1710110	4267040	4957630	2623480	1673289,6	884024,8		3891364,8	517280,12	318828,03			221832,4	578080,56	3112124	620140,06			2521688,5			3297774,5
92	LIGARYFSK	A9XG40_A9XG41	A9XG40	2	8,177794																											1555,8569
4731	GAHPDWSPAAIR	P400026165_DES.m.8427_DES.g8499.t1_SM.m.9119_SM.g9161.t1_SW.m.907_SW.g944.t1_A9XG41_A9XG40	A9XG40	2	43,865005	183983			132186			296799	369123	327251		142517	897727	397958			295374		60304	336498							55110				446524,25	445420,34	369110,88	557772,4	399363,75			138962,77	250630,95	1660615,2	1582432,6	434910	684009,44
4735	AIDDNVNVLSLSLGGGNSDYYR	P400026165_DES.m.8427_DES.g8499.t1_SM.m.9120_SM.g9162.t1_SW.m.907_SW.g944.t1_A9XG41_A9XG40	A9XG40	2	72,38733							75413,9	99651,6	126814		171456	1163510	314652			168326			222201	159440				89248,9	94642,3	58874,4		133383,97	257541,86	594618,5	492475,38	370316	926086,1	878876,5	179906,89			373462,88	1492105,4	1552822,8	463415,2	1392783,6	1054428	379448,56
4736	VGIKPSPVVAAFSSR	P400026165_DES.m.8427_DES.g8499.t1_SM.m.9120_SM.g9162.t1_SW.m.907_SW.g944.t1_A9XG41_A9XG40	A9XG40	2	52,386456	342339	60256,9	93992,8	227955	354955		751494	873372	699706	738970	481583	2276010	1093300	84510,5	114312	741231	824924	52222,5	1021600	320337	83457,6	179141	719754		348553	381274		321050,72	250611,73	1608462			3738952,8	4292829	256830,6	278481,1	392999,34		6541004		759933,56	2239056		883912,5
4739	VGIKPSPVVAAFSSR_+	P400026165_SW.m.907_SW.g944.t1_DES.m.8427_DES.g8499.t1_SM.m.9120_SM.g9162.t1_A9XG40_A9XG41	A9XG40	3	52,2169			325930		1180040	2478990	1724780	1967130	1901260		1187690	6453230	2556390		226448	2022240	2482290	228252	3119680	1676670			1899290		820190	1030400		718557,7	760692,8				3384245,5	3289843,5			1232806,9	2086971	8710194	8140880	2609789,5	6092228	4396574
5567	FGYASGTAR	P400043338_DES.g6224.t1_DES.g6225.t1_DES.m.6092_DES.m.6093_SM.g2552.t1_SM.m.2401_A9XG41_A9XG40	A9XG40	2	32,098583							92298,8	140228	132514							262016	307735													3035146,5	968992,06	773291,2		865324,1				221862,1
9660	GKIVLCDR_+	SM.m.2401_SM.g2552.t1_DES.m.6092_DES.m.6093_DES.g6224.t1_DES.g6225.t1_P400043338_SW.m.909_SW.g946.t1_Q8W554_Q9C5N5_Q9LUM3_P400043339_P400026165_DES.m.8427_DES.g8499.t1_SM.m.9120_SM.g9162.t1_SW.m.907_SW.g944.t1_A9XG40_A9XG41_SW.m.908_SW.g945.t1	A9XG40	2	29,820652					68190,9		305307	299545	216703	138459	70585,2						327750			21984,5				22567,4
9688	IEWSDGK	SM.m.2401_SM.g2552.t1_DES.m.6092_DES.m.6093_DES.g6224.t1_DES.g6225.t1_P400043338_SW.m.909_SW.g946.t1_SW.g947.t1_A9XG40_A9XG41_SW.m.907_SW.g944.t1_DES.m.8427_DES.g8499.t1_SM.m.9119_SM.g9161.t1_P400026165_DES.g8500.t1	A9XG40	2	35,368786	4333710	4423180	4778580	4214410		4032020	1255800	2773950	1962140	1909880	3568710	5737550	3160120	2088670	2411750	2746390		3060830	810780	207777	2313740	2482150	133781	285049	995817	472853	5549950	1,06E+07	1,07E+07	9210237	6506760	3288529	1,96E+07	1,11E+07	1,14E+07	1,02E+07	4313209,5	7306077,5	2,95E+07	2,85E+07	5127075,5	1,39E+07	1,41E+07	1,13E+07
9689	SALMTTAYTVYK	SM.m.2401_SM.g2552.t1_DES.m.6092_DES.m.6093_DES.g6224.t1_DES.g6225.t1_P400043338_SW.m.909_SW.g946.t1_SW.g947.t1_P400026165_DES.m.8427_DES.g8499.t1_SM.m.9119_SM.g9161.t1_SW.m.907_SW.g944.t1_A9XG40_A9XG41	A9XG40	2	53,723312	1,33E+07	8493250	7752620	1,03E+07	7627750	1,75E+07	1,40E+07	1,85E+07	1,43E+07	1,65E+07	1,46E+07	2,67E+07	2,48E+07	5239930	6219040	1,36E+07	9887010	7401460	1,86E+07	1,06E+07	4506400	7642030	1,23E+07	1,10E+07	8034860	2,10E+07	1,61E+07	1,26E+07	1,74E+07	1,91E+07	1,78E+07	2,22E+07	3,92E+07	1,87E+07	1,48E+07	2,18E+07	1,15E+07	2,21E+07	5,44E+07	6,41E+07	1,89E+07	2,59E+07	3,73E+07	2,15E+07
9690	SALMTTAYTVYK Oxidation (M) @0.000100000000.0 delta:70.7_+	SM.m.2401_SM.g2552.t1_DES.m.6092_DES.m.6093_DES.g6224.t1_DES.g6225.t1_P400043338_SW.m.909_SW.g946.t1_SW.g947.t1_P400026165_DES.m.8427_DES.g8499.t1_SM.m.9119_SM.g9161.t1_SW.m.907_SW.g944.t1_A9XG40_A9XG41	A9XG40	2	46,95626	1783740	1301120	1498770	1858040			3233910	4723880	3781570	2265790		5371210	4044770	1058800	1617080		1191590	1393420		606670			681872				4027069,5	3376172,8	3463660,5		4000794,2	3391989,8	1,22E+07	1,18E+07	1882471,6	3842229,8	2651276	5730151,5	2,64E+07	2,73E+07	2902059,2	1,14E+07	1,48E+07	4828465,5
9691	SALMTTAYTVYK	SM.m.2401_SM.g2552.t1_DES.m.6092_DES.m.6093_DES.g6224.t1_DES.g6225.t1_P400043338_SW.m.909_SW.g946.t1_SW.g947.t1_SW.m.907_SW.g944.t1_DES.m.8427_DES.g8499.t1_P400026165_SM.m.9119_SM.g9161.t1_A9XG40_A9XG41	A9XG40	3	53,950043	690881	245365	82033,3	360152			494534	547714	607685	572466	614429	1224115,2	1026320	237239			434178				213957	208565				534639						148688,83	477579,25	102737,19		152264,95				943472,5	224598,12	223501,95	192162,77	101440,5
9692	TLTNVGPAGTYK	SM.m.2401_SM.g2552.t1_DES.m.6092_DES.m.6093_DES.g6224.t1_DES.g6225.t1_P400043338_SW.m.909_SW.g946.t1_SW.g947.t1_SW.m.907_SW.g944.t1_DES.m.8427_DES.g8499.t1_SM.m.9119_SM.g9161.t1_P400026165_A9XG40_A9XG41	A9XG40	2	39,301743	2,06E+07	1,55E+07	1,50E+07	1,69E+07		8753910	1,76E+07	2,84E+07	1,91E+07	2,29E+07	1,91E+07	2,86E+07	2,57E+07	9138080	9496140	1,78E+07	1,45E+07	9823170	7453160	1533110	8781880	1,64E+07	2074090	2345910	1,01E+07	3758040	1,83E+07	3,94E+07	3,17E+07	3,46E+07	3,91E+07	3,02E+07	7,68E+07	5,71E+07	4,03E+07	5,26E+07	3,04E+07	4,24E+07	9,19E+07	1,04E+08	2,79E+07	4,66E+07	6,16E+07	5,78E+07
12216	YLTSDPNPTATILFEGTK	SW.m.907_SW.g944.t1_DES.m.8427_DES.g8499.t1_P400026165_A9XG40_A9XG41_SM.m.9120_SM.g9162.t1	A9XG40	2	66,29224		220868			921030		2001020	1984400	1903870	1641900	1156660	6120340	2398500	304133	429822	1869290	2393670		3897920	2808290	291329	578934	2008500	1448380	1076420	1298360		854726,9		4200523	2869480,2	2316695,2	3612679,8	2969376,5	941685,9		1250076,1	1786466	7930369,5	6471394	1861771,4	5209033,5	3705273	1882941,6
12217	GAHPDWSPAAIR	SW.m.907_SW.g944.t1_DES.m.8427_DES.g8499.t1_P400026165_A9XG40_SM.m.9119_SM.g9161.t1_A9XG41	A9XG40	3	44,058987	543269		266380	520007			774805	1041290	1278300		759527	2433940		145465		973749	833124		989143	453789	189162		242329	239472		222191	305593,06			955180,06		639341,5					316527,56	1446835,6	1,16E+07					713722,4
4742	SMGSNAALRWQNMATWMK 15.9949@M2 delta:5.199999	P400026228_A9XLF9_Q9FYX1	A9XLF9	2	77,023224			98636,8	194000						189351	68270,9	34070,4		57570,7				113872	421896	85355,6	966728	1573870	199041	388136		581285	193360,14	244047,86				167003,31				444732,22	601298,06
93	MNPDDILMSR	A9XMH0	A9XMH0	2	13,593119																														21848,934	28758,262					36310,945	24644,66
7089	VAPEEHPVLLTEAPLNPK	Q541W9_P53496_B5M4V6_Q84W24_DES.m.1804_DES.m.1805_DES.g1865.t1_DES.g1866.t1_SM.m.2580_SM.m.2581_SM.g2731.t1_SM.g2732.t1_Q05214_SM.m.9319_SM.g9361.t1_SW.g14040.t1_SW.m.14320_P30170_P30171_P53492_P53494_P53497_P81228_P81229_P93375_P400015683_P400040523_P400041029_P400048248_Q5KQU7_C7ENV6_P93373_P93584_P93587_P400000868_P400052766_P30167_Q2XTC1_P30168_Q96483_D5LXP0_DES.m.7400_DES.g7512.t1_E0A3C6_P40…	A9YQ39	3	53,841	410086	546225	186813	577279	990856		404492	655050	655020	510464		414976		285819	1132100	340717	492300			581957				1635610				2675733	879177,3	811134,6			1419377,2	1419155,5		1345209			1897309,9		3546039,5	1865457,2	1406515,2	463352,1
11511	YPIEHGIVSNWDDMEKIWHHTFYNELR	SW.m.1687_SW.m.1688_SW.m.1689_SW.g1729.t1_SW.g1730.t1_SW.g1731.t1_P53492_P400007100_P400032139_P93376_DES.m.1804_DES.g1865.t1_Q96483_Q6F4H4_Q541W9_Q05214_SM.m.9319_SM.g9361.t1_SW.g14040.t1_SW.m.14320_P53496_P81228_P81229_P400040523_P400041029_P400048248_P30167_P30172_P30173_B5M4V6_P93584_P400052766_Q96484_P93587_P400000868_P93585_P30171_P93374_P93375_A9YQ39_DES.m.1805_DES.g1866.t1_SM.m.2580_SM.m.…	A9YQ39	5	78,60906				118036			92614,9	213558	142499		38044,1	94929,7					270350			180291				1850790
11513	NYELPDGQVITIGAER	SW.m.1687_SW.m.1688_SW.m.1689_SW.g1729.t1_SW.g1730.t1_SW.g1731.t1_P53492_P400007100_P400032139_P93376_P93373_P400015683_P93586_DES.m.1804_DES.g1865.t1_Q96483_P30168_C7F8M9_C0Z223_SM.m.2582_SM.g2733.t1_C7F8N2_D2T0I0_A9YQ39_B8YGQ5_DES.g1872.t1_SM.m.2585_SM.g2738.t1_B0ZYZ9_Q0WL95_F4J8V9_Q8LB94_B9DHA3_Q96292_Q96293_Q93ZL9	A9YQ39	2	65,41324														95008,2	769961						104086			660733	210656	121062
2430	LAVLQFYK	F4YBD5_Q5EC25_A9YTY9_Q45FL8_O04829_O49906_P59232_P59233_P59271_P62980_P62981_P400008150_P400008300_P400009230_SW.g2877.t1_SW.g2878.t1_Q5I6U1_DES.g932.t1_DES.g933.t1_DES.g935.t1_SM.g1068.t1_SM.g1069.t1	A9YTY9	2	61,04426			476340			1315080	316697	358692	216383	202182		876161	586124	285395	828812			401083			439393	519378			139119			807738,94		890372,9	355037,06			690521			429123,03				1157246,4	802803,94
3031	SHIQENWR	P400002845_P400017481_P400051216_Q96528_P49315_P30264_P25819_Q9XHH3_P55312_P49317_P55311_O24107_B9DFK6_Q2XPX7_Q940G2_Q6RFS8_O24511_F4JM86_Q0WUH6_Q6T2D5_Q8W1L2_Q2PYW5_C6FFS2_F4YBB5_A9YTZ0_DES.g1475.t1_DES.g2738.t1_DES.m.1419_DES.m.2632_SW.g995.t1_SW.g1694.t1_SW.m.953_SW.m.1658_SM.g1082.t1_SM.g2935.t1_SM.m.2771_SM.m.1039	A9YTZ0	2	30,586447		149320	101404	33311,7			150143		174084			80042	264742		657210					27013,5	99683,2			54420,7	53913,1	15349,2	106245,57	2967908,5						266756,22							172416,5		296008,88	175027,22
6515	FSTVVHER	P49316_P49319_P55311_C0Z2I6_Q2PYW5_Q2XPX7_F4HUL6_F4YBB5_Q6RFS8_A9YTZ0_B9DG18_B9DHU0_SW.m.953_SW.g995.t1_SM.m.1039_SM.g1082.t1_DES.m.1419_DES.g1475.t1_P30264_Q42547_P49284_P55312_O64954_P400051216	A9YTZ0	2	28,34915																											327445,1			158275,7						268504,44								332529,34
6713	GPVLLEDYYLIEK	Q2PYW5_Q2XPX7_Q6RFS8_A9YTZ0_SW.m.953_SW.g995.t1_SM.m.1039_SM.g1082.t1_DES.m.1419_DES.g1475.t1_P30264_P55312_P400051216_P49284	A9YTZ0	2	72,38686											176591	424452	809084	85059,2	3368720				313191	547231			483893					6542746,5					800103,06	567483,7					1395925,2	1497774,5		592771,75	1139190,5	416208,47
7235	SMSEEEAIR	Q6RFS8_A9YTZ0_SW.m.953_SW.g995.t1_SM.m.1039_SM.g1082.t1_DES.m.1419_DES.g1475.t1_P55312	A9YTZ0	2	32,40915																												2942463	175606,27				276249,6						719647,94	702525,2
7236	LFIQTMDPEDVDKFDFDPLDVTK	Q6RFS8_A9YTZ0_SW.m.953_SW.g995.t1_SM.m.1039_SM.g1082.t1_DES.m.1419_DES.g1475.t1_P55312_Q2PYW5_Q2XPX7_P400051216_P30264_P49284	A9YTZ0	3	82,21822	218186	557892	156362	217623			555461	608921	462767			746456	1088130		2467430	163166		398948				749796			1783740		732314,9	5363374		232119,9	80851,64	121435,41	283445,97	272370,34			196289,45	145438,72	1147869	1989614,6
7237	HMEGFGVHAYQLINK	Q6RFS8_A9YTZ0_SW.m.953_SW.g995.t1_SM.m.1039_SM.g1082.t1_DES.m.1419_DES.g1475.t1_P55312_Q2PYW5_Q2XPX7_P400051216_P30264_P49284_F4YBB5_P55311_C0JPN0	A9YTZ0	3	52,63947		251014	121940									174114	284644		1768740				308074			334200			234070	181620		3516267	383120,25				379481,94	194690,33	187201,17	915164		574450,56	512037				380921,88	1507842,6
7238	IFAYADTQR_+	Q6RFS8_A9YTZ0_SW.m.953_SW.g995.t1_SM.m.1039_SM.g1082.t1_DES.m.1419_DES.g1475.t1_P55312_Q2PYW5_Q2XPX7_P400051216_P30264_P49284_Q6ST34_P55311_B2BL48_P49316_P49319_C0JPN0_Q42938_F4YB97	A9YTZ0	2	41,463287		418228					327409					120741			2033710							576835	52712,6			89414,2	422668,72	6160242,5					1084685,6	832769,44		1897592,6			2593711	2353821,5		1402799,2	1802916,8
7239	SWESDRQDR	Q6RFS8_A9YTZ0_SW.m.953_SW.g995.t1_SM.m.1039_SM.g1082.t1_DES.m.1419_DES.g1475.t1_P55312_Q2PYW5_Q2XPX7_P400051216_P49284	A9YTZ0	2	24,159683				63909				130910		33701,6	15846,4			79090,2	147555							16468,4						455663,9					207245,06	71065,46	95230,78			302492,16	123132,49		131410,66
7241	EGNFDLVGNNVPVFFNR	Q6RFS8_SW.m.953_SW.g995.t1_SM.m.1039_SM.g1082.t1_DES.m.1419_DES.g1475.t1_P55312_Q2PYW5_Q2XPX7_P30264_P400051216_A9YTZ0_F4YBB5_P55311_Q42938_P49319_P49316	A9YTZ0	2	75,15626							341020	311094	233728		131425	216342	592933		2069130				323778	509327	577038	747905	560918	847986	840290	368966		4535718,5			141964,92		616223,6	483701,56				320807,12	1043657,94	1118976,9	1204472,1	477105,38	1209633,9	374423,88
7242	APGAQTPVICR	Q6RFS8_SW.m.953_SW.g995.t1_SM.m.1039_SM.g1082.t1_DES.m.1419_DES.g1475.t1_P55312_Q2PYW5_Q2XPX7_P30264_P400051216_A9YTZ0_P49284_F4YBB5	A9YTZ0	2	35,56016													224914		719268																			1661263,5					1342483,8			1383517,9
7243	FHWKPTCGVK	Q6RFS8_SW.m.953_SW.g995.t1_SM.m.1039_SM.g1082.t1_DES.m.1419_DES.g1475.t1_P55312_Q2PYW5_Q2XPX7_P30264_P400051216_A9YTZ0_P49284_F4YBB5_SW.g27148.t1_SW.m.28986_P55311_Q42938_P49319_P49317_F4JM86_C6FFS2_Q8W1L2_B9DFK6_Q940G2_P25819_P400017481_C0JPN0_P49316_Q6T2D5_SW.m.1658_SW.g1694.t1_DES.m.2632_DES.g2738.t1_SM.m.2771_SM.g2935.t1_P400002845_Q9XHH3_O24511_P49315	A9YTZ0	3	36,88925															409489													1550469,8	342441,47		287352,88
6942	KCYSCCK	Q40142_A9YTZ5_A9YTZ6	A9YTZ5	2	9,50979
94	TNVTQAGSMIAPFTGLK Oxidation (M) @0.00000000100000000.0 delta:1.1300001	A9YTZ7_A9YTZ8_P26574_A9YTZ9	A9YTZ7	3	57,938824	288680	204750	243670			601345	273576				1361600	149383	377820		1301330			328262	311674	126287	322361	263077			69398,3	107572		2147033,8	1350508,9				644025,9		1042211,2		2681617,2		1193599,6	883568,44	710469,6	339954,16
96	SYPQAWIR	A9YTZ8_P26574_A9YTZ9_A9YTZ7	A9YTZ7	2	50,157017													9245090						4276130			3084080	4268770	1,59E+07	6689240	2935300													2,79E+07	2,51E+07	3,47E+07		2,12E+07	5079024
2777	YWTMWK	P26575_P26576_P26577_P400022435_P400022437_P400022438_P400045850_P400045852_P400045853_P22433_P69249_P69250_SM.m.28_DES.g1630.t1_P26573_P07179_SW.g1139.t1_SM.m.29_P05349_P07180_DES.g1627.t1_Q8SAQ3_SW.g1140.t1_Q0WVH4_P08706_P10795_SW.g12572.t1_SM.g15212.t1_DES.g16583.t1_SM.g25.t1_SM.m.26_SM.g26.t1_SM.m.27_P400034002_A9YTZ7_A9YTZ8_P26574_SM.g27.t1_SW.m.1124_P32764_SM.g28.t1_P10647_P400041818_SW.m.1…	A9YTZ7	2	59,92456	1,83E+07	2,73E+07	1,48E+07	1,31E+07	579311	1,26E+07	6098900		1,11E+07	4540970			3,40E+07	1,17E+07	9,65E+07	5625560	1107790	8468940	1,04E+07	1,27E+07	1,53E+07	2,00E+07	7463050	3,40E+07	2,60E+07	1,22E+07	2,13E+07	1,69E+08	2,25E+07	9234307	3649641,5	3420555,2	4,91E+07	4,26E+07	1,76E+07	2,98E+07	6890635,5	9171752	9,49E+07	9,27E+07	1,15E+08	6,06E+07	9,09E+07	2,42E+07
2778	SPGYYDGRYWTMWK_+	P26575_P26576_P26577_P400022435_P400022437_P400022438_P400045850_P400045852_P400045853_P22433_P69249_P69250_SM.m.28_SW.g1139.t1_P07179_Q84QE5_P05349_P07180_SW.g1140.t1_SM.g25.t1_SM.m.26_A9YTZ7_A9YTZ8_P26574_SM.g27.t1_SW.m.1124_P32764_SW.m.1125_SM.g26.t1_SM.m.27_P400034002_SM.g28.t1_SM.m.29	A9YTZ7	3	63,610928							1,76E+07	2,00E+07	1,80E+07	2406230	3403960	7350460	2,27E+07	1294900	1,68E+07	1296950	2049080	3766030	1,46E+07	2,36E+07	2039100	1635340	2,34E+07	8,06E+07	1,71E+07	1,39E+07		2944589,2		3574048	2631062,2	2764837,5				2103379,2	2417046	7024964,5			5,70E+07		281960,28	2690770
2784	SPGYYDGRYWTMWK Oxidation (M) @0.00000000000100.0_+	P26575_P26576_P26577_P400022435_P400022437_P400022438_P400045850_P400045852_P400045853_SM.g27.t1_SM.m.28_P22433_P69249_P69250_SM.g28.t1_SM.m.29_SW.m.1125_SW.g1140.t1_Q84QE5_SM.g25.t1_SM.m.26_SM.g26.t1_SM.m.27_P400034002_SW.m.1124_SW.g1139.t1_P32764_P05349_P07180_P07179_A9YTZ8_P26574_A9YTZ7	A9YTZ7	3	58,390022							3867760								4342380				2189970	4459280				9738640																	1,26E+07
2785	SPGYYDGR	P26575_P26576_P26577_P400022435_P400022437_P400022438_P400045850_P400045852_P400045853_SM.g27.t1_SM.m.28_P22433_P69249_P69250_SW.m.1125_SW.g1140.t1_Q84QE5_SM.g25.t1_SM.m.26_A9YTZ7_A9YTZ8_P26574_A9YTZ9_DES.m.1555_DES.g1628.t1_DES.m.1557_DES.g1631.t1_SW.m.1124_SW.g1139.t1_P32764_P05349_P07180_P07179_SM.g28.t1_SM.m.29_SM.g26.t1_SM.m.27_P400034002	A9YTZ7	2	28,174774	6701210	1,67E+07	9533080	4700900		6021980		6299820	4898070		6112430	2,30E+07	1,26E+07	5200590	5,72E+07	1772320		4814710	322718	308428	2572680	1808740		992996	782794	283600	8606289	1,74E+08	2,40E+07	4888198,5	1805177,2	1614698,9	6,11E+07	3,96E+07	1,60E+07	2,72E+07	6444195	3541667,8	4,32E+07	7,92E+07	5,20E+07	3,68E+07	3,99E+07	1,65E+07
2786	NGWVPCLEFETEHGFVYR	P26575_P26576_P26577_P400022435_P400022437_P400022438_P400045850_P400045852_P400045853_SM.g27.t1_SM.m.28_P22433_P69249_P69250_SW.m.1125_SW.g1140.t1_SM.g29.t1_SM.m.30_SW.m.1127_SW.g1143.t1_SW.m.1124_SW.g1139.t1_P32764_P05349_P07180_SM.g25.t1_SM.m.26_A9YTZ7_A9YTZ8_P26574_DES.m.1555_DES.g1628.t1_DES.m.1557_DES.g1631.t1_DES.m.1558_DES.g1629.t1_DES.g1632.t1_P07179_P400041818_P10647_SM.g28.t1_SM.m.29_S…	A9YTZ7	2	71,49252	1008300	984700	400110	893369		2044860	1366040	2773060	2004540		939384	3410370	4734290	304377	5346180		265501		2280820	1898700	2220620	1087770	1671810	6536910	2949100	1352610		1,19E+07	940732,56				3143688,8	1956059,6	793836,5	1541913,5	812751,1	1381454,4	9353987	6010574,5	8827614	4643440	6778989
2787	SPGYYDGRYWTMWK	P26575_P26576_P26577_P400022435_P400022437_P400022438_P400045850_P400045852_P400045853_SM.g27.t1_SM.m.28_P22433_SW.m.1125_SW.g1140.t1_SM.g25.t1_SM.m.26_A9YTZ7_A9YTZ8_P26574_P69249_P69250_SW.m.1124_SW.g1139.t1_P32764_P05349_P07180_P07179_SM.g28.t1_SM.m.29_SM.g26.t1_SM.m.27_P400034002_Q84QE5	A9YTZ7	2	63,15385		81012,6					3929730	4781060	3717030		838137	1583940	6556260	335711	2849030	429050	611899		4135190	5678170		461060	7162710	2,46E+07	4840280	3302740				1038582,8		830674,3						1594429,8		362939,53	1,63E+07	401737,2
2790	YWTMWK Oxidation (M) @0.000100.0 delta:9.070001_+	P26575_P26576_P26577_P400022435_P400022437_P400022438_P400045850_P400045852_P400045853_SM.g27.t1_SM.m.28_SW.m.1124_SW.g1139.t1_P32764_P22433_P69249_P69250_DES.g1630.t1_P26573_SW.m.1125_SW.g1140.t1_Q84QE5_P07179_P05349_P07180_Q8SAQ3_P08706_B3H5S2_F4KA76_P10798_SW.g12572.t1_SM.g15212.t1_DES.g16583.t1_P10647_P400041818_DES.g1627.t1_SM.g28.t1_SM.m.29_SM.g25.t1_SM.m.26_A9YTZ7_A9YTZ8_P26574_SM.g26.t1_S…	A9YTZ7	2	50,05868	2763760	6691700	3349170	1970350			905148	2284390	2099830		2780450	4999560	4624960	2218030	1,86E+07	850077			1356570	900181	2100290	2913600	255436	1641510	2715370	564638			9329785	5374269	1332792,8	1007860,06	2,54E+07	2,56E+07	5988827	1,04E+07	2170376	3278451,2	4,32E+07	3,66E+07		3,50E+07	3,48E+07	6033160
2794	IIGFDNVR_+	P26575_P26576_P26577_P400022435_P400022437_P400022438_P400045850_P400045852_P400045853_SM.m.28_SW.g1139.t1_P22433_DES.g1630.t1_P05349_P07180_Q8SAQ3_P08706_SM.g27.t1_SW.m.1124_P32764_SM.g25.t1_SM.m.26_P07179_A9YTZ7_A9YTZ8_P26574_A9YTZ9_P69249_P69250_P26573_Q84QE5_SM.g28.t1_SM.m.29_P10647_P400041818_DES.g1627.t1_SW.g1142.t1_SM.g26.t1_P400034002_SM.m.27	A9YTZ7	2	50,00841	5,53E+07	7,70E+07	3,47E+07	4,33E+07	4,03E+07		7,67E+07	9,86E+07	9,19E+07	2,18E+07	5,40E+07	1,02E+08	1,65E+08	3,76E+07	2,06E+08	2,18E+07	2,15E+07	3,67E+07	6,75E+07	7,31E+07	5,02E+07	7,10E+07	7,92E+07	2,14E+08	1,04E+08	6,88E+07	6,17E+07	5,95E+08	9,34E+07	6,62E+07	2,73E+07	3,57E+07	2,30E+08	1,97E+08	6,24E+07	1,53E+08	3,87E+07	8,15E+07	3,87E+08	3,74E+08	5,25E+08	2,92E+08	3,19E+08	1,22E+08
2796	QVQCISFIAYKPEGY	P26575_P26577_P400022435_P400022438_P26576_P400022437_P400045850_P400045852_P400045853_SM.g27.t1_SM.m.28_P22433_P69249_P69250_DES.g1630.t1_P26573_Q84QE5_SM.g25.t1_SM.m.26_SW.m.1124_SW.g1139.t1_P32764_P05349_P400041818_P10647_DES.g1627.t1_SW.g1142.t1_P07179_P07180_SM.g28.t1_SM.m.29_A9YTZ7_A9YTZ8_P26574_A9YTZ9_SM.g26.t1_SM.m.27_P400034002	A9YTZ7	2	67,98924	7039650	8355420	5182402,5	5806440	4548450	6942190	2,21E+07	2,92E+07	2,18E+07	7565510	1,66E+07	3,27E+07	4,46E+07	4566291	7,26E+07	7691650	4786080	1,17E+07	3,58E+07	4,76E+07	2,69E+07	1,13E+07	4,87E+07	9,85E+07	3,83E+07	2,16E+07	2,46E+07	1,12E+08	1,11E+07	1,68E+07	1,03E+07	1,22E+07	4,59E+07	3,89E+07	7201467	1,73E+07	7310172	1,22E+07	1,08E+08	1,05E+08	1,02E+08	4,87E+07	7,65E+07	1,63E+07
4536	QVQCISFIAYKPEGY -17.0265@Q1 delta:29.0_+	P400022435_P400022438_P26575_P26577_P400045850_P400022437_P400045852_P400045853_P26576_P32764_SW.g1139.t1_SW.m.1124_SM.g27.t1_SM.m.28_SM.g25.t1_SM.m.26_P400041818_P26574_A9YTZ8_SM.g28.t1_SM.m.29_P400034002_SM.g26.t1_SM.m.27_P22433_A9YTZ7_P69250_P69249_P10647_P07179_A9YTZ9_P07180_P05349_DES.g1630.t1_P26573_Q84QE5_DES.g1627.t1_SW.g1142.t1	A9YTZ7	2	76,52947	1779950			1786880			2425910	2730720	2601640		1245090	2349440	6661410		6292390					3925460			4166190	6393500				1,94E+07	2426353		1601555,2		6869701,5	4693972,5	2518005,5	5012787		4152199,5	2,52E+07	2,30E+07	2,41E+07	1,04E+07	2,35E+07
8817	YETLSYLPDLTDEQLLKEVEYLLK	SM.g25.t1_SM.m.26_A9YTZ7_A9YTZ8_P26574_A9YTZ9_DES.m.1555_DES.g1628.t1_DES.g1631.t1_DES.g1629.t1_DES.g1632.t1_SM.g26.t1_SM.m.27_P400034002_DES.m.1557_DES.m.1558	A9YTZ7	3	98,297905	698661	1077530	432921	743002	655193	1889290	3315910	4481110	2771190	711647		2718790	6059340	711804	1,05E+07	477192	437425	787177	1711110	9187760	2349290	2099010	6616860	2,07E+07	4580100	2936190	905642,56	9389497	709409,8	3100897	517722,53	341716,88	304747,44	1548688	966525,4	2736069	670036,06	1744193,4	4344905	7932238,5	1,86E+07	3397623,2	8375708	2020175,4
8818	YETLSYLPDLTDEQLLK	SM.g25.t1_SM.m.26_A9YTZ7_A9YTZ8_P26574_A9YTZ9_DES.m.1555_DES.g1628.t1_DES.g1631.t1_DES.g1629.t1_DES.g1632.t1_SW.g1141.t1_SM.g26.t1_SM.m.27_P400034002_DES.m.1557_DES.m.1558	A9YTZ7	3	76,93423								52270,4	30643				111913		95532,4						148987				194333			329467,1					147380,17	123952,28						287992,6	69278,266		186702,23
8819	YETLSYLPDLTDEQLLKEVEYLLK	SM.g25.t1_SM.m.26_A9YTZ7_A9YTZ8_P26574_DES.m.1555_DES.g1628.t1_DES.m.1557_DES.g1631.t1_DES.m.1558_DES.g1629.t1_DES.g1632.t1_A9YTZ9_SM.g26.t1_SM.m.27_P400034002	A9YTZ7	2	98,328064		55636,3					144285	198959	152983			170341	295966	41779,4	285823		14421,7	17153,2	29187,2	310666	145406		333496	944565	268344	122944		368205,53		131771,23				61594,453	21128,582	114821,68		83238,63	268697,22	386984,72	1073554,8	173304,62	373985,1
8820	KYETLSYLPDLTDEQLLK	SM.g25.t1_SM.m.26_A9YTZ7_A9YTZ8_P26574_DES.m.1555_DES.g1628.t1_DES.m.1557_DES.m.1558_DES.g1629.t1_A9YTZ9_SW.g1141.t1_SM.g26.t1_SM.m.27_P400034002_DES.g1631.t1_DES.g1632.t1	A9YTZ7	2	71,18991												1284480			3212920													1,34E+07					3997258,5	2815642,2					9361611	7990010,5	2439345	5364385	4535267,5
8821	KYETLSYLPDLTDEQLLK_+	SM.g25.t1_SM.m.26_A9YTZ7_DES.m.1555_DES.g1628.t1_DES.m.1558_DES.g1632.t1_DES.g1629.t1_SW.g1141.t1_SM.g26.t1_SM.m.27_P400034002_A9YTZ8_P26574_A9YTZ9_DES.m.1557_DES.g1631.t1	A9YTZ7	3	71,36804	3664870	6663840	3246990	2648780			347065	747016	513363		1640000	4900110		1257170	1,63E+07					914554	3273230			2558880			1866983,1	4,47E+07	9452946	1201151,8		351025,03	2,00E+07	1,35E+07	5742647	8327990,5	1045115,75	390671,53			1,46E+07	2,30E+07
8822	YETLSYLPDLTDEQLLK	SM.g25.t1_SM.m.26_DES.m.1555_DES.g1628.t1_DES.m.1557_DES.g1631.t1_DES.m.1558_DES.g1629.t1_DES.g1632.t1_SW.g1141.t1_SM.g26.t1_SM.m.27_P400034002_A9YTZ7_A9YTZ8_P26574_A9YTZ9	A9YTZ7	2	79,244	1135790			1014410									144026	1190050	8769462	629859	433195	1476270	202563		746133	753916	92299	129304	464932,4	105683	1618332,8	3,33E+07		1727731,4	1061739,6	615559,2	1,64E+07	1,16E+07		6625905,5	433152,22	890367,3	2,53E+07	2,25E+07	9436300	1,38E+07	1,57E+07	712247,4
8823	SYLPDLTDEQLLK_+	SM.g25.t1_SM.m.26_P400034002_SM.g26.t1_SM.m.27_P26574_A9YTZ8_A9YTZ7_A9YTZ9_DES.g1628.t1_DES.m.1555_DES.g1631.t1_DES.m.1557_DES.g1629.t1_DES.g1632.t1_DES.m.1558_SW.g1141.t1	A9YTZ7	2	67,707825															1003660						636038	1237400					1111578,4	3828526	1021245,1						658072,06	1525981,5							2953151
8824	KYETLSYLPDLTDEQLLKEVEYLLK	SM.g25.t1_SM.m.26_P400034002_SM.g26.t1_SM.m.27_P26574_A9YTZ8_A9YTZ7_DES.g1628.t1_DES.m.1555_A9YTZ9_DES.g1631.t1_DES.m.1557_DES.g1629.t1_DES.g1632.t1_DES.m.1558	A9YTZ7	3	93,15316	629930	886820		647513	933083	1608140	3388030	3786740	3392220	684848	137217	2782350	5472830	691095	1,02E+07	533005	326814	581110	2036770	8888250	2206390	1821750	5898740	2,42E+07	8110400	2725830			575702,6	1578738,9	608600,2	991163,06		1475382,5	1005886,25	2636932	698047,4	1795664,9	5857111,5	7435335	2,05E+07	2488730,2	7281788,5	1617273,9
8825	TLSYLPDLTDEQLLKEVEYLLK_+	SM.g25.t1_SM.m.26_P400034002_SM.g26.t1_SM.m.27_P26574_A9YTZ8_A9YTZ7_DES.g1628.t1_DES.m.1555_DES.g1631.t1_DES.m.1557_A9YTZ9_DES.g1629.t1_DES.g1632.t1_DES.m.1558	A9YTZ7	3	96,593155		151890	51723,9	20737,7			21318,4	41479,1					363333	60707,7	380430			319266	41405,4	53418,8	302706	444647	194089	312138	167652	351233	266147,12	340783,25							120324,71	303045	35599,5	50560,71	82724,73	204693,95	386336,03		481918,8	154744,4
8826	SYLPDLTDEQLLKEVEYLLK	SM.g25.t1_SM.m.26_P400034002_SM.g26.t1_SM.m.27_P26574_A9YTZ8_A9YTZ9_A9YTZ7_DES.g1628.t1_DES.m.1555_DES.g1631.t1_DES.m.1557_DES.g1629.t1_DES.g1632.t1_DES.m.1558	A9YTZ7	2	94,107704																											92839,71								79032,625	240945,33			107298,97	109386,02
8827	YETLSYLPDLTDEQLLKEVEYLLK_+	SM.g25.t1_SM.m.26_SM.g26.t1_SM.m.27_P400034002_DES.m.1555_DES.g1628.t1_DES.m.1557_DES.g1631.t1_DES.m.1558_DES.g1632.t1_DES.g1629.t1_A9YTZ8_P26574_A9YTZ7_A9YTZ9	A9YTZ7	4	98,50909							70159	69628,1	77579,3			57866,7	87358,9				15242,5			6784,25	31188,6		26024,5			72888,8
8870	NGWVPCLEFETEHGFVYR_+	SM.g27.t1_SM.m.28_P26575_P26576_P26577_P400022435_P400022437_P400022438_P400045850_P400045852_P400045853_P22433_SW.m.1124_SW.g1139.t1_P32764_P05349_P07180_SW.m.1125_SW.g1140.t1_SM.g29.t1_SM.m.30_SW.m.1127_SW.g1143.t1_SM.g25.t1_SM.m.26_A9YTZ7_A9YTZ8_P26574_P07179_DES.g1628.t1_DES.m.1555_DES.m.1557_DES.g1631.t1_DES.g1629.t1_DES.m.1558_DES.g1632.t1_P69249_P69250_SM.g28.t1_SM.m.29_P10647_P400041818_S…	A9YTZ7	3	76,49002	5778360	5153500	2629810	4980330	1147720	8539760	1,15E+07	1,83E+07	1,46E+07	2097760	8504410	1,96E+07	3,03E+07	2499530	4,40E+07	3243230	1887300	4682780	1,74E+07	2,62E+07	1,92E+07	1,08E+07	1,24E+07	4,71E+07	2,46E+07	1,10E+07	8273962,5	7,84E+07	6612660,5	4960711	3738092,2	3739996,5	2,45E+07	1,75E+07	6026918	1,21E+07	5856978,5	1,06E+07	6,24E+07	5,40E+07	7,32E+07	3,33E+07	4,54E+07	5433073,5
11422	NGWVPCLEFETEHGFVYRENHK	SW.m.1124_SW.g1139.t1_P32764_P05349_P07180_SM.g28.t1_SM.m.29_SW.m.1125_SW.g1140.t1_SM.g27.t1_SM.m.28_A9YTZ8_P26574_A9YTZ7	A9YTZ7	3	63,08339							143320	165387					433273						661514				975336	1759490	327759	268219															1157121
11423	SPGYYDGRYWTMWK Oxidation (M) @0.00000000000100.0 delta:37.99	SW.m.1124_SW.g1139.t1_P32764_P05349_P07180_SW.m.1125_SW.g1140.t1_P26575_P26576_P26577_P400022435_P400022437_P400022438_P400045850_P400045852_P400045853_SM.g27.t1_SM.m.28_P69249_P69250_Q84QE5_SM.g25.t1_SM.m.26_A9YTZ7_SM.g28.t1_SM.m.29_A9YTZ8_P26574_P07179_SM.g26.t1_SM.m.27_P400034002_P22433	A9YTZ7	2	58,24753							986623	1416550	1077590				1457380		987582				658469	1216340			1181900	2235620		697570															5174435	293864,12
95	LPMFGCTDATQVLAEVQECKK	A9YTZ8_P26574_A9YTZ9	A9YTZ8	3	70,18505																			512578		213930	1098740	934392		2035810	1153620															3260414,8		1942101
8847	LPMFGCTDATQVLAEVQECK	SM.g26.t1_SM.m.27_P400034002_A9YTZ8_P26574_A9YTZ9_DES.g1627.t1_SM.g28.t1_SM.m.29	A9YTZ8	2	76,32121	816883				288974		1168111	1481606	959817	582097		204294	1801006	355555	3047330	538199		781473	820700	121182,2	3004230	1516100	897528	2264700	1661540	937127		9409017	1744499,9		751157,2	942347,56	2532567,5	3713588,5	1201261,2			1158786,9	1537450,6		335731,8	1722350,5	1109943,2	770636,06
8848	LPMFGCTDATQVLAEVQECK	SM.g26.t1_SM.m.27_P400034002_A9YTZ8_P26574_A9YTZ9_DES.g1627.t1_SM.g28.t1_SM.m.29	A9YTZ8	3	76,070305	242678	481977	213999	157585			640738	785260	635746	148826	349734	733243	886600		1282130	221393		358075		523426	2348230	430839	835356	911339	1078920	563338		3263545,8					538749,9							1061221,2	1573356,4		1124400,9
8849	LPMFGCTDATQVLAEVQECK Oxidation (M) @0.00100000000000000000.0 delta:108.10999_+	SM.g26.t1_SM.m.27_P400034002_A9YTZ8_P26574_A9YTZ9_DES.g1627.t1_SM.m.29_SM.g28.t1	A9YTZ8	2	72,76897	662625	230338	170589	528666		528179	590475	326721	505267		386749	426265,9	721459	414974	2203560	361722	85053,9	529104	282072	598990	756001	463091	366259	604247	542554	279285,7	1034491,1	3691009,8	1220457,2		937641,7		2407412,8	2337115,2	381315,47	297285,22	406075,84	452525,8	2499639,5	1668093,9	1966598,2	1318760,6	3167162	582707,94
8850	LPMFGCTDATQVLAEVQECK Oxidation (M) @0.00100000000000000000.0 delta:51.64	SM.g26.t1_SM.m.27_P400034002_A9YTZ8_P26574_A9YTZ9_DES.g1627.t1_SM.m.29_SM.g28.t1	A9YTZ8	3	72,09625							149278	284775	208210			286580			614467					212232	666156	161877					230307,75	1170272,2													587476,7		656127,1
6978	QAITDLETAIGDLKAIR -17.0265@Q1 delta:3.8999996_+	Q42484_B0LC02_B0LC03_B0LC06_B0LC04_B0LC05	B0LC02	3	69,611145	1,28E+07	1,87E+07	7985200	2,52E+07	6,80E+07	5,42E+07	1455910	2688470		2,62E+07	4303890		5995340	9949790	1,05E+07	1,78E+07	5,45E+07	4,38E+07	5517870	758763	9542400	9697130	6195350	9354830	1,18E+07	9460420	9563740	4828395	3917213,8	3,96E+07	1,64E+07	1,64E+07		1100810,1	8591238	1,91E+07	3,17E+07	2,40E+07			6189966,5			6861362,5
2804	LVGDYSSAVK_+	P27900_B0M012_B0M013_B0M090_B0M055_B0M091_B0M067	B0M012	2	36,48676	9711433	9881190	6393371	1,06E+07		1,27E+07	206951	525985	297127	2009030	1551830	716487	4211280	2813490	2333250	3906530	585990		456955		7412570	9482400	59674,8	324298	3158090	184033	359758,8			1,54E+07	1,01E+07	2275946,5	7157894,5	4038841	2,58E+07	3,02E+07	1,10E+07	1,17E+07	3,28E+07	2,23E+07	1,81E+07	1936321,6
111	NCASVCETER	B1N681	B1N681	2	23,77024	75210,2			43801,4				60542,6	45963,1	22239,2	52698,4	569307				309775		49830,3	9874,44									227510,42	45346,082	738812,7	564841	294425,12			112561,664		114684,086	68471,49			203385,94	39219,17	214482,38	473912,44
2677	RHCESLSHR	P20346_C6F3B7_B1N681	B1N681	2	14,6680975								18028,8	10054			322089	6375,6			95861,6	9729,11													56456,61	155897,4	17290,734
112	LTSSIAAHPSK	B1N7F5	B1N7F5	2	25,449808								34984,6	29945,8			99955,6								1515,04									58130,555				95336,43	61677,586	52368,035	88297,87	35378,367					129697,29
6540	NLASFVSTWMEPECDKLIMSS 15.9949@M10 15.9949@M19 delta:5.200001_+	P54767_B1Q3F0	B1Q3F0	2	58,309315	2121580	1243280	1136280	2984550	6454980	2852700	2042480	1811240	1800810	4964480	3970680	7096170	6885380	1667010	929855	3085580	4035280	1487525,2	2392380	3342530	1600420	2612940	4708960	3479730	3776780	7676700	1386334	1095799,1	1062798,9	3080179	4872367	4123928,8			2150917,5	4694030	4290316,5	1,22E+07			7249128,5			4549810
116	LGYEGYK	B1Q3F1_SW.m.2714_SW.g2816.t1_DES.m.1360_SM.m.833_SM.g871.t1_DES.g1419.t1	B1Q3F1	2	35,923965	247792	136061		203366																	47966,3							1363380,1				210794,98	498269,38	554076,06	187979,52	590083,9		400538,84		812483,3	1366957,8	500798,34
11729	LVMDIVK	SW.m.2714_SW.g2816.t1_B1Q3F1_SM.m.833_SM.g871.t1_SM.m.835_SM.g873.t1_DES.m.1362_DES.g1422.t1	B1Q3F1	2	49,64327													758522											826652	349357
11731	NKEDLPDELIFHINYLGADQPTFTLNFSK	SW.m.2714_SW.g2816.t1_DES.m.1360_B1Q3F1_Q8LKR4_Q9AT17_O81101_O81102_P93369_DES.g1419.t1_SM.m.833_SM.g871.t1	B1Q3F1	4	83,566795
120	IGELGAAAAGAFALHEK	B2BEE0	B2BEE0	2	93,76636																																53666,92	110947,664	89939,99
6542	TWPEDILPLMPVGR_+	P55311_P49319_C0JPN0_B2BL48_F4YB97	B2BL48	2	54,507587	1,39E+07	3,85E+07	1,06E+07	9733370	2,16E+07	1,28E+07	3574390	4014100	2403910	1,54E+07	1,14E+07	3430190	2,61E+07	1,02E+07	5371620	1,29E+07	2,69E+07	6,05E+07	1,81E+07	3325090	2,03E+07	2,02E+07	2,17E+07	5063110	1,64E+07	3959650	9,91E+07	7704133,5	1,98E+07	2,75E+07	1,37E+07	1,28E+07	7458368,5	3474868,8	1,76E+07	6,94E+07	1,25E+07	2,62E+07	4,59E+07	4,90E+07	7205494	3113231,8	4,83E+07	4,72E+07
124	HHVLSLLTNLEARAK	B2Z6N3	B2Z6N3	2	87,214905		81366,5	93399,2	64656							45299,6			42915			876144	66343,5										229311,42	220232,28	281607,1	121102,14		185471,36		184012,1		136519,56	199415,75				161230	212331,27	146198,92
125	ISDCNSVTSFPFSILPTTLKTIGISNCQK_+	B3F581	B3F581	3	92,52543	90597,1			152079	4390710	4324260								71095,6	133778	327556	628012	1185007									2282731			1471958,2	392752,25				116198,72		205535,1	158151,67
7363	TTNLSMREQTMFK 15.9949@M6 delta:3.3999996_+	Q7X9H9_B3H507_B3H5S0_Q9S9U2_Q7X9N2_Q9S9U4	B3H507	2	83,66926					5753810	1,50E+07				987886								1301170									1596453,4	210476,73		1520459	444542,72	512936,16	605450,56	350950,7			1846528,5
2627	IHDASFLNAVVK_+	O82261_B3H581	B3H581	2	28,23501							366294	579069	442582	726115				116462	140135	688974	438755	205212									366597,1	631081,06	192295,52	763292,75	423650,56	401705	225044,92				19638,393
7461	IGSYAISSSIR	Q8GUH8_B3H5H6_F4JYU5_Q9LVV8	B3H5H6	2	76,66841													461600		439645					381560	234833		359621	943559	333798	341472															706911,44
129	FSVDGSKLMAMK	B3H5L3_Q9CAT3_Q8LG73	B3H5L3	2	20,277199					26805,7												20199,2
7894	RGSGGGPSSHEK_+	Q9FVW4_B3H5N7	B3H5N7	2	60,19437	964480	319173	515858				611837	788605	487654	1329450	557380	805832	746344	874052	1026120	1046650	457782		1084790	402450			547713	730734	880944	824717		2196940,5	1428230,9	1250874,4	1037621,4	1691701,9			1191146,4		686526,1	1228066,1			2057654,8		1881674,6	2803972
2361	DDILADFYNKWQDDYLVVNK	F4I3R0_F4I3R1_F4I3R2_Q8H0S9_Q9CAE1_B3H621_F4I3R4	B3H621	3	64,22119	1587420	657061	1105830	1326080		587112		444242	253714	2203870	531444	797467	883949	440037	448244		245111	380195	2423110	808617	2463870	5031230	736221	1725370	2934620	2718600	2106238,8	2195205,5	3028836	2792605	3756150,5	3338158,5	2368393	1835925,8	2694745,5	2321371,2	2708695	5297114,5	5081454,5	5388201	3135568	1829111,5	3015220	4194494,5
187	TSELSVLVDR	C0Z2D4_B3H6B8_P94078	B3H6B8	2	73,762085					913968									77729,9		164717	694037	264373								171291	432759,16									316661,12								220613,67
131	CLNQLR_+	B3H6U1_F4KED5_Q8H1Q3_Q94K99	B3H6U1	2	31,26334						322725			324308							248512	203578														885026,56						543213,6	183641,78
7643	SIEISVEKVALK	Q8VYC5_B3H739_F4IAP5	B3H739	2	87,673615	114944	127154	128173	119716		298755	43587,6	59909,3	19657,3	95349,2	38030,9	67272,9		69820,3	78163,5	87318,4		95716,3		36196,5							149888,11	211844,88	191955,22	126186,516	122871,086	84433,61	104497,914	61179,375	237512,8	226653,08	139345,95	83404,76				52011,38
8276	SMSQPSSFFSFDSLPPLNPSAPSVSVSVEEK 15.9949@M2 delta:5.300001	Q9SIG8_B3H7M2_F4IGJ9	B3H7M2	3	65,52478	2162220	1596020	1557070	2067950	1869970	1333070	236692	852468	419833	3224980	393713	486433	745177	955305	1230460	3594620	4606600	3984470	551151	201951	989521	873978	359934	220228	956071	554782	1,08E+07	3447243	2772562,8	6284439,5	4439250,5	3740987,2	1557914,9	1293429,9	2216780	3176159,2	1909398,9	2443723,5	2137140,2	3034491	735853,1	713529,2	1499379,4	3379112,8
133	FLGDLKENEER	B3V828	B3V828	3	22,844563							36682,2	50634,9	29867,7			41860,8	53754	12273,6	83502,2							5766,69		6637,68		2517,29		455917,4					115360,98						157407,11	210633,66	1001808,6	49837,09	287587,53
134	CGMGGGDGKCK -17.0265@C1 delta:5.1000004_+	B3XYC5	B3XYC5	2	8,504245						411,587																					36307,242			19748,756	37134,13												36654,84	37961,38
2675	GSNIEVMLGLPNSDVK Oxidation (M) @0.0000001000000000.0 delta:0.0	P15797_P27666_B5APL3_P23431_P23546	B5APL3	4	55,036526							173213		181800								719837		338600	263132			455898	360457	136355	583486				476063,34	258382,55	160881,58					198809,27
1417	IPVAYVKTFQGPPHGIQVER	DES.m.213_DES.g231.t1_SM.m.266_SM.g272.t1_SW.m.701_SW.g725.t1_P25079_B5LBZ4_C6FJV7_E7E8A9_D0F114	B5LBZ4	4	54,17859							385934	631869	489153		271070	486545	881123	159509	1118450					456508			446926	1249050				2745152,2					1250030	1275793,6					3298970	2926076	3869238,5	2580885,8	3027958,5
1418	LEDLRIPVAYVK	DES.m.213_DES.g231.t1_SM.m.266_SM.g272.t1_SW.m.701_SW.g725.t1_P25079_B5LBZ4_C6FJV7_E7E8A9_D0F114	B5LBZ4	2	58,178963		597206		421795			4735980	5453410	4522590	565743	1442210	3595130	7578310	451518	6407540		468945		2054820	7280090	885221	816858	7497180	1,39E+07	3200130	2917460	818042,6	7787147	827730,7	2432257,2	792169,7	782878,6	752275,25	1581867,1	1145205,2	2737650,2	1113536,4	2956600,8	3476810,2	5124090,5	2,96E+07	4627256	6722415	1450258,4
1419	LEDLRIPVAYVK	DES.m.213_DES.g231.t1_SM.m.266_SM.g272.t1_SW.m.701_SW.g725.t1_P25079_B5LBZ4_C6FJV7_E7E8A9_D0F114	B5LBZ4	3	58,133873	3030820	4973080	1681870	2955730	6705050	8102680	1,71E+07	1,95E+07	1,60E+07	3157130	7381270	1,50E+07	2,58E+07	3874270	2,55E+07	2369840	3087310	3658680	1,11E+07	2,31E+07	4952340	4122330	2,69E+07	4,76E+07	1,44E+07	1,21E+07	2540205,5	2,09E+07	2252988,2	8474634	2870478,2	2581240,8	2720037,5	5030575	3424223,8	7670407,5	3726170	8695275	1,17E+07	1,66E+07	6,09E+07	1,35E+07	1,94E+07	4328514
2692	LTSIVGNVFGFK_+	P25079_DES.g231.t1_DES.m.213_SW.g725.t1_SW.m.701_SM.g272.t1_SM.m.266_B5LBZ4_C6FJV7_E7E8A9	B5LBZ4	2	72,678566		759515	363775				66797,9	127002	103282		47230,7	43381,7	363113	270351	1657370			587000	138046	167443	394252	256755	224525	571134	207413	436265		3186181,2						445855,06						577901,2	1072356,9		1355846,2
2693	MLTSIVGNVFGFK	P25079_DES.g231.t1_DES.m.213_SW.g725.t1_SW.m.701_SM.g272.t1_SM.m.266_B5LBZ4_C6FJV7_E7E8A9	B5LBZ4	2	79,07209			283986				91053,8	182447	115211		244969	523594			1415550					171846		287193	73334,8	681048	227834	235947		9771112	1512513,5				2863817						3959751		3096891,8	1440974,2
2694	MLTSIVGNVFGFK	P25079_DES.g231.t1_DES.m.213_SW.g725.t1_SW.m.701_SM.g272.t1_SM.m.266_B5LBZ4_C6FJV7_E7E8A9	B5LBZ4	3	79,0443								10195,1				37575,4	38313,9										12477,1					42409,54
2695	MLTSIVGNVFGFK 15.9949@M1 delta:33.100002_+	P25079_DES.g231.t1_DES.m.213_SW.g725.t1_SW.m.701_SM.g272.t1_SM.m.266_B5LBZ4_C6FJV7_E7E8A9	B5LBZ4	2	75,19413															446403							186319		175374	343580			2490228	330434,72				785386,4	454548,7	122888,87	252854,36			826616,7		890384,8	654396,25
2696	NMLTSIVGNVFGFK	P25079_DES.g231.t1_DES.m.213_SW.g725.t1_SW.m.701_SM.g272.t1_SM.m.266_B5LBZ4_C6FJV7_E7E8A9	B5LBZ4	2	94,300674														18106,6				41425,4									88295,07																86822,64
2697	ALRLEDLRIPVAYVK	P25079_DES.g231.t1_DES.m.213_SW.g725.t1_SW.m.701_SM.g272.t1_SM.m.266_B5LBZ4_C6FJV7_E7E8A9_D0F114	B5LBZ4	2	65,57805																							1240490	405933
138	GGLDFTKDDENVNSQPF	B5LBZ7	B5LBZ7	2	60,43643															460212													2971714,2	614498,1				2192396,8	935641,1	226422,39	294947,22			2487631,5			1045365,44	1060486,1
140	SNQAHPTPSLPPPK	B5M9E5	B5M9E5	2	54,34102																																												3372137,2
141	YNGGLMKKYNSGIGTPLMPHRKIETYIF 15.9949@M18 delta:11.9_+	B5M9E5	B5M9E5	3	93,76992		555699	181422		5806120	7590170							111267			170056	388834	894496			322006	651369			354020		2354789,5	282967,7	224575,4	1067410	265325,62	379932,44			262538,47	830735,2	290223,28		254391,16	323746,4	289034,03		583369,6	1475504,5
146	FRPGWDVGILAPMLQFLR	B5M9E5_SW.m.5012_SW.g5132.t1_DES.m.5154_DES.g5328.t1_SM.m.8113_SM.g8188.t1	B5M9E5	4	94,55086		24858,3	61634,3				30289,2	31523,3	21619,8	133080		60599	49029,6	13892,5		100620	75939,3				14952,6		42508,3		27319,5	15578,2
150	FRPGWDVGILAPMLQFLR Oxidation (M) @0.000000000000100000.0 delta:15.18_+	B5M9E5_SW.m.5012_SW.g5132.t1_SM.m.8113_SM.g8188.t1_DES.m.5154_DES.g5328.t1	B5M9E5	3	81,19951	401032	184399		307927	204998	489754	167120	216319	125617	366202		303007		102255	145472	409715	325460	205681	174798	173649	144912	216156		96827	207417		203403	270020,06	291981,2	616615,7	580669,7	405297,94	509064,75	336461,9	423608,56		419037,6	503204,4	739969,8		427219,72	333620,34	749190,75	595965,5
151	FRPGWDVGILAPMLQFLR_+	B5M9E5_SW.m.5012_SW.g5132.t1_SM.m.8113_SM.g8188.t1_DES.m.5154_DES.g5328.t1	B5M9E5	3	94,589134	2862270	698699	1470430	2152930	1604953,9	3981740	899085	788678	563761	3139060	153695	1463540	1218010	447128	774398	3048150	1875000	1057070	915374	911585	689785	1254710	1237540	1524600	1408080	676106	650159,75	1034117,1	829768	2212052,8	1497714,9	1536444,6	787128,7	576970,06	1490657,5	1028885,4	778738,25	1148913,2	1858738,1	2059432,6	1108604,4	641512,25	1154032	1507084,6
160	APSPPPGTRHIDR	B5X568_Q6R2K2	B5X568	3	32,47283		205558												164531		54723,2		47130,2				104578									73813,6					658384,7	182888,64	496234,38
2436	EVAAFLDSPIVEDEEGEER -18.0106@E1 delta:5.299999_+	O04046_B6DVJ8	B6DVJ8	2	69,28211	746594	1035980		1110450	4044690	1,76E+07					261708		1233740			893879		3644380	1494390		453057	1327290		139244	1228360	816885	6884880,5			4844548	1574874	2045211,8					5223036	1980244,9	3778666,5		911449,4			2948815,8
161	LGVDDPSK	B6V765	B6V765	2	99,84802															239583																										444932,75
2185	KDTQHQFNAR	DES.m.9263_DES.g9287.t1_SW.g16246.t1_SW.m.16640_DES.m.9260_DES.g9285.t1_SM.m.9838_SM.g9880.t1_B6V765	B6V765	3	17,03263					8497,81	131576				14240,6								54612,5												42127,83		44548,156
162	EVPLSIMSWSR Oxidation (M) @0.00000010000.0 delta:0.0_+	B7U881_B7U883_B7U885_Q9ZSN4	B7U881	2	24,696379	3544550	1610920	1409630	2798540	192703,4	1829700	457673	666350	407572	695828	1286710		1200460	1098540	395030	2060520	862863	480892	11292,7	3308,65	342543	89469,4	18880	28892,5	110490	56349,5	878579,3	1746368,4	2736503,8	1740301,1	2147374,5	982652,2			1748136,2	2344365	2596992,5	5068769			2199609			2565408,5
163	IMEYFIKLIMK 2 Oxidation (M) @0.01000000010.0_+	B7U9Z3	B7U9Z3	2	75,04179	702021		1472360			2086500		674037	599361	1029520			1979820	508636	1614440	773524		774327	747472		1219360	901229		215787		606097	1083854,8	1687845,2	1443462,4		1821764,2	1374576,6		1108730,5	1018109,2		4280489,5				3077679,8
164	MAGGAWNRR_+	B7U9Z3_Q03684	B7U9Z3	2	31,470528	2,19E+07	2,44E+07	1,77E+07	1,87E+07	1,15E+07	9,37E+07	2907367	5637762	3430378	7889810	1,04E+07	8199250	1,41E+07	9833860	6253111	9922410	7298340	1,21E+07	4485539	751292	1,36E+07	1,78E+07	1778548	2338353	9557630	1924376	1,71E+07	2,51E+07	3,65E+07	2,91E+07	1,72E+07	9317575	1,94E+07	8944726	4,08E+07	3,84E+07	2,86E+07	2,47E+07	4,92E+07	6,24E+07	2,35E+07	1,57E+07	4,00E+07	5,72E+07
165	FVFCPSVCK_+	B8Y888	B8Y888	2	52,232727	5231640	2954480		3937010					1192770	9343150	1918080	2312500	2707840	3345210	6416910	1,18E+07	1546590	5297020	2397880	210835	4820300	8673860		566251	3421710	504610	1,93E+07	1,99E+07	1,63E+07	1,62E+07	2,07E+07	1,37E+07	2,75E+07	1,86E+07	8470935	1,07E+07	4914844,5	1,05E+07	4,15E+07	3,31E+07	6051153	6525391	2,28E+07	1,14E+07
9762	AAVTPAFAAQFPGLNGLGLSAAR_+	SM.m.2576_SM.g2727.t1_DES.m.3291_DES.g3475.t1_B9A6I8	B9A6I8	2	77,39125	7,83E+07	6,36E+07	7,35E+07	9,60E+07	5,65E+07	4,83E+07	4,79E+07	5,41E+07	4,81E+07	6,74E+07	7,55E+07	1,42E+08	1,52E+08	5,18E+07	6,72E+07	9,21E+07	4,30E+07	5,42E+07	1,30E+08	1,15E+08	4,59E+07	1,41E+08	9,70E+07	1,07E+08	8,52E+07	1,16E+08	8,95E+07	1,07E+08		1,05E+08	1,23E+08	8,53E+07			8,53E+07	2,06E+08	2,09E+07	1,81E+08	4,23E+08	4,83E+08	1,56E+08	1,80E+08	3,63E+08	5,10E+07
9763	AAVTPAFAAQFPGLNGLGLSAAR_+	SM.m.2576_SM.g2727.t1_DES.m.3291_DES.g3475.t1_B9A6I8	B9A6I8	3	78,17383	3,80E+07	5,12E+07	6,58E+07	3,63E+07	2,20E+07	4,60E+07	3,41E+07	4,27E+07	3,97E+07	6,97E+07	2,08E+07	9,80E+07	9,70E+07	9908060	3,19E+07	7,69E+07	4,18E+07	2,51E+07	5,14E+07	4,82E+07	5,95E+07	5,62E+07	8,75E+07	4,35E+07	5,51E+07	8,52E+07	3,68E+07	4,60E+07	5,63E+07	3,52E+07	4,49E+07	3,34E+07	5,36E+07	4,32E+07	6,73E+07	5,33E+07	4,48E+07	5,46E+07	1,59E+08	2,10E+08	6,45E+07	8,42E+07	1,15E+08	1,68E+07
9764	AAVTPAFAAQFPGLNGLGLSAAR_+	SM.m.2576_SM.g2727.t1_DES.m.3291_DES.g3475.t1_B9A6I8	B9A6I8	4	77,62881	449079	2867258	2379835	567078	95571,8	1281630	1020070	1447710	1280920	2866490	1687939	3441214	3087309	176768	92343,4	2828540	1752130		358503	156044,8	427682	135688	4233990	62883,1	1769270	511400			87434,84		1166396,4									74610,02		71716,62	184589,9
2457	ALCMMPISLAMAIYHSQPPDTSSVVKPENNPPQ_+	O22768_O22768-2_B9DFF4	B9DFF4	3	64,010025	1,48E+07	9192040	7716020	1,64E+07	5177800	5107840	5386960	8337410	5639590	1,10E+07	8189830	2411240	8520160	6970120	7852840	1,08E+07	5094670	5393110	1,01E+07	3148730	3933140	6635440	5833550	7766500	1,09E+07	4299120	1,49E+07	2,49E+07	3,36E+07	2,06E+07	3,28E+07	2,64E+07	1,61E+07	1,61E+07	2,87E+07	3,58E+07	4,15E+07	5,98E+07	3,75E+07	3,46E+07	2,36E+07	1,18E+07	2,29E+07	2,52E+07
6541	AENELDVASAQEAGLEESMVARLVMTPGK_+	P54887_B9DFG0_F4IFZ9_B9DHM7_Q8RXP0	B9DFG0	3	91,99087	588427	481157	427369	618186	560060	628940	492281	349339	330175	1527500	84442,6	228058	636138	425493	656633	1433290	1255280	871805	1027090	654473	1479870	6488590	1059510	1901050	1707650	1198450	724060,6	782464,56	632898,4	1718753,9	1556756,5	856841,06	475809,75	177103,92				558429,75	2156012,8	883406,8		155183,11	542207,3	1004494,56
8420	MFEAVSIFHK 15.9949@M1 delta:7.7	Q9ZUE9_B9DFG1	B9DFG1	2	8,481648																											53757,52			25651,037						4653,493								17545,719
8337	MGSYPDGFPGSMDELDFNK 15.9949@M1 15.9949@M12 delta:6.1000004_+	Q9XE58_B9DFJ3	B9DFJ3	2	31,71268	2041370	1468960	2052210	1799140	358335	3710290	598909	969326	605117	1801070	362492			858416	1628570	1551420	1323390	1972120	47785,4	29257,9	425848	442469	5493,92	53137,1	92275,9	24715,2	2408226,8	6891208	6890683,5	1,03E+07	7448226	7307300,5	5065578,5	2805600	5702425	5037383	4763144,5	5418067,5	1490636,1	2013888,1	916183,8	978305,44	814057,25	2656151
7624	DMELAAAKDSEQIK_+	Q8S2T0_Q8S2T0-2_B9DFM0	B9DFM0	2	29,052532	2601203	1312836	662264	2832300	68631	4479920	525506	929603	534029	658710	1114225	213865	1404826	862020	267162,9	2058506	265736	258973	5480,27		551324	36747,6	8709,18	3643,19	121466,5	13720,58	1210756,2	2268437,8	2892204,2	1158191,2	1363050,6	287521,88	1867794,5	1139206,4	2016045,6	1766255,6	4172933	2907552,8	4575624	5887616,5	2343081,8	889394,44	1094400,2	2930188,8
6645	CSEEDISVPPPTTDDNTGGAKITAEK_+	Q0WWX4_B9DFP5_Q8L869	B9DFP5	3	45,06221	1,67E+07	6013990	7630310	1,89E+07	6793660	1,08E+07	2337340	4870840	3097300	4819630	9040000	1748290	2213430	2491850	1952660	5948680	1849440	1426660	2169460	1471430	1355170	1715350	1096080	1338150	2000120	1420970	5601961,5	9447289	1,89E+07	1,83E+07	1,97E+07	1,47E+07	2,05E+07	1,48E+07	1,96E+07	2,22E+07	3,05E+07	5,71E+07	1,79E+07	1,63E+07	5445318,5	1,43E+07	1,30E+07	1,57E+07
2356	MENEREK Oxidation (M) @0.1000000.0 delta:0.7600002	F4I1C1_B9DFR1_P48347_P48347-2_F4IA59_Q84ZU0	B9DFR1	2	22,538843																															348556,3	329304,38	1164986,9	310454,06					2526697,5	4817226			2966539,2
168	RQSVCPRPR	B9DFS9_P21240	B9DFS9	2	31,266542							518132												135419	26466			37557,9	38951		57530,6
169	ATLDNDEEK	B9DFS9_P21240_B9DHQ8	B9DFS9	2	15,493779															63619,7													213162,33	113357,61
170	ADRMVMHAK 2 Oxidation (M) @0.000101000.0 delta:1.3700001	B9DFU6_Q9M9K1_Q8H161_Q93ZF2_Q94AY0_O04499	B9DFU6	2	19,993	98716,7	134823	106871		2789,76		43654,2			14920,5		63855,2		113190		75221,4	103461,6							1760,13		2205,49			249946,58				227099,06	184609,73		319634,75	180748,8	88650,09	164032,42	321154,56				226414,03
7573	YENDWSVVK	Q8LF55_B9DFU6_Q9M9K1	B9DFU6	2	52,089302											372467	700761																														1477758
171	FPLPPPSSLHIRPSK_+	B9DFX7_F4K8C8_Q7Y051_Q8GW62	B9DFX7	3	94,004654	56870,9	206170	79643,7	18828,9		2883180					8245,67										49224,9	27854,3			26919,2		19178,342		20211,63						25681,229	39144,973	51707,176		97953,14	33863,273	7444,5176		9408,457	22407,871
7612	TLIKVTTTIGY_+	Q8RWV0_Q84WI5_Q8LE99_F4JBY2_Q9LZY8_B9DGH8	B9DGH8	3	33,838406	661389	1270190		495859			1463120	1997720	1419930	247380	963781	1698870	3008400	684434		368667	153608	470365	265463	169595	1157330	543096	179536	799380	1855300	203682							2306100,2	1357832,6	1557966,9			628822,3	3018980,5		6208636	3859582	3692209
7427	VTIDLIEMVFAK_+	Q84VW9_Q42212_B9DGT6_Q9MAH0	B9DGT6	2	89,78744	58029,6	147075	45608,2	52497			114055	142418	162142		42486	260926	278579	29758,6	506663	34576,9				352231	58092,4		199223	534788	145226	126270	72470,39	871100,9	150685,7	54623,8				240928,33	92635,45	307984,16	64579,56	74018,24	465023,12	398247,72	709099,4	323883,8	422151,56	62101,043
2373	QTDQSQTGSSRSATGAK_+	F4IG50_C0Z2Z6_F4IG49_B9DGW8	B9DGW8	2	37,118114	186475	196533	178623		299006	3619470		320632	293453	689934	99388,1	149020	222719	60791,2	187515	604782	757036	562935				188532				21911,9	606056,56	687866,7	638931,56	2956152,8	2341055,2	1523036,4	2204384	1278034,1	635069,94	682098,1	1029543,2	843796,1	1895907,8	1835933,2	715070	270806,9	890137,75	1363868,8
7556	DIVENDVKDNPVMIYMK 15.9949@M13 15.9949@M16 delta:8.299999_+	Q8LBK6_B9DGX1	B9DGX1	3	28,604982	32055,8		23596,5	23333	369440,6	45540	270260		236115	741816	417014	764633		343547	257844	489341,1	256754	285217	123061	53007,3	428722	342221	64738	41929,3	254442	91582,5	757746,06	1530517,9			490081,62	495514,16	685178,4	248455,75					974010,06	1359371,1	645962,94		772904,3	1923333
6619	TTGIVLDSGDGVSHTVPIYEGFSLPHAILR_+	Q0WL95_F4J8V9_Q8LB94_B9DHA3_Q93ZL9_Q96292_Q96293	B9DHA3	4	70,27437	314226		280978			847783	379997	539419	375133	370902	162014	210360	373594	210498	1529270		452476		205420	327262		175069		1744860		223357
8022	SEKAEDSNEVATQLELK_+	Q9LT23_Q9LT23-2_B9DHF5	B9DHF5	2	58,39871	1,37E+07	1,15E+07	6171350	1,58E+07	2,19E+07	2,61E+07				1,09E+07	2203280		1895970	3387510	3887970	7757248,5	1,80E+07	1,65E+07	1183880		4024440	2819430		3837520	4333150	5189760	1,89E+07	5578623	9996303	3,31E+07	1,41E+07	1,65E+07			8399265	2,03E+07	2,23E+07	3,10E+07	206451,4	266086,2	6097534,5		236883,4	5858160
11656	ALGLPVSKL	SW.m.2453_SW.m.2454_SM.m.2528_SW.g2539.t1_SW.g2540.t1_SM.g2678.t1_DES.m.3049_DES.g3197.t1_F4HVJ9_Q9C9W5_O04213_B9DHJ0	B9DHJ0	2	58,370537					243760		284962	285371	247938		121164		372094		542810			85295,6	139871	417045			497432	797582	269037	192980				182172,45											1254414,1
8216	NMVPTGTK	Q9SCV8_B9DHZ0	B9DHZ0	2	32,648766	205083	75407,9	95127,6	136998							89094		107261						149756	43288,3	861385	752139	48399,4	79461	307866	78663,8					1277945						439640	1747493,1	737757,2					450889,4
175	EGGKTVGAGVIGTILE_+	B9DHZ8_P17745_Q56ZD8	B9DHZ8	3	40,350956				499644			1252240	2163230	1628800			963516	2605510		3987990				1584850	862551			1099760	5492610	1081140	504476		9127808	916176,7				1141545,4	920881,1	1428493,6		532410,2	587069,7		5958397,5	6797032,5	1594516,6	1948940	3356185
176	YCDYFSPNKAYKPKMWT 15.9949@M15 delta:5.8999996_+	B9DI45	B9DI45	2	48,19264	1262860		1113230				2194490	1546400	910984	1166570	1336490	1213190	2214760	823396	1110280				1617750	819684		1158710	1606740	819307	946534	270133	2172604,5	3419095,2	3906736			2358906,8	3968315,2	2292235,5	2838259,8	3934872	1111354,4	3817321,2	1,03E+07	1,04E+07	2280135,2	4157989,8	8228370	2241820
177	YDSALSVNALGPAYVTGK	B9TSP7-2	B9TSP7-2	3	78,37029	293850	139557	180308	164345		374508	123897	330167	159209	1615260	388716	580722	165095			290090	209244	135555	1538580	1254610	523024	851836		527040	817074	2718140		198382,75	311593,38	829190,06	958826,8	933056,94	218064,47		226457,16	198836,36	402664,78	514728,38			258527,34	156310,77		132181,25
178	VRDCLDSK	C0KD49_F1DBB8_F1DBB9_Q06355_Q08296_Q08307_Q1KYS7_O49912_SW.g30640.t1_SW.m.33690_F1DBB7	C0KD49	2	19,526598																																								146366,38				115157,67
179	DSCDSGCSGGLMNSAFEYTLKAGGLMR	C0KIY3	C0KIY3	3	87,32352		686851	349989	309427			67915,1				95308,4	95458,6	255671	185779	259434	283149	193183	925444	172741	54331,2	404055	305633		104194	335913	143418	3383504,2	800512,25	618309,75	1212838,4	500684,72	628247,2	429947,06	192418,23	603602,94	2228339,2	1228558,1	599634,8	1109522,2	991275,75	309622,94	210708	742879,5	484642,12
7616	DGTPFNTSIITPPPPPVVDPPPATHRAPPVPR_+	Q8RWZ1_C0LGE3	C0LGE3	3	73,959694	3408980	2963440	2539770	4107540	4313830	5326390	4637750	3746050	5210280	5390830	1927940	2696670	4618320	2166170		5517680	4728710	4846060	3073240	4586890	2869050	3352140	5836840	5641060	6317800	2612240	6708872,5	1,04E+07	1,12E+07	1,20E+07	9866320	1,35E+07	7654667,5	8170170	8396355	1,43E+07	1,09E+07	1,56E+07	9170514	1,59E+07	6678927,5	5136484,5	8568586	4336302
184	AIAVEPIPK	C0LGJ9	C0LGJ9	2	58,08619	544532	199540	339254,2	158517	94110,9	1065753				199119	155201						169690	626738			895350	792645			657135	255741	2017820,4		382242,12	600253,3	287944,4				495597,28	1383918,2	730710,1	547204		741775,1	1983283,6		1519724,6
7910	FENDIDVGTEVVLMTTK 15.9949@M14 delta:1.0_+	Q9LD90_C0SVF3	C0SVF3	3	84,29526	422401	2422500	889973	272536	904757		100044	289186	92716	1618120	132958		376208	575481	468625	1376970	2474920	3028390	133501		1468980	200813	354289	174273	1405110	129734	2940103,2	894904,6	446767,38	481667,16	297955,88	320910,12			330089,7	937295,8	253787,73	231114,12	167836,3	208939,25	125079,35		234944,34	337700,16
6752	DGWGLATDGK_+	Q2V9A5_C0Z264_Q84WV9_Q84WV9-2_Q84WV9-3	C0Z264	2	45,83364	126038	5031960	4193010			5899690					3405420				2267370			1186240			2310630						1577098,4	6925003		3668720,2	6570322,5	6427007	6405134,5		1,52E+07	1,42E+07	5776675	1,28E+07						2445765
2798	STAPLSGFFLTSLSPSQSSLQK	P27140_P27140-2_C0Z272_SM.g32396.t1_SM.m.35759	C0Z272	3	67,307396	9,13E+07	8,08E+07	8,35E+07	1,02E+08	1,07E+08	7,80E+07	1,13E+08	1,05E+08	1,03E+08	1,50E+08	5,33E+07	7,61E+07	1,26E+08	5,98E+07	8,50E+07	1,17E+08	1,53E+08	9,27E+07	9,82E+07	1,18E+08	8,10E+07	9,66E+07	1,21E+08	1,39E+08	1,22E+08	1,25E+08	2,09E+08	1,96E+08	1,90E+08	2,19E+08	1,88E+08	2,17E+08	1,50E+08	1,51E+08	1,53E+08	2,31E+08	2,04E+08	2,90E+08	1,97E+08	2,23E+08	2,01E+08	1,37E+08	1,44E+08	1,73E+08
8648	VAVASSADR	SM.g18410.t1_C0Z278_Q0WQ65_Q8L9X3_Q8VZ10_Q9C7X1_DES.g12483.t1_DES.m.12550_SW.g17209.t1_SW.m.17695_SM.g18412.t1_SM.m.18776	C0Z278	2	20,909973															126139													619180,4											131791	153233,2	288569,03
186	AGGNEMLK	C0Z292_F4J3W8_Q93Y39	C0Z292	2	15,8573	2428710	1582491	1168460	353850		603528	151694	158745	99258,3	157634	838931	179936	180205	918644	575665	421822	138842	3057540		1764,53	132553	52451,1			43721	42805,9	1900966,9	1409373,8	2213156,2	1038795,1	1606298,8	772708,5			2050178,4	3792662,8	2223530,5	1099388,9			1411267,4			1433266,5
7722	ALEICDSWMMSVGENEVNPDPTTAPETSIPDLNSPAPAK 15.9949@M9 15.9949@M10 delta:0.39999962	Q94C95_C0Z2C5_F4IX14_Q9M269	C0Z2C5	3	82,286575	1056340	1153560	1191340	1012650			955084	717685	889952		998897	3085700	1955260	1377650	1861970	967999	656628	1825680	2133250	3216450	1236560	2498520	1812450	2049550	1233770	1800460	2422960	3055814,8	3596850		1303461,2	1704758,2	4277520	3847598,8	4004703,5	4234556	1316464	3636553,8	7529629,5	8271137,5		4937304		1180384,5
2374	ATPEQVASYTLK_+	F4IGL5_Q9SJU4_C0Z2F2_F4IGL7_SW.g32146.t1	C0Z2F2	3	45,14606	2,70E+07	1,28E+07	1,25E+07	2,43E+07	2,34E+07	3,44E+07	1,64E+07	2,69E+07	2,33E+07	3,03E+07	2,70E+07	2935440	2,01E+07	1,77E+07		2,74E+07	9547869	1,22E+07	2,75E+07	2121670	6043730	8043180	7408580		9014400	5063860	954614,56	1,99E+07	1,93E+07	1,43E+07	1,95E+07	1,86E+07	1,37E+07	1,56E+07	1,83E+07	2,28E+07	1,67E+07	4,51E+07	4,32E+07	4,25E+07	2,37E+07		2,47E+07	1,83E+07
188	YMSSAPSPVNPR 15.9949@M2 delta:5.5	C0Z2L1	C0Z2L1	3	22,479666	295656	747294	572993	215497	22337,5		7158,63	21164			58482,2	42530,6	40432,5	153739	117469	102590	40468,3		3383,8	2183,97				4100,43	18331	7132,44	452981,78		72485,21			108254,65		94429,414	59641,984	837497,6			94035,805			118886,69
6596	NSPMGFGSESGAELEK	Q06738_Q39060_C0Z2L4_Q93Y41	C0Z2L4	3	84,639854	122532		80559,7	109518	167732		63755,3	73833,2	76839,3	137737	89492,1	73914,5	86795,7	63561,4	43204,7	173461	139170		86406,8		37327,4	50071,1		29175,5	45198,1	60423,4	241236,45	148618,88	161708,64	572831,6	436057,16		343524,2	274248,28	175822,67	127553,6	261000,05	325044,47	353648,34	321193,88	87076,56	93304,35	342753,3	168417,92
6501	GNSDHVSIIK_+	P42645_C0Z2P5	C0Z2P5	2	24,704945	141145		92679	63598,4						57402,5				43448,4	88502,2	98196,8		88357,7									1321598,1	1722067	1292391,5	407466,75				111992,18	252391,61
189	GMRMETSVMGAHHR Oxidation (M) @0.01000000000000.0_+	C0Z2W8_Q8VYB3_Q9SVE3	C0Z2W8	4	54,226204	2259760		1005360	1565310		176749	1345450	1490070	719056		1975880																423847,78	468565,2			979282,6				492847,4	732086,44	568094,4	1476425,1			1574863,2			753367,6
190	YNDIDDLR	C0Z2X9_Q8GWI1_Q94CL0	C0Z2X9	2	39,65813
8254	SGDYYSPPPRR_+	Q9SEU4_F4I090_C0Z312_Q949P4_Q9C8A1_F4I092	C0Z312	2	34,223633	3803470	9176390	6595094	4610250	795588	3134510	689558	1741964,9	997228	3304816	852792		743154	1089308	1182621		637817	2077395	86091,4		4247020	4358090	17884,7	131038,91	1536369	89954,6	7600278	1,62E+07	1,44E+07	8630804	2369383	2976072,2	2321501	1204733,4	1,57E+07	1,80E+07	797298,06		7693360	9585538	1,40E+07	2380548	7803986	1,95E+07
1504	GGGQVIPTAR	DES.m.2223_DES.g2323.t1_SM.m.2719_SM.g2882.t1_SW.m.2643_SW.m.2645_SW.g2737.t1_SW.g2739.t1_SW.m.2639_SW.g2733.t1_SW.g2740.t1_Q9FEL2_Q8H145_Q9ASR1_Q9SGT4_Q56WX9_Q84R07_C0Z355_Q56WY3	C0Z355	2	32,115517				78187,1					139868	73293,1					530823	44724												2842485,5					559271,75	474512,8			264519,66				2847235	410837,7
196	LTYRVTFSATTNITNMEVVHGYLK Oxidation (M) @0.000000000000000100000000.0 delta:0.01999998_+	C3PTS6	C3PTS6	2	72,303116	1,61E+07	1,90E+07	2,16E+07	1,92E+07	570657	1,51E+07	349168	719959	1213069	6749400	815519		1527351	9695280	1,57E+07	1,35E+07	2224360	1,17E+07	1028452	124533,1	1,07E+07	1,40E+07	298500	2162392	4194090	1186434	1,93E+07	4,38E+07	5,25E+07	1,12E+07	7316803,5	6296112	8952817	8665671	3,62E+07	2,93E+07	1,39E+07	2,11E+07	2,00E+07	8447332	4228439,5	933822,1	5423603,5	1,04E+07
8044	STFNIISGTSMSCPHLSGIAALLK	Q9LWA4_C3PTS6	C3PTS6	2	74,02153					1819930	1882700				1911640						1390260	1043960												700081,3	961831,75	1005537,56				597340,4		808291,4	1349302,6
8045	STFNIISGTSMSCPHLSGIAALLK	Q9LWA4_C3PTS6	C3PTS6	3	74,113045	1,17E+07				6633700	1,15E+07				1,36E+07						1,03E+07		1,21E+07				3118070
197	ANSGHPGLPMGCAPMGHILYDEVMR Oxidation (M) @0.0000000000000010000000000.0 delta:0.16999984	C3RXI5	C3RXI5	3	77,5623	149226	292703	108114	164439	1277320	1475740													345611		1011960	1053470			789854										515842,88		698611,75	371913,66						453487,72
1456	EGNEIIR_+	DES.m.213_DES.g231.t1_SM.m.266_SM.g272.t1_SW.m.701_SW.g725.t1_P25079_Q2MIH9_C4PBE4_C4PBE5_P27065_E0DA00_E0DA03_E0DA07_E0D9Z9_E0DA01_E0DA04	C4PBE4	2	28,730577	1,56E+07	2,31E+07	1,26E+07	1,42E+07	5037820	3,00E+07	4,64E+07	5,88E+07	4,78E+07	6510020	2,68E+07	4,65E+07	6,72E+07	1,35E+07	7,18E+07	7655300	7918630	1,04E+07	7555610	8913880	1,50E+07	6878330	1,03E+07	1,89E+07	1,33E+07	6865780	1,36E+07	2,65E+08	3,65E+07	3,43E+07	8545958	7659989	1,05E+08	6,80E+07	3,34E+07	4,45E+07	2,47E+07	2,11E+07	9,11E+07	1,28E+08	2,12E+08	1,26E+08	9,72E+07	2,88E+07
198	GIFTNVTSPTAK	C5IU71_DES.m.142_DES.g151.t1_SM.m.2936_SM.g3104.t1_P46283	C5IU71	2	49,727478							406557	561912	493735			305982			1512050	111205				305573								4903780					1844298,2	2087662,4					227556,69		251244,97	1746009,6	219690,2
205	FIPLSGANIFEDQLLNIQFNIPTVK	C5IWR5_C5IWR7_C5IWR0_C5IWR1_C5IWR6_C5MRU1_Q41448	C5IWR0	3	95,23857							99930,8	46368,2		361885			84356,6											289970	94940,3		268893,7	395015,8	154910,44	223141,69	83326,19	96762,375	128858,94	205289,31				176416,66	960183	883227,75	220662,73		259848,1	60985,242
218	FRCYSAASTTTMADAISDANMDAVQR 2 Oxidation (M) @0.00000000000100000000100000.0	C6K8M2	C6K8M2	4	87,182076	399307				480926			110095	63264,5	367383		117279	267195				334909	1518790						185373			4076630,8	1078081,9	942315,06	1406413		645832,2	445470,2	224659,6	772534,9	2826083,5	1169925,9			1094290,2	352111,72	327893,47	963609,7	598340,5
219	IEGPLLVDNYLVYGSLSWVETSGK	C7E4J6	C7E4J6	2	92,33202	3341510	1360170	1839530	2314800		668201	196839	125327	79999,4	315437	28342,9	396571	222831	367040	890944	645215		291947			518553	975117			215648	87946,8	2561505,8	4368155,5	165995,17	477616,4	863560,94	420305,5	2174798,5	2298674		1829195		1392280,6	5111523	2898214	443152,12	1235752	2109569	843980,06
220	IEGPLLVDNYLVYGSLSWVETSGK	C7E4J6	C7E4J6	3	92,28481	837880	670508	1003800	523239		923302	140387	129450		142852	22923	241597	115336	170136		288117		93650,1			191937	203049				26668,3	750325,3	856437,8	884063,1	172984,36	183442,95	110031,195		464994,88		389719,7		259021,27	600769,2	722093,56			565423,94	274563,16
221	LRIEGPLLVDNYLVYGSLSWVETSGK	C7E4J6	C7E4J6	3	88,76035	1996080	840024	1103100	1806290		836437			239587		262619			407375	1161610			422922			583318	957541			475283			2938783	2185855,5	1049769	1091743,4	515996,84	851049,8	1440925,8	2047619,4	2292573	703708,6	1545958,2	1846734,4	2437150,8	687428,7	792882,75	1387330,2	1361430,6
222	SSAYSCSNPSLDLNYPSFIGYFNYNSSK	C7E4J6	C7E4J6	3	21,462633						1400850																					735902,7			24804,498						49956,293
223	DGMVTGVSFPFCANFSGR	C7F7H9_SW.g5850.t1_SW.m.5723	C7F7H9	3	21,711985		32106,898	52948,8	14321,869	1214,03		30454,58	16720,469	12873,59	12859,83	52938,008	32831,9	60647	20438,4	69751,5	43248,1	10299,2	35864	2891,49		11956,04	17950,16	5534,1997	1431,09	9541,391		16033,878	31696,523	9614,504	14405,509		39329,547			37432,953	56037,023	7061,0464	26308,316	44069,48	86838,89	19237,941	14798,434	58949,23	13768,421
224	QVTADRPDVAGR	C9DFA3	C9DFA3	3	86,07401				20154,7								62658,4		11409,9	94893,8						23472,7							280936,16					109442,445	86244,125	20107,025					165980,69	131290,94	145694,62	138202,61
228	GEEGEIVGESDDTASSLGK_+	C9E257	C9E257	3	65,259476	3360000	1345420	2053340	2204710		1360039		700269	516520	1993790	1180430	2998460	1150080		1177720	2274110	367605	587807	952169	246305	590668	999848	314430	364738	601725	519385	3450827	3506535,2	3300134,2	3216670	3539944,5	2534281	2610098,5	2453590	3242130,5	2851136,5	1541087,6	2548916,2	4771760,5	4946010	1429513,9	1577676,1	2694151,8	4284768,5
2801	VVVTTKHNDDEQYVWESQAGGSFTVTR	P27323_P55737_P51818_O03986_P36181_Q8H0Z5_Q8GRU8_Q6UJX4_Q8H158_D0EJY9_Q53Z32_Q570T4_F4K6B6_Q6UJX5_DES.g7776.t1_DES.m.7672	D0EJY9	3	48,141712					718220	3030510
231	CGWQADGK	D0VX39	D0VX39	2	26,492264								241083	230805		159511	86606,3			641392													2495263				43596,902	1443756	1174836,8					1266120,4	1864428,5	666378	486525,84	592591,6
232	FSFNEGTFTSDLIAAMDQAVADGVDMISISYGFR 2 Oxidation (M) @0.0000000000000001000000000100000000.0 delta:0.06999999	D2CNC6	D2CNC6	3	95,008095											219114	185056		129790						460836	222857				162038
233	VKAGIFISEDPGVFR_+	D2CNC6	D2CNC6	3	59,462124	2217236	1313502	1594066	2433575	849119	1772157	1757107	1957964	2252568	1724180	2260332	5506050	5171500	3253480	1739725	3422990	2055730	2442417	3047760	4037534	414476	2578252		583082	2290850	4863753	3181082,2			1510889,2	1688278,8	1952434	1285822	538244,9	2261888	1360177,5	648320,75	3042415	3658806,5	2323630,8	800366,1	3106330,8	5392481	1061159,6
235	PAPVLAGSSAR	D2CNC7_SW.g2450.t1_SW.m.2374	D2CNC7	2	31,440369								152718	130349			311059																402044,38	173934,4	336229,1	155244,5		925098,4		259244,16	427387,44	147318,97			898765,56		522387,3	356798,38	392256,28
237	VEPGSIVAVFGLGTVGLAVAEGAK	D2Y3F4_E9ND18_E9ND19_SM.m.1162_SM.g1218.t1_SW.m.2082_SW.g2133.t1_DES.m.2884_DES.g3019.t1	D2Y3F4	2	91,819046															363049																											156967,73
238	VEPGSIVAVFGLGTVGLAVAEGAK	D2Y3F4_E9ND18_E9ND19_SM.m.1162_SM.g1218.t1_SW.m.2082_SW.g2133.t1_DES.m.2884_DES.g3019.t1	D2Y3F4	3	91,83754			69614			118305												60261,7									103209,695	399115,03	80811,664					113930,86							168390,31	93000,48	104999,65
240	CMRAVAEPLLLSQFDPK -17.0265@C1 delta:2.8999996	D2Y3T9	D2Y3T9	2	98,9267						963328																							373841,06						930839,7	4088127	88026,94
7759	SLQVQWDEPTTVQRPDK	Q9C5W9_E1A6Y0_E1A6Y3_D3K094_E1A6Z2_E1A6Y1	D3K094	3	52,302357					1628470	1,05E+07												678129
244	QAEDLVSNSLACMVESASASGCK -17.0265@Q1 delta:33.6	D3TI68_E0XN34_SW.g4091.t1_SW.m.3955_DES.g8864.t1_DES.m.8808_SM.g9466.t1_SM.g9467.t1_SM.g9468.t1_SM.m.9420_SM.m.9421_SM.m.9422	D3TI68	3	86,895836													149128						180316		65818	115277
245	QHVADDYAK -17.0265@Q1 delta:16.9_+	D3TI68_E0XN34_SW.g4092.t1_SW.m.3956_SM.g9469.t1_SM.m.9423_DES.g8864.t1_DES.m.8808_SW.g4091.t1_SW.m.3955_SM.g9466.t1_SM.g9467.t1_SM.g9468.t1_SM.m.9420_SM.m.9421_SM.m.9422_DES.g8865.t1_DES.g8866.t1_DES.m.8809_DES.m.8810	D3TI68	2	29,895105	3655080	1713980	2258870	2545420	88389,7	3444770	1355190	1952770	1307740	477625	1166300		1628720	1017170	1143920	1567050	299823	402787	84361,1	25051,8		151226	41650,8	51791,8		51516,5	943958,56	6007646	6635517,5	3520062	4928754,5	2047486	7019510,5	3319043,5	4906747	3975096,2	6047031	3179902	4833384,5	1,13E+07	3098981,5	2962949,2	5249597,5	5004119,5
2204	LLNDDGR	E0XN34_D3TI68	D3TI68	2	24,573397				1642830										467811														3208757,5	3377273,2	1852348,9	3363780,2	1923155,6				944839,75			1654538,1	2594453,5
2205	LLNDDGRGVAEALNETVCALGK	E0XN34_D3TI68	D3TI68	4	63,174175				564106			414680	537461	459639		102121				79843,1												103272,984		313998,88	768092,4			1014412,8	941025,6			507191,03	418819,8
2206	SLSSSTQIFSGAFPQNYEPPSK	E0XN34_D3TI68_DES.m.8809_DES.m.8810_DES.g8865.t1_DES.g8866.t1	D3TI68	2	65,83529	6659310	1325500	2693940	5422790			1299480	1798570	1220920	2557890	2773650	2334950	863329	1170670	1293190	3088010	372134	251152	1104010	1238180	488330	380117	342059	550964	875073	162717		4345563	7154587	3348356,5	7854047,5	6662304,5	7876140,5	7002483	5907745	5079595,5	1,11E+07	1,82E+07	5521810	5875301,5	1676543,4	6087344,5	2287175,2	1174982,6
2207	SLSSSTQIFSGAFPQNYEPPSK	E0XN34_D3TI68_DES.m.8809_DES.m.8810_DES.g8865.t1_DES.g8866.t1	D3TI68	3	66,21036	4885770	501262		3333490		548684	533301	810231	527851		1367490	1054750				1196990				261645			92201,2
2208	INAYWTGYFTSRPALK	E0XN34_D3TI68_F4K5E7_Q8LPJ3_Q9FFX7_DES.m.8809_DES.m.8810_DES.g8865.t1_DES.g8866.t1_SW.m.3956_SW.g4092.t1_SM.m.9423_SM.g9469.t1	D3TI68	2	64,53013	823365	390488	308863	1095140			196384	355722	244129	558971	700710	498203	1111860	577205	711856	1025290		244900	697736		266400	608315	166905	224807	567756	199901		1036701,6	969002,25	1085293,5	1645662,8	1132119,4		455530,28	1895670,2	2129477	2624570,5	2798078,8	997188,25	2187678	2020301,5	577756,9	1470822,4	1324693,4
2209	KFIYVEQAFFQR_+	E0XN34_D3TI68_F4K5E7_Q8LPJ3_Q9FFX7_SW.m.3956_SW.g4092.t1_DES.m.8809_DES.m.8810_DES.g8865.t1_DES.g8866.t1_SM.m.9423_SM.g9469.t1	D3TI68	3	63,335407	5381680	2282390	2982400	5132020		1097560	1536830	2120160	1638140	3057240	2863720	2324730	3562980	1873600	1784270	3531968	585108	411900	2650760	750689	1291490	1852810	1438420	1353220	2208660	1038590	1366436,4	3289747,5	4138129	2480962	3430940,8	3113601,5	3993591,5	3655377,5	3696260	3131066	3327211	5911364	6612965	6552290,5	3209372,5	2270994,8	5601003	3534678,5
2210	FIYVEQAFFQR	E0XN34_D3TI68_F4K5E7_Q8LPJ3_Q9FFX7_SW.m.3956_SW.g4092.t1_SM.m.9423_SM.g9469.t1_DES.m.8809_DES.m.8810_DES.g8865.t1_DES.g8866.t1	D3TI68	2	70,48231	2,51E+07	9770580	1,23E+07	2,15E+07	2404000	2,30E+07	5890060	8389340	5553160	1,34E+07	8733500	6941370	1,73E+07	8438650	6596500	1,73E+07	3268160	4417600	1,22E+07	3152050	5543510	8101000	5172840	6196610	8861040	4466130	6856652,5	1,41E+07	1,80E+07	1,41E+07	2,29E+07	1,44E+07	1,64E+07	1,21E+07	1,88E+07	1,79E+07	1,80E+07	2,46E+07	3,31E+07	3,51E+07	1,15E+07	9931988	2,15E+07	9551866
2211	FIYVEQAFFQR	E0XN34_D3TI68_F4K5E7_Q8LPJ3_Q9FFX7_SW.m.3956_SW.g4092.t1_SM.m.9423_SM.g9469.t1_DES.m.8809_DES.m.8810_DES.g8865.t1_DES.g8866.t1	D3TI68	3	70,41868	2433740	578166	952615	1458940		1031760	474096	674736	361902	787792	586404			474275		955748	320535	75416			435899		363525	64093,9		295502		387105,88	416437,56		197379,73	131925,44	271727,38	188050,88	693164,3	294361,8		352138,28	339237,62	905944,56	255272,53	365450,78	559252,6
2212	QAEDLVSNSLACMVESASASGCK -17.0265@Q1 delta:37.0_+	E0XN34_D3TI68_SM.g9466.t1_SM.m.9420_DES.g8864.t1_DES.m.8808_SW.g4091.t1_SW.m.3955_SM.g9467.t1_SM.g9468.t1_SM.m.9421_SM.m.9422	D3TI68	3	85,116585																													1758216,4				768559,94	578469,56	1399400,6	1288391,8	450489,94		3110904	3198398,8		796976,25	2702363,2
2213	KLVVVVYNALGWK	E0XN34_D3TI68_SM.m.9420_SM.g9466.t1_DES.m.8808_DES.g8864.t1_SM.m.9421_SM.g9467.t1_SW.m.3955_SW.g4091.t1_SM.m.9422_SM.g9468.t1	D3TI68	3	67,23315	1379066	191589	343062	1518388				33068,5	300761,1	280284	237887	297403,5	561433	203476,6	213951	725681,1			411193	130144	181139	308334,3		198166	371734	273671		499227,47	632297	349749,28	687092,94	544707,75	559291,7	487354,6	635166,4	490019,3	539254,4	768452	1472593	2924385	513933,75	455576,12	879850,06	545813,8
2214	GPLLDEVHQNINSWIYQITR	E0XN34_D3TI68_SM.m.9420_SM.g9466.t1_DES.m.8808_DES.g8864.t1_SM.m.9421_SM.m.9422_SM.g9467.t1_SM.g9468.t1_SW.m.3955_SW.g4091.t1	D3TI68	4	91,62699							56753,5	70221	60188,3		29488,3	75545,2	114950	31886,9		95951,4	14790,7				11497				22659,4	28543
2215	QHVADDYAKR	E0XN34_D3TI68_SM.m.9420_SM.g9466.t1_DES.m.8808_DES.g8864.t1_SM.m.9421_SM.m.9422_SM.g9467.t1_SM.g9468.t1_SW.m.3955_SW.g4091.t1_SW.m.3956_SW.g4092.t1_SM.m.9423_SM.g9469.t1_DES.m.8809_DES.m.8810_DES.g8865.t1_DES.g8866.t1	D3TI68	2	20,734589	41678,7			24482,7	9069,21	107897	68274,2	60506,2	47660,6		55878,6	28316,3	124769	31877		76952,3	12507,3	39177,3							2094,54						70350,14						64456,53	208224,69		44097,043
2216	ELVTQIQTDIK	E0XN34_D3TI68_SM.m.9420_SM.g9466.t1_DES.m.8808_DES.g8864.t1_SM.m.9422_SM.g9468.t1_SW.m.3955_SW.g4091.t1_SM.m.9421_SM.g9467.t1	D3TI68	2	52,825005	2,59E+07	8718630	7394150	2,50E+07	1473420	1,39E+07	2304340	5155480	2625040	6844450	1,41E+07	1,21E+07	1,21E+07	6891610	3908850	1,08E+07		1122760	7369820	1463480	4492490	5699670	2155070	2890480	5295150	2723800	3221468	8550263	1,87E+07	5126404	1,23E+07	7953256	1,98E+07	1,48E+07	1,21E+07	1,94E+07	1,62E+07	2,16E+07	4,37E+07	4,89E+07	1,60E+07	1,54E+07	2,90E+07	1,23E+07
2217	LAHLYEVDEDKDLSTK	E0XN34_D3TI68_SM.m.9420_SM.g9466.t1_DES.m.8808_DES.g8864.t1_SM.m.9422_SM.g9468.t1_SW.m.3955_SW.g4091.t1_SM.m.9421_SM.g9467.t1_DES.m.8811_DES.g8867.t1	D3TI68	4	43,951054	1,44E+07	5246790	5253810	1,32E+07	5670910	1,03E+07	7474850	8855130	7874370	9529140	9079880	5882390	1,08E+07	4553420	4296880	8327840			9237890	1973470	3105880	4589750	3559810	4179830		2604660		9425565	1,10E+07		8421900	9226721	1,41E+07	1,14E+07	8787776		5541182	1,96E+07	3,63E+07	3,56E+07	1,11E+07	9096834	1,53E+07	6483763,5
2218	CMGLTVQGK Oxidation (M) @0.010000000.0 delta:0.41999984	E0XN34_D3TI68_SM.m.9420_SM.g9466.t1_SW.m.3955_SW.g4091.t1_DES.m.8808_DES.g8864.t1_SM.m.9421_SM.m.9422_SM.g9467.t1_SM.g9468.t1	D3TI68	2	18,80225																51777,2															30173,16
2219	SFGQEIYSPLLLAFTEQDGDKFTK	E0XN34_D3TI68_SM.m.9420_SM.g9466.t1_SW.m.3955_SW.g4091.t1_DES.m.8808_DES.g8864.t1_SM.m.9421_SM.m.9422_SM.g9467.t1_SM.g9468.t1	D3TI68	2	84,11291	641314	234112	291715	633063		195013	258118	218736	157637	427818	207110	245577	358157	158792		491401			371136	72275			264950	133581	196653	148953				323694,84	545751,3		1647472,5			469944,2	1137696,2	1639023,2	4960917		576863,6	842140,75
2220	PSYSLPDNVAIITLQELEDHTVLLR_+	E0XN34_D3TI68_SW.g4091.t1_SW.m.3955_DES.g8864.t1_DES.m.8808_SM.g9466.t1_SM.g9467.t1_SM.g9468.t1_SM.m.9420_SM.m.9421_SM.m.9422	D3TI68	3	93,63166	229154	69724,6	82453,6	167062		192892	157602	142361	116879	248350		20485,1	144044	30775,2	74815,6	124539			129389	32447	36503,1	87229,2	96925,1		97180,1	67618,7	105151,59	341407,06	360836,7	190069,4	262107,83	352849,1	603551,9	306829,4	194886,88	149987,75	184539,36	300557,44	733716,6	1068695,1	434341,16	165875,94	754181,9	307594,28
2221	SFGQEIYSPLLLAFTEQDGD	E0XN34_D3TI68_SW.g4091.t1_SW.m.3955_DES.g8864.t1_DES.m.8808_SM.g9466.t1_SM.g9467.t1_SM.g9468.t1_SM.m.9420_SM.m.9421_SM.m.9422	D3TI68	2	95,590645	525214			660031		94258,9	174058	120468	107450	259203	87893,6	35381	268728	185265	204452	391458		83267,6	196735		184563	240092		305862	314244		128994,84		547737,75	175805,34		305581,12	228696,75	103809,01	248034,53	433786,94	552909	703808,7	733489,4	792725,5	453338,2			311791,78
2222	SFGQEIYSPLLLAFTEQDG	E0XN34_D3TI68_SW.g4091.t1_SW.m.3955_SM.g9466.t1_SM.m.9420_DES.g8864.t1_DES.m.8808_SM.g9467.t1_SM.g9468.t1_SM.m.9421_SM.m.9422	D3TI68	2	95,30317	84402,2	33235		145098			87750,2	50935,1	52800,4		38921		114340	35568,7		124659			147357						106073	40219,3		78388,4	165063,23		186043,36		67780,76			88449,56	201873,69	121215,64	258386,75	333335,53	197427,36		257734,77
2223	ALYSSPSIYTDAK	E0XN34_D3TI68_SW.g4092.t1_SW.m.3956_SM.g9469.t1_SM.m.9423_DES.g8865.t1_DES.g8866.t1_DES.m.8809_DES.m.8810	D3TI68	2	49,26435													1670390						135425
2224	TDDYFPYADRINAYWTGYFTSR	E0XN34_D3TI68_SW.g4092.t1_SW.m.3956_SM.g9469.t1_SM.m.9423_DES.g8865.t1_DES.g8866.t1_DES.m.8809_DES.m.8810	D3TI68	3	82,65579								429686	256420	615540			820635						723210			330479	168997	287351	468145	245753				843102,7	1500036,2	951264,56					1461076	1892378,5			1040307,06			568501,5
2225	ADWDLQVNQPAAGNYYPINLGLFLK	E0XN34_D3TI68_SW.m.3955_SW.g4091.t1_DES.m.8808_DES.g8864.t1_SM.m.9420_SM.m.9421_SM.m.9422_SM.g9466.t1_SM.g9467.t1_SM.g9468.t1	D3TI68	3	89,1992	2909080	978697	1004130	2665340	108648	1324930	477734	767840	551541	934244	339137	1049080		644627	567425	1175390		201001	1000820	395656	758668	1191420		880970	1288060	720751	263812,03	1015377,7	1971349	579278,9	838572,7	636756,2	1104634,2	1126741,4	1265829,2	1127150,9		1450333,4	5377594	5233097	1426270,9	717209,06	2354341,2	1136937,8
2226	CMGLTVQGK Oxidation (M) @0.010000000.0 delta:48.550003_+	E0XN34_D3TI68_SW.m.3955_SW.g4091.t1_DES.m.8808_DES.g8864.t1_SM.m.9420_SM.m.9421_SM.m.9422_SM.g9466.t1_SM.g9467.t1_SM.g9468.t1	D3TI68	2	28,168636	1128300	561016	733699	1495330	97915,5	252905	691565		570699	544143	690947		1280960	666639	585248	1248140	429311	207872	130769	20878,7	339461	207135	85358,3	74772,1	225386	43349,3	350257		2121628,2	692098	1149599,9	789022,9				1599966	2660624	1548615,9	3690313,5	4260976	1183944,1		2328591,2
2227	DNNNEFSVLVDR	E0XN34_D3TI68_SW.m.3955_SW.g4091.t1_DES.m.8808_DES.g8864.t1_SM.m.9420_SM.m.9421_SM.m.9422_SM.g9466.t1_SM.g9467.t1_SM.g9468.t1	D3TI68	2	59,270107	4097120	3862040	1959070	4371740	1317340	5869370		1976070	1243200	1939420	9833523	8697590		6594380	5032810	2263140	1046690	1406770		2131610	1383820	2454270			365968		2885629,2	9455810	1,31E+07		1,68E+07	1,38E+07	1,75E+07	1,25E+07	1,12E+07	1,16E+07	1,65E+07	2,19E+07	2,86E+07	3,35E+07	1,39E+07	1,00E+07
2228	EIESQLLPIVK	E0XN34_D3TI68_SW.m.3955_SW.g4091.t1_DES.m.8808_DES.g8864.t1_SM.m.9420_SM.m.9421_SM.m.9422_SM.g9466.t1_SM.g9467.t1_SM.g9468.t1	D3TI68	3	61,669273	2189840	393300	188422	1638210		330724	116036	176654	91734,9	537250	361619	522123		506869		383346	100656	8825,6		59246,7	204899		95341,5		103673	112758	161405,12		164638,61			67465,766		109295,97	610024,56		143861,45	199555,92	636749,94			73664,38		124663,72
2229	EKEHVEVEFTVGPIPIDNGIGK	E0XN34_D3TI68_SW.m.3955_SW.g4091.t1_DES.m.8808_DES.g8864.t1_SM.m.9420_SM.m.9421_SM.m.9422_SM.g9466.t1_SM.g9467.t1_SM.g9468.t1	D3TI68	4	62,79495	991096	1319946	339974	1142470		586035		343134		827192	414915	639967	655185	373700	323368	659106			309902			177195			219562			895747,94	1260085,6		854297	881244,94	1449664	1454616	1140242,2	948780,9	851246,94	1687013,2	3059445,5	2964545,8	1200996,9	1341444	2167823,5	785196,25
2230	FTQYFNKR	E0XN34_D3TI68_SW.m.3955_SW.g4091.t1_DES.m.8808_DES.g8864.t1_SM.m.9420_SM.m.9421_SM.m.9422_SM.g9466.t1_SM.g9467.t1_SM.g9468.t1	D3TI68	2	36,11222			801336		97539,6				664303			1709470	1257550		490915			823862	268300	64642,2			73225,1	142395	392610	108629	1312468,5		1236050,8						93054,14				5604080,5	4952063,5		2614031,8
2231	GPLLDEVHQNINSWIYQITR	E0XN34_D3TI68_SW.m.3955_SW.g4091.t1_DES.m.8808_DES.g8864.t1_SM.m.9420_SM.m.9421_SM.m.9422_SM.g9466.t1_SM.g9467.t1_SM.g9468.t1	D3TI68	3	91,55285	6178780	2394420	2545890	5969720	2160730	7057090	3901570	3900370	3053060	4734140	1401790	3525560	5122070	1601410	1716480	4867710	1417510	842520	3569610	1795020		2159520	3251530	3094170	3147930	2078410		4104829,5	5230373,5	2921446,2	4382283	3153378,8	5197449,5	4001363,8	3095224,8	3162534,5	4213971	4158583	1,82E+07	1,69E+07	5153036	3248300	8357512,5	3085526,5
2232	SFGQEIYSPLLLAFTEQDGDK	E0XN34_D3TI68_SW.m.3955_SW.g4091.t1_DES.m.8808_DES.g8864.t1_SM.m.9420_SM.m.9421_SM.m.9422_SM.g9466.t1_SM.g9467.t1_SM.g9468.t1	D3TI68	2	87,44449	1991530	516045	617863	1571940		755234	559883	562687	339300	646776	687412	695016	675566	340959	460808	955978	89075,7		688625	339579	167343	627315	471742	526859	520850	342042		2033937,8	3174528				4444781,5	2332781				1767576,9	7421243,5	6867208,5	1780627,5	1464170,6	2836380,5
2233	SFGQEIYSPLLLAFTEQDGDK	E0XN34_D3TI68_SW.m.3955_SW.g4091.t1_DES.m.8808_DES.g8864.t1_SM.m.9420_SM.m.9421_SM.m.9422_SM.g9466.t1_SM.g9467.t1_SM.g9468.t1	D3TI68	3	87,49638	269806	179556	188828	189141		649168	129515				209367			78071,1																							1139958,9
2234	SFGQEIYSPLLLAFTEQDGDKFTK	E0XN34_D3TI68_SW.m.3955_SW.g4091.t1_DES.m.8808_DES.g8864.t1_SM.m.9420_SM.m.9421_SM.m.9422_SM.g9466.t1_SM.g9467.t1_SM.g9468.t1	D3TI68	3	84,153366	1,46E+07	4310930	4615790	1,46E+07	1318360	7644920	2680370	4835370	2639920	6865770	5616182	5806970	7836760	2870920	3056580	1,11E+07	969345	1070010	7634930	1768220	1953240	4156910	3675840	3285810	4186800	2475550	2165300,5	7602283,5	1,03E+07	5604478	9585688	8213633,5	1,46E+07	9742227	8067787	8107035	1,07E+07	1,12E+07	3,26E+07	3,60E+07	8167506	7094875	1,62E+07	5847943,5
2235	SFGQEIYSPLLLAFTEQDGDKFTK	E0XN34_D3TI68_SW.m.3955_SW.g4091.t1_DES.m.8808_DES.g8864.t1_SM.m.9420_SM.m.9421_SM.m.9422_SM.g9466.t1_SM.g9467.t1_SM.g9468.t1	D3TI68	4	84,13925	92604,6	121997	110687	40443,9		374956		120252		118036	76172,7	112713	160183	54921,2		201780							76684,5																			18385,195
2236	SSLEQSFSYYSADDGSK	E0XN34_D3TI68_SW.m.3955_SW.g4091.t1_DES.m.8808_DES.g8864.t1_SM.m.9420_SM.m.9421_SM.m.9422_SM.g9466.t1_SM.g9467.t1_SM.g9468.t1	D3TI68	2	56,27398	5389920		2692480	4501280		1506260	1998330	2578450	1974020	2179910	3950410	3413950	3794970	1485390	1540180	2723820		530780	4380560	1865350	782934	1284500	2212550	2322420	2202860	1849790		3817410	6143822	2777928,5	7126314,5	5090032,5	4941951,5	3832048	6319749,5	7591711,5	9548325	1,14E+07	8770481	8866053	6877547,5	4195192	5714853	5402957
2237	SVGGSSLVDGQLELMLHRR	E0XN34_D3TI68_SW.m.3955_SW.g4091.t1_DES.m.8808_DES.g8864.t1_SM.m.9420_SM.m.9421_SM.m.9422_SM.g9466.t1_SM.g9467.t1_SM.g9468.t1	D3TI68	3	63,53211				379392			9842000	1448650	2373760	756577	789116	619292	902134	3242000	2884220	735053			1022510	3202260			952556	1315130							1833253,5	1967289,2				675685,4	350462,56	2262449,5			1253074,2
2238	SVGGSSLVDGQLELMLHRR Oxidation (M) @0.0000000000000010000.0	E0XN34_D3TI68_SW.m.3955_SW.g4091.t1_DES.m.8808_DES.g8864.t1_SM.m.9420_SM.m.9421_SM.m.9422_SM.g9466.t1_SM.g9467.t1_SM.g9468.t1	D3TI68	3	61,83926																												3250307,8	7469585,5	2375335			2594767	1911227	8081352	8988575	4175671,8	1,26E+07	2257539		2285571	1608796
2239	SVGGSSLVDGQLELMLHRR_+	E0XN34_D3TI68_SW.m.3955_SW.g4091.t1_DES.m.8808_DES.g8864.t1_SM.m.9420_SM.m.9421_SM.m.9422_SM.g9466.t1_SM.g9467.t1_SM.g9468.t1	D3TI68	4	63,439796				1292760			3477940	3136870	2266370	3873170	1895120		3021980	642804	468059			90445,6	2701920	1580560	314465		3561640	2585430	1497950					1290652,9	3332715,8	2923052,2					815867,9	3395944,2
2240	TFYTDSNGRDFLK	E0XN34_D3TI68_SW.m.3955_SW.g4091.t1_DES.m.8808_DES.g8864.t1_SM.m.9420_SM.m.9421_SM.m.9422_SM.g9466.t1_SM.g9467.t1_SM.g9468.t1	D3TI68	3	49,97504	1522810	406053	265653	1638480			826842	978254	792429	1373880	1250540		1329230	611745		1620320		179558	1089630		261778	428247	474071		861399	471363			658438,1	748774,56	1903866,8	1624164,5			668023,06	1220407,8	1995294,9	2668257,8		3285374		1047382,8	1963054,9	1403482,9
2241	EMSLSANQER	E0XN34_D3TI68_SW.m.3955_SW.g4091.t1_DES.m.8808_DES.g8864.t1_SM.m.9420_SM.m.9421_SM.m.9422_SM.g9466.t1_SM.g9467.t1_SM.g9468.t1_DES.m.8811_DES.g8867.t1	D3TI68	2	33,124535	3343700	1402380	1786410	2986940	125028	2735210	532450		512107	652146	1043950	876890	1201730	786071		1344480	185436	236692	198522	32078,9		330202	37377	71582,6	164822		437325,12	4540026	3972715,8	2105726	2599903	1874471,2	8923471	3767323,2	3974038	4078457,8	2449611,5	1732210,1	1,19E+07	1,12E+07	1504525,8	2655819,2	3387870	2631349,2
2242	EMSLSANQER Oxidation (M) @0.0100000000.0 delta:41.24_+	E0XN34_D3TI68_SW.m.3955_SW.g4091.t1_DES.m.8808_DES.g8864.t1_SM.m.9420_SM.m.9421_SM.m.9422_SM.g9466.t1_SM.g9467.t1_SM.g9468.t1_DES.m.8811_DES.g8867.t1	D3TI68	2	25,203959																261662
2243	LAHLYEVDEDKDLSTK	E0XN34_D3TI68_SW.m.3955_SW.g4091.t1_DES.m.8808_DES.g8864.t1_SM.m.9420_SM.m.9421_SM.m.9422_SM.g9466.t1_SM.g9467.t1_SM.g9468.t1_DES.m.8811_DES.g8867.t1	D3TI68	3	44,082207	1,13E+07	4507980	5063830	1,16E+07	4011250	6188870	6019160	8110490	6550330	1,14E+07	6812490	4087200	9516260	2904760	3678520	7529710	2082060	1517710	8538930	1443990	2182260	3564640	2558280	3642040	4540910	1625020	2790169,5	8432054		4376641,5							1,14E+07	2,07E+07			1,02E+07	7896138	1,41E+07	5906371
2244	QHVADDYAK_+	E0XN34_D3TI68_SW.m.3955_SW.g4091.t1_DES.m.8808_DES.g8864.t1_SM.m.9420_SM.m.9421_SM.m.9422_SM.g9466.t1_SM.g9467.t1_SM.g9468.t1_SW.m.3956_SW.g4092.t1_SM.m.9423_SM.g9469.t1_DES.m.8809_DES.m.8810_DES.g8865.t1_DES.g8866.t1	D3TI68	2	20,743767	2342980	2617740	3067900	1980085	120611	222127	839636	747942	667826	156702	1150440	654330	1643110	1595970	1103200	1881460	169242	349701	72782,6		95491,7	99325,7	90931,6	39987,2	60444,7	78302,4	356091,44	2508113,5	2044542	1422000,1	1847257,6	1204343,6	3439215,8	2072975,6	2269458,2	1786537,5	3538417	1243636,1	4158967,8	6118549,5	884444,9	684166	1518766,6	1793138,8
2245	QHVADDYAKR	E0XN34_D3TI68_SW.m.3955_SW.g4091.t1_DES.m.8808_DES.g8864.t1_SM.m.9420_SM.m.9421_SM.m.9422_SM.g9466.t1_SM.g9467.t1_SM.g9468.t1_SW.m.3956_SW.g4092.t1_SM.m.9423_SM.g9469.t1_DES.m.8809_DES.m.8810_DES.g8865.t1_DES.g8866.t1	D3TI68	3	20,69712	200479	138462	121311	163422	38237,3		335130	245365	204498		269012	132479	495482	132801	203049	342179	97333,5		47149,2			25036,8	35340,8	29372,2	20779,3	31300				194675,48	300668,25					192619,75	524491,94	337231,97						275331,2
2246	RLFIGYK	E0XN34_D3TI68_SW.m.3955_SW.g4091.t1_DES.m.8808_DES.g8864.t1_SM.m.9420_SM.m.9421_SM.m.9422_SM.g9466.t1_SM.g9467.t1_SM.g9468.t1_SW.m.3956_SW.g4092.t1_SM.m.9423_SM.g9469.t1_DES.m.8809_DES.m.8810_DES.g8865.t1_DES.g8866.t1	D3TI68	2	42,813057	1,27E+07	4522990	4873810		7288950	1,26E+07	8408640	1,07E+07	8040800	1,17E+07	7213480	5197060	1,41E+07	4725540	4778410	1,10E+07	4223260		1,17E+07	1940110			5896090	4593180		3683210		9390261	1,23E+07	5333370	1,07E+07	1,49E+07	1,09E+07	1,35E+07	1,40E+07	1,78E+07	1,60E+07	3,40E+07	3,56E+07	4,36E+07	1,39E+07	6925959,5	2,16E+07
2247	FTQYFNK	E0XN34_D3TI68_SW.m.3955_SW.g4091.t1_DES.m.8808_DES.g8864.t1_SM.m.9421_SM.m.9422_SM.g9467.t1_SM.g9468.t1_SM.m.9420_SM.g9466.t1	D3TI68	2	41,00933	888774	371311	510705	585194		495948	111716	223523	160570	294771	294827	596012	251733	181460	214152	321461			111108						197553			1805758	2158695,2		1103965,4	776030,94	4584404	2414508,2	1805615,4	1368063,2	512019,44	831087,7	4960933	4332246	1114492,4	2175470,2	2700157	1147700,9
2248	SVGGSSLVDGQLELMLHR	E0XN34_D3TI68_SW.m.3955_SW.g4091.t1_DES.m.8808_DES.g8864.t1_SM.m.9421_SM.m.9422_SM.g9467.t1_SM.g9468.t1_SM.m.9420_SM.g9466.t1	D3TI68	3	67,78248	7399600	2552810	2128470	8317660	841253	2872280	1876750	3567850					5482410						3163460	705397	3053130	3887170	1778360	2035650	1405900		1103736,8	4047782,5	5183571,5							4059299,5	524299,4						5287432,5
2249	TFYTDSNGR	E0XN34_D3TI68_SW.m.3955_SW.g4091.t1_SM.m.9421_SM.g9467.t1_DES.m.8808_DES.g8864.t1_SM.m.9420_SM.g9466.t1_SM.m.9422_SM.g9468.t1	D3TI68	2	30,81569																												2611169	3022511,5		1503881,8	686665,25	4733305	2267268,8	2048876,8	1958396,8	1768927,1	1050259,5	3750509	6194464,5	937378,75	1584109,5	1850387,8	1120012,4
2250	ADWDLQVNQPAAGNYYPINLGLFLK	E0XN34_D3TI68_SW.m.3955_SW.g4091.t1_SM.m.9421_SM.g9467.t1_DES.m.8808_DES.g8864.t1_SM.m.9420_SM.m.9422_SM.g9466.t1_SM.g9468.t1	D3TI68	2	89,18406				2845060								896020		539308																		782598,94	1486080,1	1553664,8	1908005,5	2024828,2	1393878,1		7299173	5648312,5
2251	EIESQLLPIVK	E0XN34_D3TI68_SW.m.3955_SW.g4091.t1_SM.m.9421_SM.g9467.t1_DES.m.8808_DES.g8864.t1_SM.m.9420_SM.m.9422_SM.g9466.t1_SM.g9468.t1	D3TI68	2	61,67403	2,25E+07	7686560	1,05E+07	1,74E+07		9389230	2080380	3096240	2393980	6617870	6788900	7167840	5313090	5321480	4254240	6863020		1311840	3030010	1371490	3215350	3041700	1231240	1214200	2404270			1,16E+07	1,75E+07		8979324	7981806	1,57E+07	1,35E+07	2,18E+07	1,65E+07	1,42E+07	2,29E+07	2,43E+07	2,14E+07	5411847	1,02E+07	1,37E+07
2252	GPLLDEVHQNINSWIYQITR	E0XN34_D3TI68_SW.m.3955_SW.g4091.t1_SM.m.9421_SM.g9467.t1_DES.m.8808_DES.g8864.t1_SM.m.9420_SM.m.9422_SM.g9466.t1_SM.g9468.t1	D3TI68	2	91,53515	1172190	337437	424710	1348170		834748	636313	638593	509757	795345	246594	510928	787594	254850	357146	914751		75746,1	774585	338323	167705	431154	411505	666817	551287	415114	217324,56	767221,44	1058527,9	434866,06	985995	419134,16	1198661,2	756527,9	564589,5		458592,2	702851,9	3861420,2	2757583,2	1033177,44	588146,94	1387386,4
2253	LVVVVYNALGWK	E0XN34_D3TI68_SW.m.3955_SW.g4091.t1_SM.m.9421_SM.g9467.t1_DES.m.8808_DES.g8864.t1_SM.m.9420_SM.m.9422_SM.g9466.t1_SM.g9468.t1	D3TI68	2	71,79495	5303050	1812040	2398470	4124320		738504	1107790	1242780	1088370		858367	845531	3096290	1119450	1473630	2869200		681670	2085880	656684	1228200	1745370		1372490	1901890	1240340	1048468,06	3414088,5	5114385,5	2082466,6	3735108,2	2344576,5	3076921,8	3529101,5	3233243,2	3141794,8	3398424,2	5487455,5	9005959	8862887	2628339,8	1618557,9	5436289,5	2880739
2254	QAEDLVSNSLACMVESASASGCK	E0XN34_D3TI68_SW.m.3955_SW.g4091.t1_SM.m.9421_SM.g9467.t1_DES.m.8808_DES.g8864.t1_SM.m.9420_SM.m.9422_SM.g9466.t1_SM.g9468.t1	D3TI68	3	74,976685								292442			367915		729838						697555	196342			979625																3592100,5	3196617,5
2255	ASVELKR	E0XN34_D3TI68_SW.m.3955_SW.g4091.t1_SM.m.9421_SM.g9467.t1_DES.m.8808_DES.g8864.t1_SM.m.9420_SM.m.9422_SM.g9466.t1_SM.g9468.t1_DES.m.8811_DES.g8867.t1	D3TI68	2	22,287584	2590900		1350770	2679990		4859340	1747260	1707010	1445280	1099440	2316410	1578570	3175370	867067		1828710	750675		353612		403164		256930	213480		158409	294024,3	1592641,2	1849908,8	2026993,1	2362587	2006703	2412591,5	1354316,1	1843565,5	2107451,2	2968928,8	3655332	3081345,5	5879159,5	2525712,5	976695,56	2272806,5	2094747,9
2256	LAHLYEVDEDKDLSTK	E0XN34_D3TI68_SW.m.3955_SW.g4091.t1_SM.m.9421_SM.g9467.t1_DES.m.8808_DES.g8864.t1_SM.m.9420_SM.m.9422_SM.g9466.t1_SM.g9468.t1_DES.m.8811_DES.g8867.t1	D3TI68	2	43,936802	2067910	814637	918587	1858470	912951	2377960	1149560	1476840	1064060		1351790	878435	1989580	522531	646540	1703390	551124	244110	1140840	208151	356539	605510	412211	316288	805889	260221	756324,4	2150272				2124704,2	3912122,8	2458037,8	2952871,2	2492430,2	3144471,2	6867891,5	1,13E+07	9484485	3216212	2115877,5	3345454,2	1611887
2257	NMDKLIHYVNQDGR	E0XN34_D3TI68_SW.m.3956_SW.g4092.t1_DES.m.8809_DES.m.8810_DES.g8865.t1_DES.g8866.t1_SM.m.9423_SM.g9469.t1	D3TI68	3	48,126705				2968420		4093520	3343650	4846870	4459870	6664900	3705160	1567200	7396370	1502010	1583620	5631090	1349530	1090260	7307210	1580690	806734		3365930	3752830	4034430	2045780						1,72E+07				2796626,2			1102592,4	3548071,5				4424782
2258	LIHYVNQDGR	E0XN34_D3TI68_SW.m.3956_SW.g4092.t1_SM.m.9423_SM.g9469.t1_DES.m.8809_DES.m.8810_DES.g8865.t1_DES.g8866.t1	D3TI68	3	31,410381	1,65E+07	7423850	8741490	1,30E+07		7938860		2199560	1363190	3128220	3758240	3709840	4661640	4388750	3542950	7332450		1019580	521759	123220	2933920	2247810	71474,3	186134	747218	112476	2638576,8	1,99E+07	2,08E+07	7918857,5	9179382	3406426,5	2,65E+07	1,46E+07	1,86E+07	1,21E+07	9342841	9872707	2,42E+07	4,26E+07		9274178	1,58E+07	1,13E+07
2259	LIHYVNQDGR_+	E0XN34_D3TI68_SW.m.3956_SW.g4092.t1_SM.m.9423_SM.g9469.t1_DES.m.8809_DES.m.8810_DES.g8865.t1_DES.g8866.t1	D3TI68	2	31,140606	4437010	1716251	1530600	3261550	61019	2279580		543515	313360		1399300	1273600	1284410	1125420	619239	1601850	32611	212102,7	76416,4		873501	474909	14566,2	20538	170186		944147,2	5336878	7027261,5	2169149,2	3234265,5		8321749	5175747	6174124,5	4644310,5	3248862	3493973	9874199	1,60E+07	2465279	2781745,2	5928055	4122467,5
2260	LNVHLVPHTHDDVGWLK	E0XN34_D3TI68_SW.m.3956_SW.g4092.t1_SM.m.9423_SM.g9469.t1_DES.m.8809_DES.m.8810_DES.g8865.t1_DES.g8866.t1	D3TI68	3	53,179966	8151060	2126791,5	2111930	5841327			2320330	2857870	2229100	4461500	3543600	2122760	5673000	1857580	1876250	5054920	888629	625823	5074425	771013	1412546	1901610	2814300	2274599	3265810	1438642	1175039,1	4886988	6343060	2953837,8	7305582,5	6529951,5	5951825	3893410,2	5180897	6101488,5	7345136,5	1,33E+07	1,86E+07	1,91E+07	5330313	2481790,8	9198486	5340146
2261	LNVHLVPHTHDDVGWLK	E0XN34_D3TI68_SW.m.3956_SW.g4092.t1_SM.m.9423_SM.g9469.t1_DES.m.8809_DES.m.8810_DES.g8865.t1_DES.g8866.t1	D3TI68	4	53,09165	2,36E+07	7325550	7486330	1,60E+07	7204320	1,98E+07	7939280	9860370	7270010	1,46E+07	9950060	6527860	1,61E+07	6452480	6709220	1,58E+07	3897670	2372420	1,33E+07	3729920	4092630	6456210	8262190	7512720	8497520	4668880	8111992	1,04E+07	1,44E+07	7123632	1,56E+07	1,30E+07	1,16E+07	8750086	1,13E+07	1,28E+07	1,28E+07	2,78E+07	3,74E+07	3,96E+07	1,09E+07	5886910,5	2,03E+07	1,16E+07
2262	MMSGYYLAAR	E0XN34_D3TI68_SW.m.3956_SW.g4092.t1_SM.m.9423_SM.g9469.t1_DES.m.8809_DES.m.8810_DES.g8865.t1_DES.g8866.t1	D3TI68	2	49,45725	1,81E+07									9839770																				5114216		1,38E+07	1,28E+07	1,11E+07								6130457,5	1,47E+07	1,37E+07
2263	MMSGYYLAAR Oxidation (M) @0.0100000000.0 delta:12.119999_+	E0XN34_D3TI68_SW.m.3956_SW.g4092.t1_SM.m.9423_SM.g9469.t1_DES.m.8809_DES.m.8810_DES.g8865.t1_DES.g8866.t1	D3TI68	2	44,146							630351	1982400	1252740		1569950		2827030							133663														5025958,5								2651875,8
2264	MMSGYYLAAR Oxidation (M) @0.1000000000.0 delta:14.369999_+	E0XN34_D3TI68_SW.m.3956_SW.g4092.t1_SM.m.9423_SM.g9469.t1_DES.m.8809_DES.m.8810_DES.g8865.t1_DES.g8866.t1	D3TI68	2	44,426865																																							8684161	8822250
2265	NMDKLIHYVNQDGR	E0XN34_D3TI68_SW.m.3956_SW.g4092.t1_SM.m.9423_SM.g9469.t1_DES.m.8809_DES.m.8810_DES.g8865.t1_DES.g8866.t1	D3TI68	2	47,78199				406439		1090090					549782		1369400						816044	62560,8			463033	265652	590341	330935		166191,67		780472,3		1621287,6					1450858,9	3039415,8	271310,53	854792,5	1143525,5			793944,5
2266	NMDKLIHYVNQDGR	E0XN34_D3TI68_SW.m.3956_SW.g4092.t1_SM.m.9423_SM.g9469.t1_DES.m.8809_DES.m.8810_DES.g8865.t1_DES.g8866.t1	D3TI68	4	48,058525	1327191	308238	180283	1492040	766594	1464040	1565450	1983540	2229050	3171140	1665650	894822	3234890	910558		2964780	861160	400164	2545450	563517	525474	715586	1485310	1193600	1792250	987139				1126436,5	2595327,5	2916801,5			402244	1029146,06	1889471,6	5552924,5	318867,25		2394590,2	319675,8
2267	QQFNVTPR	E0XN34_D3TI68_SW.m.3956_SW.g4092.t1_SM.m.9423_SM.g9469.t1_DES.m.8809_DES.m.8810_DES.g8865.t1_DES.g8866.t1	D3TI68	2	34,746906		136870																											616952,2							450123,8	664376,56		2033751	2316635,5	348898,94		499040,03	669137,06
2268	TDDYFPYADR	E0XN34_D3TI68_SW.m.3956_SW.g4092.t1_SM.m.9423_SM.g9469.t1_DES.m.8809_DES.m.8810_DES.g8865.t1_DES.g8866.t1	D3TI68	2	51,739235	1,43E+07		6563970				651825		1200930	2664350	4552510	3087970		3249910	4218740	5090440		864213	3110840		1598610	3969160	263350		1917510		4696774		2,52E+07		1,05E+07	6634996	2,22E+07					1,52E+07	4,53E+07		8195568	1,19E+07	2,53E+07	1,13E+07
2269	TDDYFPYADRINAYWTGYFTSRPALK	E0XN34_D3TI68_SW.m.3956_SW.g4092.t1_SM.m.9423_SM.g9469.t1_DES.m.8809_DES.m.8810_DES.g8865.t1_DES.g8866.t1	D3TI68	3	79,86314		198337	189794				469244	597640	455156	1019950	205584		890869	204400		718914			956137	237437	669460			691287	887246	571983	645317,75		388182	1080158,5	1255673,8	1151059,6				967180,2	1441522,9	1785008,8			519020,6			345878,1
2270	TDDYFPYADRINAYWTGYFTSRPALK_+	E0XN34_D3TI68_SW.m.3956_SW.g4092.t1_SM.m.9423_SM.g9469.t1_DES.m.8809_DES.m.8810_DES.g8865.t1_DES.g8866.t1	D3TI68	4	80,161865				539419		1759290	99091,4	198248	1956736	3224020	64660,5	409986	298397	135889	290450		993869	216200	4432665	1185670			3152124	2614000	199738	1772795		438161,75	430744,06	1656514,4	2728225,5				157266,1	1440928,5	3082236,8	4374614,5		558096,2	1802037,1	118566,24	531824,4	1355382,8
2271	TNHIMWTMGTDFK	E0XN34_D3TI68_SW.m.3956_SW.g4092.t1_SM.m.9423_SM.g9469.t1_DES.m.8809_DES.m.8810_DES.g8865.t1_DES.g8866.t1	D3TI68	3	58,52016							2887660	255532	231417		1024350	845357																3115060,5	4465935		1585344	1042185,6	3320372,5	1981037,4	3451711,5	6158624,5	263463,56	3832881,5	8887942	8725374		1667865,5
2272	TNHIMWTMGTDFK Oxidation (M) @0.0000000100000.0 delta:11.4	E0XN34_D3TI68_SW.m.3956_SW.g4092.t1_SM.m.9423_SM.g9469.t1_DES.m.8809_DES.m.8810_DES.g8865.t1_DES.g8866.t1	D3TI68	3	50,30694	1402010	457947	555054	998876			29520,3	182030		208094	320441	288296	332076	371945	272302	444421												4458837,5	1293312,6		483556,78	337677,66	1755405	1314233,1	663661,25		1524329,1	859350,5	3781357,5	2595234,5		530225,6
2273	TNHIMWTMGTDFK Oxidation (M) @0.0000100000000.0 delta:27.27_+	E0XN34_D3TI68_SW.m.3956_SW.g4092.t1_SM.m.9423_SM.g9469.t1_DES.m.8809_DES.m.8810_DES.g8865.t1_DES.g8866.t1	D3TI68	3	54,410473			437824									650308																	1489556,6				1275666,8	1035876,6	593074,1	920464,75	540761,4	579548,7	1873668	2554046,8		808170,1	1343481,9
2274	TNHIMWTMGTDFKYQYAHTWFR	E0XN34_D3TI68_SW.m.3956_SW.g4092.t1_SM.m.9423_SM.g9469.t1_DES.m.8809_DES.m.8810_DES.g8865.t1_DES.g8866.t1	D3TI68	4	70,04496				272853						1627410		217106	1754380			1414380	514010	188765	1893310		53907		1002960	1158750	872826	459627					1221885,5						1201466,2	1690029,1
2275	TNHIMWTMGTDFKYQYAHTWFR	E0XN34_D3TI68_SW.m.3956_SW.g4092.t1_SM.m.9423_SM.g9469.t1_DES.m.8809_DES.m.8810_DES.g8865.t1_DES.g8866.t1	D3TI68	5	70,00815				227207		261557	763900	760746	456201	1435780	286732		1525920	119909		1220340	473076	146135	1007650	261379	55964,2		955415	856008	897437	402436					511122,97	416913,25	23516,2		104708,72	88730,086	428718,06	767402,7	142527,94	352311,56
2276	VNALYSSPSIYTDAK	E0XN34_D3TI68_SW.m.3956_SW.g4092.t1_SM.m.9423_SM.g9469.t1_DES.m.8809_DES.m.8810_DES.g8865.t1_DES.g8866.t1	D3TI68	2	52,40272	3,57E+07	1,43E+07	1,50E+07	3,07E+07	5865320	2,36E+07	1,31E+07	1,73E+07	1,38E+07	2,29E+07	1,80E+07	1,16E+07	2,71E+07	1,18E+07	1,29E+07	2,58E+07	4372800	3869210	2,48E+07	3538960	6958340	1,18E+07	7595716	1,20E+07	1,60E+07	4362470	8886133	2,65E+07	4,17E+07	1,85E+07	4,20E+07	3,61E+07	3,74E+07	3,31E+07	2,72E+07	3,27E+07	3,93E+07	7,64E+07	9,52E+07	8,45E+07	2,76E+07	1,74E+07	5,03E+07	3,09E+07
2277	VNALYSSPSIYTDAK	E0XN34_D3TI68_SW.m.3956_SW.g4092.t1_SM.m.9423_SM.g9469.t1_DES.m.8809_DES.m.8810_DES.g8865.t1_DES.g8866.t1	D3TI68	3	52,903545	2645270						481714	786005	427589	1207650	917521		1234480			1365480	365123						241131		413709
2278	YALDESWPLK	E0XN34_D3TI68_SW.m.3956_SW.g4092.t1_SM.m.9423_SM.g9469.t1_DES.m.8809_DES.m.8810_DES.g8865.t1_DES.g8866.t1	D3TI68	2	63,542477	2,65E+07	9317480	1,33E+07	2,28E+07	1962990	8618610	5747680		5812850	1,34E+07	1,07E+07	7422270	1,45E+07	7887950	5898880	1,56E+07			1,12E+07		5139500	7625490	7129560	4942190	7532610		6677333,5	1,50E+07	2,37E+07	1,01E+07	2,13E+07	1,51E+07	2,02E+07	1,77E+07	2,04E+07	1,74E+07	1,64E+07	3,10E+07	4,04E+07	3,68E+07	1,38E+07	1,10E+07	2,46E+07	1,40E+07
2279	YALDESWPLKTDDYFPYADR	E0XN34_D3TI68_SW.m.3956_SW.g4092.t1_SM.m.9423_SM.g9469.t1_DES.m.8809_DES.m.8810_DES.g8865.t1_DES.g8866.t1	D3TI68	3	73,3929	1193650	451226	307228	1347550		1055450	753978	1131270	805074		1106500	676564	2126730	875433	866557	1782440		475269	1790390	487591	535911	702685		1150280	1295830	651402		771477,8	546666,56	1435598,6	2399746	2134995,5	269191,34	478345,16	1104254,5	1407842,4	2382921,2	4042283,5	910042,6	2143186,2	1973493,5	604218,4	1756343,2	1441213,1
2280	YQYAHTWFR	E0XN34_D3TI68_SW.m.3956_SW.g4092.t1_SM.m.9423_SM.g9469.t1_DES.m.8809_DES.m.8810_DES.g8865.t1_DES.g8866.t1	D3TI68	2	49,316586	6249450		2406960	3007480		1266480						1004700							653068			2006040						4249009						8848022				7014889,5	1,86E+07	1,38E+07	6038619,5	2743141	2524771,2	2489810
2281	YQYAHTWFR	E0XN34_D3TI68_SW.m.3956_SW.g4092.t1_SM.m.9423_SM.g9469.t1_DES.m.8809_DES.m.8810_DES.g8865.t1_DES.g8866.t1	D3TI68	3	49,487877	1,43E+07	4990030	5984950	1,15E+07		5384900	891347	1651700	1363910	2117760	4219570	3602790	4253110	3359030	4158950	4972070	196348		2108070	372208	2209120	3456630		800400	2284010	690208	1871887,1	8290036,5	9084102	2305353,5	5125111,5		1,22E+07	1,24E+07	6864911,5	7418248	5799641	7475334,5	2,85E+07	2,69E+07	5212351	6400954	7712662	8575746
2282	INAYWTGYFTSRPALK_+	E0XN34_D3TI68_SW.m.3956_SW.g4092.t1_SM.m.9423_SM.g9469.t1_DES.m.8809_DES.m.8810_DES.g8865.t1_DES.g8866.t1_F4K5E7_Q8LPJ3_Q9FFX7	D3TI68	3	64,46912	6085270	2229880	2052900	7776580	204987	2875930	880146	1891240	1251100	4040920	4590040	2195970	6481200	3057980	2918560	6356530	408912	1053510	3315030	507088	1818670	2658540		1027220	2988290	1220050	1217722,2		2269501,2	2852388,8	5907447	4519003		1801393,9	2691287,8	4509202,5	6072369,5	1,06E+07	4474788,5	9106432	5145684,5	2318869,8	5399315,5	4926455,5
2283	KFIYVEQAFFQR	E0XN34_D3TI68_SW.m.3956_SW.g4092.t1_SM.m.9423_SM.g9469.t1_DES.m.8809_DES.m.8810_DES.g8865.t1_DES.g8866.t1_F4K5E7_Q8LPJ3_Q9FFX7	D3TI68	2	63,201073	1704300			1497520		633594	412062		828968		751726		1440210	491926	371408				867499	618495		523039	863283			664225	603991,7		1211854,1	863573,1	1007267,6	1074287,1		1104414	1379510,9	1528697,9	1005621,94	2115765	3423682	3558509	1042586,1	666859,06	1842690,1	1341685,2
2284	QLEFFK_+	E0XN34_D3TI68_SW.m.3956_SW.g4092.t1_SM.m.9423_SM.g9469.t1_DES.m.8809_DES.m.8810_DES.g8865.t1_DES.g8866.t1_F4K5E7_Q8LPJ3_Q9FFX7	D3TI68	2	53,750706	2,04E+07	7211050	6409570	1,50E+07	4005160	1,72E+07	5217300	6887200	5689730	1,01E+07	9712610	7059880	1,44E+07	7578450	6098350	1,46E+07	3119910	2966700	1,11E+07	3618740	5529100		6465800	5423030	8027250	4342150	3367588,2	1,02E+07	1,38E+07	6556381,5	1,20E+07		1,12E+07	1,12E+07	1,02E+07	1,44E+07	1,19E+07	2,43E+07	3,18E+07	3,34E+07	1,02E+07	7875332	1,74E+07	8796742
2285	SLEVIWR	E0XN34_D3TI68_SW.m.3956_SW.g4092.t1_SM.m.9423_SM.g9469.t1_DES.m.8809_DES.m.8810_DES.g8865.t1_DES.g8866.t1_Q9FKW9	D3TI68	2	56,982204	2,44E+07	6588590	7621720	1,97E+07	3678730	1,07E+07	6395590	8091840	6305390	1,36E+07	1,06E+07	7823330	1,37E+07	7137000	5399950	1,39E+07	3166130	1672920	9431270	3273700	3851610	5355350	7792410	6042310	7858250	3765160	3480038	1,00E+07	1,49E+07	7996563,5	1,56E+07	1,20E+07	1,41E+07	1,38E+07	1,15E+07	1,26E+07	1,45E+07	2,77E+07	3,71E+07	3,19E+07	1,26E+07	7876805	1,98E+07	1,31E+07
246	GVMLDTSR	D3TI69_SM.g16046.t1_SM.m.16266_SM.g16049.t1_SM.g16047.t1_SM.m.16267_SW.m.20081_SM.g16052.t1_SM.m.16272_DES.g21244.t1_SW.g19400.t1_DES.g21249.t1_DES.m.21863	D3TI69	2	34,259144	3515970	2876960	2013840	2891530		2194160				1406320	1146330		2227690	1629070		1565010	490536	923626	352627	65842,2	1341520	1189080	205888		628947			4404865	6661098	2668820,2	3275072	1361319,4	2891531	1882346,8	6204001	7533799	3732282,2	5127053	7153030	6762334			4742089,5	4099609
7647	EKDYDYTR -18.0106@E1 delta:1.3999996	Q8VYR8_Q9M383_D5L2Y2_F4JCU0	D5L2Y2	2	32,791584							312513	543370	422734		443730	632928	485033						45328,1			63931,7			103444																		439710,38
7788	LVRVGSPSPPPPSMSGGAPPPPPPPPMLVASR 15.9949@M27 delta:1.6999989_+	Q9FF15_D7GN36_F4K851_D7GN35	D7GN35	3	79,25671	1181480		1105980	2066470		2406900				2123970			1786630	247968	917827	3797020		1291110	1401520		1646630	3646700	1144170	1259620	1529610	1649140	949687,06	3597907,8		4220458,5		2809936,5	843403,5	454206,78	2580497,2	2815809	3062711							1469494,1
259	AALKAESQGNMK Oxidation (M) @0.000000000010.0 delta:0.00999999	D7SA12	D7SA12	3	21,928423																																								245924,16		113514,39
7852	EDESSSGGLDAESVAESSPK	Q9FMN2_D8L211_F4K347	D8L211	3	84,25702	366764	725558	323530	418814	467587		47063,5	93618,2		425000	64993,1	32826,3		295084	573715	463569	483307	2752570	151423	45741,2				126387	403245		2513918,2	920545,6	693894,5		346679,56	406296,56		50925,46	405971,06	1074113,2			139197,72	253211,34	223393,08	29363,266		303107,56
260	QNESSGEEDNK -17.0265@Q1 delta:6.8999996	DES.g10020.t1_DES.m.10006_SW.g17269.t1_SW.g17270.t1_SW.m.17751_SW.m.17752_SM.g13734.t1_SM.g13735.t1_SM.g13736.t1_SM.g13737.t1_SM.g13738.t1_SM.g13740.t1_SM.g13741.t1_SM.g13742.t1_SM.g13743.t1_SM.m.13909_SM.m.13918_SM.m.13910_SM.m.13911_SM.m.13912_SM.m.13913_SM.m.13915_SM.m.13916_SM.m.13917	DES.g10020.t1	2	39,835354	573292		255521	588662			109101	157317			260316				273871								60316,1		197276											618567,6			513755,5	277640,22	412709,97		692300,25	674597,3
9211	GQLDYLWSHALISDETHLGIQQHCK	SM.m.1239_SM.g1316.t1_SM.m.1240_SM.g1317.t1_DES.m.961_DES.m.964_DES.g1006.t1	DES.g1006.t1	4	68,89619																												684338,06	703932,6				886754,44	522306,6	432497,1	275222,6	737291,6		1547834,1	1196188,9		560372,7
261	FASLDFK	DES.g10107.t1_DES.m.10098_SW.g12490.t1_SW.m.12667_SM.g2755.t1_SM.m.2596	DES.g10107.t1	2	47,749905											856069	1669640
1019	ETADALVSIGLDK_+	DES.m.10125_DES.g10128.t1	DES.g10128.t1	2	59,83315		2510930					507165		711670	3496500		1282560									726548						3480878,5	5525864	5672362,5	4914999,5	4201551,5	5478134,5	3224675,2	2637081,5	6935526,5	7419401	4768833,5	9572810				2365626
10545	TTNDITDIWESMISR	SM.m.8941_SM.g8988.t1_DES.m.10125_DES.g10128.t1	DES.g10128.t1	2	83,24729		821533	857049	1298160	791994	1308570	477656	680070	415285	2447840				783942	1277560	1933420	1143840	1248230		187544	283583				102663		2389162	3278053,8	2751547,5	3115582,2	3157297,8	3617501,2	1130879,8	579143,2	2097631,8	1906986,2	1749716,4	2606128			63689,992
10547	YDNCNHDGTKPTVR	SM.m.8941_SM.g8988.t1_DES.m.10125_DES.g10128.t1_SW.m.3986_SW.g4116.t1	DES.g10128.t1	2	21,022018	100992	95292,5	108355	61597,2		264900	12943,1	37723,7	20425,2	9693,3	25719,9	21557,2	64886,4	56803,5	23484,4	139844					10115				2170,98		257328,2	358412,6	286008,3	272669,62	128589,79	161469,6	204141,95	103077,055	278733,7	337288,3	128552,41	110362,37	160073,2	441653,34	113882,07	25859,537	208337,5	340422,97
10548	YDNCNHDGTKPTVR_+	SM.m.8941_SM.g8988.t1_DES.m.10125_DES.g10128.t1_SW.m.3986_SW.g4116.t1	DES.g10128.t1	3	21,056332	1051720	1426372,2	1598950	710373	11906,8	3110990	151177	226578	210075	152367	220435	222256	521376	724269	1334920	1014950	93876,8	1489800	20936,1	2414,48	139317	167370	4676,11	10863,5	30208,6	6731,44	1386121,9	4309936	1977432,1	2164913,5	758249,75	1671057,5	2029926,4	796366	1868138,4	1805294,8	1456096,2	725801,06	1633699,6	2179711	550081,3	226161	1287379,8	2540617
10558	YDNCNHDGTKPTVR	SM.m.8941_SM.g8988.t1_SW.m.3986_SW.g4116.t1_DES.m.10125_DES.g10128.t1	DES.g10128.t1	4	21,127453	2014530	2586680	2878300	1345940	25482,3	4881920	442911	681517	476072	335800	572393	582875	1072200	1476960	2724350	2198210		2904540	57923,9		306588	384397	14047,1	37407,6	81021,3	24413,4	2195674,8	4994583	2946117,8	2724939,2	1618329,2	2267218,2	2746111,8	1280678,6	2872874	3447859,2	1829572	1313699,1	2531037,8	4049550,5	1058731,1	420981,44	1870732,9	3773974
262	YMLPLKGLEILNTILCQFFQDK_+	DES.g10143.t1_DES.m.10139_SW.g16033.t1_SW.m.16412_SM.g9354.t1_SM.m.9313	DES.g10143.t1	3	66,248024	2426220	792386	1296500	882824	452963		1045930	3181500	865987	1542570	1668384	4921300	1541229	1801685	2522703	2145560	1477820	1023400	761277	2855150	347352	385701	782674	1710264	1107042	2354660	922749,06	1429457,5	1289304,1							2259548	2736071,2	4133265,5		1463817	310804,75		659570,25	150325,56
8099	LSGTGSAGATVR	Q9M4G5_Q9SCY0_SW.m.8116_SW.g8172.t1_SM.m.9913_SM.g9959.t1_DES.g10203.t1_DES.m.10207	DES.g10203.t1	2	26,007996							1521910		1144080						1444950									169008				491462,97					640881,1	80915,07					973298,9	278047	332075,44		184587,11
8100	LNLPFFEVPTGWK	Q9M4G5_SW.m.8116_SW.g8172.t1_SM.m.9913_SM.g9959.t1_DES.g10203.t1_DES.m.10207	DES.g10203.t1	2	83,96602							55178,6		87020,8		49740,8	127628	126742	25442,1	225928				88067,7	125152			101321	307405	144568				93882,055				170524,42	156398,48		158320,39			404298,06	411648,25	547646,1	223099,97	317248,62
8101	SVPTKPIEGQK	Q9M4G5_SW.m.8116_SW.g8172.t1_SM.m.9913_SM.g9959.t1_DES.g10203.t1_DES.m.10207_SM.m.9914_SM.g9960.t1	DES.g10203.t1	2	24,852396							36700,9	34036,1	32740,9		19899,7	70908,3	50526,5	8794,31	53361,1						14597,4		3100,12	4195,22	4580,81
263	SPMNSSISSLSKSISAGTR	DES.g10302.t1_DES.m.10302_SM.g9698.t1_SM.g9700.t1_SM.g9702.t1_SM.m.9652_SM.m.9654_SM.m.9656	DES.g10302.t1	3	47,792557						1878720	179033		228105	451703								1524180												705067,3					206142,83			1904875,9
9945	LITVGLPEKPLELPIFPLVLGR_+	SM.m.4020_SM.g4173.t1_SW.g9950.t1_SW.m.10001_DES.g10342.t1_DES.m.10344	DES.g10342.t1	3	90,83679			61608				152879	190901	195958		46668,6	216563	250852		564356				137013	389216				1087790	186490	190648	85527,99	1498525,6	190010,9				368895,8	391680	160129,42	145565,92			905451,44	913239,25	1692741	479407,97	649650,4	112070,164
291	SAPSKPEESGDPPTLGNGK	DES.g10489.t1_DES.m.10499_SW.g7438.t1_SW.m.7351	DES.g10489.t1	3	89,71855		64578	131886												26849,4						43167,9	34125,1						58772,996	139318				183229,11	104975,96					232136,06	187433,06		89663,48	121703,04	20866,264
292	SSMKDGASK 15.9949@M3 delta:8.299999_+	DES.g10720.t1_DES.m.10748_SW.g13494.t1_SW.m.13753_SM.g12778.t1_SM.m.12923	DES.g10720.t1	2	58,082584																												2,42E+07	1131812,5	462349,25			2107881,2	1560918,9		1994490,5			1804716,5	3220236	6518215,5	2806667,2	3845444,5
10627	IIGDVILLK	SM.m.9541_DES.g10943.t1_DES.m.10976	DES.g10943.t1	2	63,147644							1735820	2208730	1465960			2072440								1048220
293	VVYMDEPSTGLDPSSR_+	DES.g10981.t1_DES.g10982.t1_DES.g10983.t1_DES.m.11017_DES.m.11018_DES.m.11019_SW.g6363.t1_SW.g6364.t1_SW.g6365.t1_SW.g6366.t1_SW.g6370.t1_SW.g6371.t1_SW.g6372.t1_SW.g6373.t1_SW.m.6248_SW.m.6249_SW.m.6250_SW.m.6241_SW.m.6242_SW.m.6247_SM.g8162.t1_SM.g8163.t1_SM.g8164.t1_SM.m.8084_SM.m.8085_SM.m.8086	DES.g10981.t1	3	39,291077	4281650	1,89E+07	5242680	6548970	1,31E+08	2,25E+08	696186	905353	531931	5329431	697082		1,46E+07	889092		4893900	2,03E+07	4,50E+07	1,50E+07		7757000	1,29E+07	2742350	1398591	1,75E+07	1632090	9,29E+07		3059962,5	3,70E+07	7441076,5			620369,3	1,25E+07	4,45E+07	6,42E+07	7374689,5	1,97E+07	2,91E+07	6482305,5		1,24E+07	3,80E+07
294	DMGLVTDGK	DES.g11059.t1_DES.m.11100_SW.g5289.t1_SW.m.5165_SM.g7288.t1_SM.m.7193	DES.g11059.t1	2	8,722313																											17755,262
299	VETSSYAFTTSDVQR	DES.g11318.t1_DES.m.11354_SW.g6221.t1_SW.m.6097_SM.g10850.t1_SM.m.10887	DES.g11318.t1	3	68,164825	1358000	669736	904075	1932960		466142	950457	798478	997567	1379020	1062260		864672	920480	896240		1752540	762369	1021930	731978		764673	801513	1263340	769531	980286	1642992,9	3263042,2	4222206,5	6155532	7410033	6300800,5	3967695,8	4345441	3755489	3686614	5032349,5	7044655,5	2984987,2	2845815	3056939,5	4054280	2919592,5	2822971
10608	LNVLHWHIIDEESFPLEVPSYLNLWK	SM.m.9360_SM.m.9361_SM.g9402.t1_SM.g9403.t1_SM.g9404.t1_SM.g9405.t1_DES.g11371.t1_DES.m.11406_SM.m.9358_SM.m.9359	DES.g11371.t1	4	89,29516	451373		207292					141118	75998,8	189273					226496	381877		470594		57613,9							100439,695		514204,97	85286,88	61771,418		98353,516	93749,12		151661,6		116843,56				18011,178
10609	APWFIQDKPR	SM.m.9360_SM.m.9361_SM.g9402.t1_SM.g9403.t1_SM.g9404.t1_SM.g9405.t1_DES.g11371.t1_DES.m.11406_SM.m.9358_SM.m.9359_E6Y3A5_SW.g9552.t1_SW.m.9574_SW.m.9576_DES.g11372.t1_DES.m.11407	DES.g11371.t1	3	50,67585	4993050	2769820	1818125	3038090			3848340	3983070	1896680	1393940	2207926	1080562	5555058	4299770	1959280	1723433	840857	976239	2805950	1340854	1578779	3161897	2797350	1866930	2372720	1749700	1650316,9	5261831	5802300,5	1211600,5	3318459,2	2925107,2	8414709	3990646,5	3320879,5	7365793	3816035	1,19E+07	1,37E+07	1,76E+07	4115788	2621890,2	9421230	6116058,5
10611	YTVEDAIEIVDFAK	SM.m.9360_SM.m.9361_SM.g9402.t1_SM.g9403.t1_SM.g9404.t1_SM.g9405.t1_SW.g9552.t1_SW.m.9574_DES.g11371.t1_DES.m.11406_SM.m.9358_SM.m.9359	DES.g11371.t1	2	79,19399	1776470	951107	654275	1615160			484446	679438	498717	948969	548439	187905	2398800	656592	877077	1122250	76561,6		1653550	270674	692558	1466000	1014690		1277160	1094820		2347090,8	2719385,5	1093942,2	1834520,8	1260180,6	1778548,6	1546905,8	1592218,9	2199641,8	1798672,2	2183807,8	6663758	8818838	2058453,6	727409,44	5681773	2153475,8
10612	HYLPIEIIK	SM.m.9360_SM.m.9361_SM.g9402.t1_SM.g9403.t1_SM.g9404.t1_SM.g9405.t1_SW.g9552.t1_SW.m.9574_DES.g11371.t1_DES.m.11406_SM.m.9358_SM.m.9359_E6Y3A5_SW.m.9576_DES.g11372.t1_DES.m.11407	DES.g11371.t1	2	56,1839	8240320	2599650	3009160	6115610		3560540	243808	698292	451004				5175610	2083650	1916410			840735	1632990		1223460	3365140	325118	490751	1686820	2891800		4102817,2	4182761,8	1412879	2304000,2	1665219,4	4103103,8	4422829	3106510,5	4372277,5	2498735,2		1,68E+07	1,89E+07	4113054,2	1391802,1	1,30E+07	6465420,5
10613	QIIESMSYAK	SM.m.9360_SM.m.9361_SM.g9402.t1_SM.g9403.t1_SM.g9404.t1_SM.g9405.t1_SW.g9552.t1_SW.m.9574_DES.g11371.t1_DES.m.11406_SM.m.9358_SM.m.9359_E6Y3A5_SW.m.9576_DES.g11372.t1_DES.m.11407	DES.g11371.t1	2	44,475975	1299460	528341	549327	1011150							484617		1187780	467705	664964						291997	2303060			377007			1776069,2	1614242,2					1599101,1					4935886,5	5329212,5
10614	LWSDKETTSSR	SM.m.9360_SM.m.9361_SM.g9402.t1_SM.g9403.t1_SM.g9404.t1_SM.g9405.t1_SW.g9552.t1_SW.m.9574_DES.g11371.t1_DES.m.11406_SM.m.9362_SM.g9406.t1_SW.g9553.t1_SW.g9554.t1_SW.m.9575_SW.m.9577_DES.g11373.t1	DES.g11371.t1	3	29,835155	660678	505458	570503	732394	49221,1	634516	326512	595645	410375	391764			1086340	379478		464499		248576	211597		153224	207283				87278		1270385,6	1357373		1357755,4	733747,75	1160512,5	816830,94	1259840,2	1271989,9	1424710,4	1169982,5	1773532,5	3071288,2	792755,06		1436532,5	1300615,4
10615	LWSDKETTSSR	SM.m.9360_SM.m.9361_SM.g9402.t1_SM.g9403.t1_SM.g9404.t1_SM.g9405.t1_SW.g9552.t1_SW.m.9574_DES.g11371.t1_DES.m.11406_SM.m.9362_SM.g9406.t1_SW.g9554.t1_SW.m.9577_DES.g11373.t1_SW.g9553.t1_SW.m.9575	DES.g11371.t1	2	29,83698	246349	167069	114341	208732	20192,1	254317	97235,7	160912	129358	101920	124629		373371	114758	89455,3	159668	63105,9	94401,1	22827,3		59453,8	39052,2	20698,4	12922	33265,6	17757,8	126660,13	561886,1	498018,62	412614,1	516422,28	242496,02	450571,88	380871,6	464653,12	514834,16	637665,25	494741,28	900793,7	1458809	406305,9	169916,42	784613,3	678631,56
10616	APWFIQDKPR	SM.m.9361_SM.g9403.t1_SM.g9405.t1_SM.m.9359_SM.m.9360_SM.g9402.t1_SM.g9404.t1_DES.g11371.t1_DES.m.11406_SM.m.9358_SW.g9552.t1_SW.m.9574_SW.m.9576_DES.g11372.t1_DES.m.11407_E6Y3A5	DES.g11371.t1	2	50,659134	716780	504373	269253,2	545402	3899890		326200	288193	286874	484246	299129	86323,2	1118510	214330	304355		231330	109475	537430	43481,1			418164			343155	397468,62	2817251,8	1464602,9		651106,7		2089447,5	734850,9	561354,5	1526807,6	768141,9	985297,1	4123272	3532583,8	2202664,5		2585038,8
10617	HYLPIEIIKQIIESMSYAK	SM.m.9361_SM.g9403.t1_SM.g9405.t1_SM.m.9359_SM.m.9360_SM.g9402.t1_SM.g9404.t1_DES.g11371.t1_DES.m.11406_SM.m.9358_SW.g9552.t1_SW.m.9574_SW.m.9576_DES.g11372.t1_DES.m.11407_E6Y3A5	DES.g11371.t1	2	96,773476							71444,6	70020,4	106691				91652,6						149512	38268,3			123152	101556	130351	144980
10618	HYLPIEIIKQIIESMSYAK Oxidation (M) @0.0000000000000010000.0	SM.m.9361_SM.g9403.t1_SM.g9405.t1_SM.m.9359_SM.m.9360_SM.g9402.t1_SM.g9404.t1_DES.g11371.t1_DES.m.11406_SM.m.9358_SW.g9552.t1_SW.m.9574_SW.m.9576_DES.g11372.t1_DES.m.11407_E6Y3A5	DES.g11371.t1	3	84,96804							203618	242006	184105	165476			251612						328360	94828,5			300072	180564	108760	148101												148598,97
10621	GLETLSQLCK	SM.m.9361_SM.g9403.t1_SM.g9405.t1_SW.g9552.t1_SW.m.9574_SM.m.9359_SM.m.9360_SM.g9402.t1_SM.g9404.t1_DES.g11371.t1_DES.m.11406_SM.m.9358_E6Y3A5_SW.m.9576_DES.g11372.t1_DES.m.11407	DES.g11371.t1	2	51,166096													1087550						532377			570416		1123410	393369	450279															1649433,4	655438,25		1712846,5
11371	HYLPIEIIKQIIESMSYAK	SW.g9552.t1_SW.m.9574_SM.m.9361_SM.g9403.t1_SM.g9405.t1_SM.m.9359_SM.m.9360_SM.g9402.t1_SM.g9404.t1_DES.g11371.t1_DES.m.11406_SM.m.9358_E6Y3A5_SW.m.9576_DES.g11372.t1_DES.m.11407	DES.g11371.t1	4	96,72195							40356	51810,5	34711,1	48618,1			77610,9				18764,7		33860,5				75764,9	39029,8	31733,2	47987,2					19314,412	9142,209					9545,106	12162,739			21392,209
11370	LNVLHWHIIDEESFPLEVPSYPNLWK	SW.g9552.t1_SW.m.9574_E6Y3A5_DES.g11372.t1_DES.m.11407_SW.m.9576	DES.g11372.t1	3	84,41802	143539	61080,3	70426,4																		170519	602874						116406,875	319805,75		289507,94				436237,72	345752,97	233582,58
11373	GAYIKSER	SW.g9552.t1_SW.m.9574_SW.m.9576_DES.g11372.t1_DES.m.11407	DES.g11372.t1	2	101,26199																	26761,2	40653,1
11374	LNVLHWHIIDEESFPLEVPSYPNLWK	SW.g9552.t1_SW.m.9574_SW.m.9576_DES.g11372.t1_DES.m.11407_E6Y3A5	DES.g11372.t1	4	84,47093	211446						114347	180238	129903	201178			962141		199832				556226	76842,8	178227	805836	770009	632985	715464	556670		279122,53	259362,53		175888,62		141262,58	156239,67	128348,77			327312,34	2864229,2	2779705,5	502666,72	158928,55	1248584,8	709076,8
10610	GVPAAPVTNFYAR	SM.m.9360_SM.m.9361_SM.g9402.t1_SM.g9403.t1_SM.g9404.t1_SM.g9405.t1_SM.m.9362_SM.g9406.t1_SW.g9554.t1_SW.m.9577_DES.g11373.t1_E6Y3A5	DES.g11373.t1	2	52,92534	3672840	1821120	1481160	3126430		3042660	1385590	1846450	1366190		1784680		4910630	1515700	1834560	2285310		945759	3718970	339327	1097640	1939020	2063380	2178760	2130560	1854850					4133267,2	3230272,8	3457040,2	4091157,5	2987716,8	5742172	3349167,5	6007965	1,47E+07	1,52E+07	5782351		9003188	6070447
10619	RPPLGPGSCYEQ	SM.m.9361_SM.g9403.t1_SM.g9405.t1_SM.m.9360_SM.g9402.t1_SM.g9404.t1_SM.m.9362_SM.g9406.t1_SW.g9554.t1_SW.m.9577_DES.g11373.t1_E6Y3A5	DES.g11373.t1	2	39,702007	223613	196689		239561			141769	311671	196431		113775		413777	83502,2								202520	42806,3										1810794,5	1935360,5					7340296	8541508	918402,8		3805475	1334009,2
6784	KEEPSPVEEEAAPKPK	Q2VCK4_Q38M56_DES.m.1108_DES.g1151.t1_SM.m.2851_SM.g3022.t1_SM.g3023.t1_SW.m.3241_SW.g3373.t1	DES.g1151.t1	3	28,486378								230072			182140																	2024504,6											474129,06	729368,2	800596	445184,78	302837,1
6864	ALILHSTNNNK 42.0106@A1 delta:27.4	Q38M56_Q2VCK4_DES.g1151.t1_DES.m.1108	DES.g1151.t1	2	46,028534																																							3180862,5	3054407,5
300	DPGASIDSMK	DES.g11558.t1_DES.m.11585_SW.g13771.t1_SW.m.14039_SM.g12616.t1_SM.g12617.t1_SM.m.12749	DES.g11558.t1	2	15,252324																		46786,8											21536,406							51745,2	152719,33
301	YWATLNEPNLYMEMAYLR	DES.g11687.t1_DES.g11688.t1_DES.m.11719_DES.m.11720_SW.g6966.t1_SW.m.6875_SM.g3757.t1_SM.g3758.t1_SM.m.3570_SM.m.3571	DES.g11687.t1	3	78,7856		329323	330609	265550			553817	1316370		1208870			811899				617673			105378			655145		567790										208195,33	259803,72
12109	VYNPTASLANEYDIPTNALLCGK	SW.m.7851_SW.g7932.t1_SM.m.7721_SM.m.7722_SM.g7808.t1_SM.g7809.t1_DES.g11708.t1_DES.m.11741_DES.g11712.t1_DES.m.11745_SW.m.7852_SW.g7933.t1	DES.g11708.t1	2	73,60939	186221			170051				255397	234960	167409	43083,7	1090430	310048			449461	496795		320454	710512			281911	250994
12110	LDLVTNENIVLNLINK	SW.m.7851_SW.g7932.t1_SM.m.7721_SM.m.7722_SM.g7808.t1_SM.g7809.t1_DES.g11709.t1_DES.g11711.t1_DES.m.11742_DES.m.11744	DES.g11709.t1	2	82,64014																																										793299,3
9454	GFDIVDDIK	SM.m.1793_SM.g1902.t1_SW.m.1242_DES.g1179.t1_DES.m.1133_SM.m.1794_SW.g1237.t1_SM.g1903.t1_Q42964_SW.m.1244_SW.g1239.t1_P11965_Q40555_Q43774_Q9LWA2_Q8W174	DES.g1179.t1	2	60,158337												841523	837792						643128				154372					1010762,7					1611768,4	1903891,8					4520533,5	3504664	1350928,2	1855261,8	2680438,5
9455	VGAGGFDIVDDIK_+	SM.m.1793_SM.g1902.t1_SW.m.1242_SM.m.1794_DES.g1179.t1_DES.m.1133_SW.g1237.t1_SM.g1903.t1_Q42964_Q43774_Q9LWA2_SW.m.1244_Q8W174_SW.g1239.t1_P11965_Q40555	DES.g1179.t1	2	63,697823		2441950				2086260	266099	345569	177704			280495					424047	883191					486228				6537174	7946955,5	7154021	1350328,1	1466518,4	1290993,2	2221547,8		4753086	7252226	1968571,6	2399243	6716746	5456917,5			2948129	5960513
9464	DAAANVGAGGFDIVDDIK	SM.m.1793_SM.g1902.t1_SW.m.1244_SW.g1239.t1_SW.m.1242_SW.g1237.t1_SM.m.1794_SM.g1903.t1_DES.m.1133_DES.g1179.t1	DES.g1179.t1	2	69,963615	8,38E+07	1,19E+08	8,64E+07	1,25E+08	3738570	2,08E+08		1,19E+07		2,47E+07	2,23E+07		5,50E+07	5,87E+07	7,11E+07	3,99E+07		1,01E+08	2,91E+07	2083550	8,43E+07	1,29E+08		1,62E+07	4,06E+07	3,93E+07	2,12E+08	2,06E+08	1,97E+08	8,01E+07	3,68E+07	3,89E+07	6,97E+07	3,25E+07	1,48E+08	2,22E+08	1,13E+08	5,63E+07	3,01E+08	2,68E+08	8,38E+07	2,52E+07	1,44E+08	1,99E+08
9465	DAAANVGAGGFDIVDDIK	SM.m.1793_SM.g1902.t1_SW.m.1244_SW.g1239.t1_SW.m.1242_SW.g1237.t1_SM.m.1794_SM.g1903.t1_DES.m.1133_DES.g1179.t1	DES.g1179.t1	3	68,35123	1,66E+07	1,75E+07	1,65E+07	2,10E+07	1514750,2	1,27E+07		1889990		4966880	3038620	1787770	8576630	8698610	5698870	5537440		7748648	1559180		1,71E+07	6871100		1889400	4461250	7769990	9714872	1,19E+07	9563570	3780246,5	2132808,8	2018898,5	2955342,5	1704123,2	7316675	1,13E+07	6126393	3349094,2	1,76E+07	1,20E+07	4208825	2184264,2	8359267	9037535
9470	YAGSQTQFFNDFASSMIK	SM.m.1794_SM.g1903.t1_DES.m.1133_DES.g1179.t1	DES.g1179.t1	2	76,11355	9,08E+07	9,57E+07	7,00E+07	1,21E+08	6,08E+07	2,01E+08	1,05E+07	2,44E+07	8425050	5,35E+07	3,09E+07	7346880	5,85E+07	5,52E+07	6,34E+07	5,31E+07	3,04E+07	1,15E+08	4,59E+07	9125200	7,20E+07	1,01E+08	2,84E+07	5,63E+07	6,47E+07	4,78E+07	1,19E+08	1,50E+08	1,60E+08	1,12E+08	6,86E+07	7,16E+07	4,51E+07	1,78E+07	1,36E+08	2,25E+08	1,51E+08	9,08E+07	1,09E+08	1,21E+08	6,51E+07	1,44E+07	7,92E+07	1,19E+08
9471	YAGSQTQFFNDFASSMIK	SM.m.1794_SM.g1903.t1_DES.m.1133_DES.g1179.t1	DES.g1179.t1	3	76,16352	1077390	9862900	8317200	1751740	830087	2,86E+07	890603	2524250	658824	5166020	2682530	705978	5422250	5080250	348797	4478590	2882760	2146750	489646	84240,8	9443050		3989080	655032	6355380	3438850		1828515,2	1784797,5	1006567,5	569073,1	840789,94	536513,56	208678,02	921498,25	2180174,5	2353931	724193	1054076,8	1301144,8	583029,06	143310,36	629581,2
9472	YAGSQTQFFNDFASSMIK Oxidation (M) @0.000000000000000100.0 delta:114.189995_+	SM.m.1794_SM.g1903.t1_DES.m.1133_DES.g1179.t1	DES.g1179.t1	2	65,64469	1,10E+07	1,95E+07	2,05E+07	1,48E+07	1,01E+07	3,27E+07	2204640	4580580	1931440	6453180	6198640	1125090	8457960	1,40E+07	1,79E+07	6587500	4540820	2,42E+07	5037770	1205030	9073570	1,23E+07	2723370	4414250	7441640	4511610	3,07E+07	3,31E+07	2,93E+07	1,76E+07	1,41E+07	1,23E+07	1,63E+07	7659346,5	2,64E+07	4,16E+07	3,63E+07	2,36E+07	3,79E+07	3,91E+07	1,76E+07	5679682	2,28E+07	2,43E+07
9473	YAGSQTQFFNDFASSMIK Oxidation (M) @0.000000000000000100.0 delta:44.04_+	SM.m.1794_SM.g1903.t1_DES.m.1133_DES.g1179.t1	DES.g1179.t1	3	65,8112	2629250	1858990	602179	3432090	165898	441457		563057		678651	868684		851886	1629130	289545	647305					883459		301627		487806	880348	2517531,5	841120,7	964961,9	453658,8	404229		282333,75	515015,47		996248,6	797583,9		2623341,2		661384,7	387242,78	504487,75	1642335,6
9474	YAGSQTQFFNDFASSMIKLGNIGALTGTNGEIR	SM.m.1794_SM.g1903.t1_DES.m.1133_DES.g1179.t1	DES.g1179.t1	3	91,1251	85682,4		65923	135727	798516								57161,9	53778,1	100947		99914,6		61027,3		134483	153194	102790	90566,3	112568	57623,5	422886,88	338324,62	364783,44	267503,1	153955,17		82887,68		230561,25	377412,56	296391,78	149745,08			120620,56		190219,53	311012,53
11486	TTPDNFDNDYYINLQNQEGLLQTDQELFSTSGSDTIEIVNR	SW.m.1242_SW.g1237.t1_SW.m.1241_SW.g1236.t1_DES.m.1133_DES.g1179.t1_SM.m.1794_SM.g1903.t1	DES.g1179.t1	3	87,767204	4573255	4371240	3644300	5425739	543845,8	3217114	1964550	727874	410626	2149030	368969	83596,2	3194630	1620730	4491260	1982845,4		9360862	2485630	847478	7173730	2,94E+07	2035100	3053900	8494580	4857290	1,43E+07	1,02E+07	1,08E+07	7010822	1695547,8	1603940,4	1233400,4	2546671,2	8571445	9735094	4746088,5	6968392	1,61E+07	1,98E+07	3933431,5	3673383,8	7773161	1,21E+07
9950	SSSVSSFSSEK_+	SM.m.4058_SW.m.5071_DES.m.11839_DES.m.11840_SM.g4214.t1_SW.g5195.t1_DES.g11793.t1_DES.g11794.t1_SW.m.5069_SW.g5193.t1_DES.g11791.t1_DES.g11792.t1_DES.m.11837_DES.m.11838	DES.g11791.t1	2	38,887848			413873	184811			91543,6	440294	336752	259554		389975	477440	181427	587223	141938	63789,8	150123	163105		250478	333531	46535		181885	31863,5	479903,2		959813,1		834605,7	609789,8			643126	1195780,4		1191553,2					749438,44	983878,2
7489	FLNYLNK_+	Q8GXH2_Q9LP33_Q9SHR1_DES.g11838.t1_SW.g11852.t1_DES.m.11891_SW.m.11962_SM.g13064.t1_SM.m.13210_SW.g13769.t1_DES.g13901.t1_DES.g13902.t1_DES.m.14003_DES.m.14004_SW.m.14037_SM.g14943.t1_SM.m.15158	DES.g11838.t1	2	51,93384																								372673															1257068,9		1124112,9
9326	FAVDNPKVTSILWVGFPGEAGGAALADVVFGYYNPSGR	SM.m.1247_SM.g1322.t1_SW.m.1647_SW.g1684.t1_DES.m.1158_DES.g1204.t1_SW.m.1648_SW.g1685.t1	DES.g1204.t1	3	96,953636																			15962,1				673953		29535,4
9327	VTSILWVGFPGEAGGAALADVVFGYYNPSGR	SM.m.1247_SM.g1322.t1_SW.m.1647_SW.g1684.t1_DES.m.1158_DES.g1204.t1_SW.m.1648_SW.g1685.t1	DES.g1204.t1	2	99,38635																								24245,3			568672,7	1157440,9	2034072	1699514,1	424113,34		360094,6	982926,56	426166,84			1657566,1	2459556,2	5162246	254081,97		586547,1
9328	VTSILWVGFPGEAGGAALADVVFGYYNPSGR	SM.m.1247_SM.g1322.t1_SW.m.1647_SW.g1684.t1_DES.m.1158_DES.g1204.t1_SW.m.1648_SW.g1685.t1	DES.g1204.t1	3	99,453064																											1419146,9	1682869,4	2952408,8					702670,3	658098,3	477335,28	799237	1863515,4	5238837,5	8821665		864688,3	1239406,1
1067	QSSAVFACDTATNPSLK -17.0265@Q1 delta:61.1_+	DES.m.1159_DES.g1205.t1	DES.g1205.t1	2	55,480137	6838890	3135560	4067920	6049020	3245020	5204230	5417920	7645330	6125880	8400740	3810780	6267520	172613	3174610	3853240	7432480	3646610	2902440	276165	3025010	1149656				250160		1,12E+07	9700905	1,01E+07	9048236	1,40E+07	1,55E+07	2,09E+07	2,12E+07	1,09E+07	1,08E+07	1,17E+07	2,06E+07				2,05E+07
9233	VNDLVKR	SM.m.1247_SM.g1322.t1_DES.m.1159_DES.g1205.t1_SW.m.1649	DES.g1205.t1	2	22,740263	776201	459460	250707	938684	1040000	3569930	4169990	4845050	3477970	3890060	1997360	1926610	2706930	928715	527079	3402860	4865280	1138470		131698	360091	177054	335619		540618		527887,2	750139,5	359555,7	5976213	5073733,5	5292697,5		698458,94		1380787,1	4908092	8729422		949079,6	2887378,8	690209,44	1229231,2	2018398,1
317	MTNSVGNIVGGGNIGRSI 15.9949@M1 delta:0.3999977_+	DES.g12081.t1_DES.m.12133_SW.g12172.t1_SW.m.12317	DES.g12081.t1	3	50,303963	5999740	2890754	5170700	6795760	3,21E+07	9,47E+07	330178		162721	2488730	566395		951233	1336909	1898781	4035000	7200010	1841270	269737	145732	479483	483613	493257	837550	733755	8087590	1,00E+07			6500031,5	2101032,5	1723141			5417539,5	5404970	1,06E+07	2275045,5						4716560,5
318	GITKPAIR_+	DES.g1214.t1_SM.g3007.t1	DES.g1214.t1	2	54,90651		307884	171207				340481	386523	361118	707210	144099	292672	445542	229733	525122			149068		308555				632817	355103		369728,75	1049136,4	580474,25	534342,06	547269,44	809378,5	698554	703243				472522,88	1093986	1336374,8	1231894,9	564990,1	874373,5	864843,3
319	MDYAFEFVIK_+	DES.g12195.t1	DES.g12195.t1	2	37,201256	870654	587735	671558		371350	1121840				28520											407298								608359,1						2623486,5	1980807,5	1456417	2382006,2
10296	VNTEILGVSVDSVFSHLAWVQTER	SM.m.602_SM.g634.t1_DES.m.1173_DES.g1224.t1	DES.g1224.t1	3	87,840294						809398									3180860			214949			599751	127958					2754683,5	1,00E+07						2273006,5								2235988
320	LVLGIPFYGYAWQLVNANNHGLR_+	DES.g12278.t1_DES.m.12334_SM.g10736.t1_SM.m.10753_SM.m.10754_SM.g10737.t1_SW.m.13739	DES.g12278.t1	3	88,29062	8511850	6322164,5	3713648	1,15E+07	4,52E+07	8,42E+07	6218201	9856268	4070995	3,88E+07	1239989,8	1945771	1,33E+07	5707413	8633733	3,21E+07	2,74E+07	2,98E+07	1,34E+07	1569830	1,01E+07	2,29E+07	7230478	9406678	1,62E+07	1,08E+07	2,20E+07	9675064	1,02E+07	4,96E+07	2,35E+07	2,67E+07	1,05E+07	5333632	5173129	9537057	1,21E+07	7984761,5	2,77E+07	2,94E+07	9321560	1216193,6	1,53E+07	1,80E+07
321	LVLGIPFYGYAWQLVNANNHGLR	DES.g12278.t1_SM.g10736.t1_SM.m.10753_DES.m.12334_SM.m.10754_SM.g10737.t1_SW.m.13739	DES.g12278.t1	2	88,30888				437046	1533420	1739510	121600	320932	124945	1186340			395105			977364	861070	772652	271914		335464	584826		330128	523294		1119068,5	375909,1	515102,22	1976655,5	954555,9	966143,5	476952,97	224390,9		406342,4	619277,25	365709,62	1366405,4	1325030				409441,38
322	SSAGSIDDGSMTYIQIR Oxidation (M) @0.00000000001000000.0 delta:69.92	DES.g12278.t1_SM.g10736.t1_SM.m.10753_DES.m.12334_SM.m.10754_SM.g10737.t1_SW.m.13739	DES.g12278.t1	2	50,894043	1042170	200332	27269,2		541846	1948953					780215	31928,9	133133		502994	974592	303565	503479,2	130266		206238,4	130222	97528,2		72575,9	282894	3224734,5	4737609,5	1045808	2596002,8	2210827,5	2116418	1713265,4		896612,5	1444642,6	794673,06	525370,75	3630839	4076847,8	644483,7	353060,8	1553600,1	558516,75
1074	LVLGIPFYGYAWQLVN	DES.m.12334_SM.g10736.t1_SM.m.10753_DES.g12278.t1_SM.m.10754_SM.g10737.t1_SW.m.13739	DES.g12278.t1	2	98,77397																											473558,06	385486,06	412166,16	158922,11	75394,016			138889,69		182592,56			415267,8	273401,4			154982,6
1075	VNGLNYPVQSVAR	DES.m.12334_SM.g10736.t1_SM.m.10753_DES.g12278.t1_SM.m.10754_SM.g10737.t1_SW.m.13739_SW.m.13738	DES.g12278.t1	2	48,04716	4038060		1425050	4837380	3,79E+07	3,75E+07	3800600	6142100	3670830	2,17E+07	958795	786682	7337410	3265360	4425510	1,62E+07	2,15E+07	1,43E+07	6814300	242866	4061010	9093160	2027240	2927840		2332770	2,21E+07	1,22E+07	9986085	4,53E+07	2,77E+07	3,23E+07	1,19E+07	7342757,5	5515706	1,06E+07	1,44E+07	1,23E+07	2,02E+07	2,20E+07	1,03E+07	1621875,5	2,08E+07
1076	SFIDSSIK_+	DES.m.12334_SM.g10736.t1_SM.m.10753_DES.g12278.t1_SM.m.10754_SW.m.13738_DES.m.12336	DES.g12278.t1	2	45,149296	2602660	1770710	1455530	2437160	1,48E+07	1,95E+07	1377800	2360370	1392070	6259640	537022	448326	2371970	1543640	1615770	5637040	6739010	4905280	2206830		1915010	3922850	844752	867764	1993750	1108000	7868851,5	6817528	5831022	1,56E+07	8463669	1,05E+07	6061649,5	3823941,8	2803716,2	5903676,5	5467272	5225454,5	1,18E+07	1,22E+07	4340065	939916,25	6844169	1,26E+07
8434	TLLSIGGGRADR	SM.g10736.t1_SM.m.10753_DES.g12278.t1_DES.m.12334	DES.g12278.t1	3	39,51278					7446660
8435	GYFAWHVAADQNWVLSK	SM.g10736.t1_SM.m.10753_DES.g12278.t1_DES.m.12334_SM.g10737.t1_SW.m.13739_SM.m.10754	DES.g12278.t1	3	69,217766				36626				146641	53189,1	654049				98656,9		639017	399464	673839				224524					1118816,9	579607,6	580888,9	1719144,5	1178692,5	947713,06	713582,2						669415,1					384741,03
8436	LVLGIPFYGYAWQLVNANNHGLR	SM.g10736.t1_SM.m.10753_DES.g12278.t1_DES.m.12334_SM.m.10754_SM.g10737.t1_SW.m.13739	DES.g12278.t1	4	88,28168	135590	546390	200637	262705	1589400	7392270	300501	499863	204355	1812800	78125,9	118445	568749	234311	76325,8	1270070	1370200		217145		587853	362122	355424		550887	338093	634586,7	66259,93	80370,87		213935,3	217310,64			57647,957	171392,39	555827,3		344138,9	212777,53				284776,62
8437	LVLGIPFYGYAWQLVNANNHGLRAPANGK	SM.g10736.t1_SM.m.10753_DES.g12278.t1_DES.m.12334_SM.m.10754_SM.g10737.t1_SW.m.13739	DES.g12278.t1	4	81,8401					1829510												1193190
8438	SSAGSIDDGSMTYIQIR	SM.g10736.t1_SM.m.10753_DES.g12278.t1_DES.m.12334_SM.m.10754_SM.g10737.t1_SW.m.13739	DES.g12278.t1	2	57,972614	1702590	1010510		1718780	2472950	6803030	477758	1149540	526435	3692850	450329		1612110	931915	1190390	3941160					884701			638736			8109485	4257457,5	4960833,5	1,31E+07	8327971	7908891	4250623	2152564	1944706,6	3892287,8	4701714	3019279,8	7651598,5	7501463,5	2851767	841366,8	4982627	7522176
8439	QFTSTVTGK_+	SM.g10736.t1_SM.m.10753_DES.g12278.t1_DES.m.12334_SW.m.13738	DES.g12278.t1	2	30,84382		194335	69128,2					1221800	431461	1792492	181387	494890	721401	902725	875962	3813868	1690990	2611260	59536,6		385514	430770			106221		2066407,1	3962682,8	2243750	1,51E+07	4941988,5	2579511	6200800	2617013			389124,53		3358724,2	4264993,5		993682,6	1794434,2	2956659
8440	QFTSTVTGKNPSVK	SM.g10736.t1_SM.m.10753_DES.g12278.t1_DES.m.12334_SW.m.13738	DES.g12278.t1	3	33,33578																207292		243886			84558,4									1083493,4
8441	TAYGVMAR	SM.g10736.t1_SM.m.10753_DES.g12278.t1_DES.m.12334_SW.m.13738	DES.g12278.t1	2	34,33607	3479830	3198050	1939350	3855730	6292200	1,83E+07	1853290	3645240	1528750	8136460	719262	739828	3907940	2223990	2830440	8517520	8500770	1,13E+07	832010	54580	2727260	3265730	315500	372609	1213930	318204	1,50E+07	1,22E+07	1,05E+07	3,79E+07	1,74E+07	1,04E+07	1,07E+07	4931753		7152632,5	8338191,5	3743139,8	1,77E+07	1,36E+07		853407,2	1,04E+07	1,51E+07
8442	TAYGVMAR Oxidation (M) @0.00000100.0 delta:8.65_+	SM.g10736.t1_SM.m.10753_DES.g12278.t1_DES.m.12334_SW.m.13738	DES.g12278.t1	2	26,918724	562000	826109	539688	539772	623580	6493800	468665	926042	402645	698363	154856	123416	806409	631676	750134	1650550	2075370	2510970	65512		179622	216463	45592,8	38260,7			1950088,9	2388879	1662770,6	6376638,5	2440268,5	2803779,8	4039198,5		835960,25	1336512	3854041,2	965151,56	3233988,5	5427423,5	1188597,6		2661414,8	2550543,5
8443	TLLSIGGGR	SM.g10736.t1_SM.m.10753_DES.g12278.t1_DES.m.12334_SW.m.13738	DES.g12278.t1	2	46,73026	8060940	6207900	3455800	7390390	3,21E+07	5,38E+07	4325950	7117350	4482960	2,22E+07	2023840	1967690	1,02E+07	5111620	6550936	1,91E+07	1,99E+07	1,59E+07	6994500	435441	5382640	1,29E+07	3853140	3549550	7994580	5194920	3,05E+07	1,21E+07	1,41E+07	4,05E+07	2,36E+07	2,87E+07	1,58E+07	9814474	8093375,5	1,45E+07	1,40E+07	1,49E+07	3,13E+07	4,08E+07	8840940	2507008	2,54E+07	3,02E+07
8444	QLGFHGLDLDWEYPESTIDMTNLGILLDEFR Oxidation (M) @0.0000000000000000000100000000000.0_+	SM.g10736.t1_SM.m.10753_DES.g12278.t1_DES.m.12334_SW.m.13738_SM.m.10754	DES.g12278.t1	3	96,418144							125990	152994	84064,5	440277				53241,1		279914	340420	392397									414324,88	171759,08	251473,66	919794,6	231867,5		162650,2	167406,16						526812,75			240030,19	208222,8
8445	KSFIDSSIK_+	SM.g10736.t1_SM.m.10753_DES.g12278.t1_DES.m.12334_SW.m.13738_SM.m.10754_DES.m.12336	DES.g12278.t1	2	38,19448	4379620	3625260	2044330	4678290	2,71E+07	4,15E+07	3133090	5164020	2232630	1,26E+07	1004120		5489910	2908690	2423210	1,03E+07	1,40E+07	1,18E+07	5319570	206803	2973940	7702530	1593160	1643790	4222310	1381600	1,20E+07	1,05E+07	1,21E+07	3,03E+07	1,71E+07	1,80E+07	1,10E+07	5157057	4589863	9446626	1,24E+07	8332199,5	1,59E+07	1,37E+07	8005674		1,01E+07	1,61E+07
8446	ASLFLTAAVSNTPR_+	SM.g10736.t1_SM.m.10753_DES.g12278.t1_DES.m.12334_SW.m.13738_SM.m.10754_SM.g10737.t1	DES.g12278.t1	2	60,49231	8643640	6625750	4394620	9093450	7,75E+07	6,27E+07	5342330	8856760	4363190	2,96E+07	2021150	4306930	7488660	6197540	7059610	1,76E+07	2,53E+07	2,02E+07	1,59E+07	1606577	4932470	1,15E+07	4765190	5644160	5937480	7501010	2,81E+07	1,75E+07	1,49E+07	5,36E+07	3,56E+07	7,01E+07	1,56E+07	1,07E+07	1,23E+07	1,62E+07	2,22E+07	1,31E+07	3,21E+07	2,64E+07	7467157,5	4291820,5	1,59E+07	3,21E+07
8447	NYIVQNR_+	SM.g10736.t1_SM.m.10753_DES.m.12334_DES.g12278.t1_SM.m.10754_SM.g10737.t1_SW.m.13739	DES.g12278.t1	2	30,836746	1,65E+07	985903	1,21E+07	1,30E+07	511225	9991660	4923234	9089918	6046711	1935030	7802241	3067640	818932	9043407	9422222	1,26E+07	4321850	7939260	1950748,8	304824	3719253	4408582	519670,6	683082,4	2013117,9	583443,6	7773332	2,93E+07	3,64E+07	2,90E+07	2,95E+07	1,62E+07	3,01E+07	2,16E+07	3,22E+07	2,75E+07	2,83E+07	2,38E+07	2,89E+07	4,55E+07	1,09E+07	8130746	2,25E+07	2,70E+07
11576	TTTFSIIADTGK_+	SW.m.215_SW.g220.t1_DES.m.1175_DES.g1228.t1	DES.g1228.t1	2	54,477535	2740670	1081220	946086	2109020										907123							878695	758396			651621	387234											1416072,5	2900650,2	6146761,5					2111232
325	NTVVNGDTSDR	DES.g12331.t1_DES.m.12401_SM.g18489.t1_SM.g18490.t1_SM.m.18858_SM.m.18859_SW.g13453.t1_SW.m.13704	DES.g12331.t1	2	22,419996			128314												99742,9													211025,47	250487			15888,826	352762	177371,02	183590,56		186407,23		271608,84	311608,06			176260,11
326	SGADLVNAYATYVKDYYVK	DES.g12331.t1_DES.m.12401_SM.g18489.t1_SM.g18490.t1_SM.m.18858_SM.m.18859_SW.g13453.t1_SW.m.13704	DES.g12331.t1	3	75,41865							471227				589939	439751		198008						483751	138349																			300949,75	1263084,4			775526,9
327	TYDQENLK	DES.g12331.t1_DES.m.12401_SM.g18489.t1_SM.g18490.t1_SM.m.18858_SM.m.18859_SW.g13453.t1_SW.m.13704	DES.g12331.t1	2	27,795446																																	2579164	1393005,1								880233,7		2208011,8
328	SLFGADELR	DES.g12331.t1_DES.m.12401_SM.g18489.t1_SM.g18490.t1_SM.m.18858_SM.m.18859_SW.g13454.t1_SW.g13455.t1_SW.m.13705_SW.m.13706	DES.g12331.t1	2	54,873577	2055590		705971	1403770			91326,1		77811,4			475898			196799	302622			154998			384341						1180366,1	1409025,5				1555012			2763080		940098	3627289,8		1174361,9	1290787,5	2928061,2	2012179,6
329	NVFGAGIYPDVDATNLYYGGTK	DES.g12331.t1_DES.m.12401_SM.g18489.t1_SM.g18490.t1_SM.m.18858_SW.g13453.t1_SW.m.13704_SM.m.18859	DES.g12331.t1	2	71,8035	1597000	779661	651695	1295710	497988	1056480	1318000	1697090	704336	1584840	722188	3093020	2687060	418706	762161	1346820	332506	514405	3432400	1017650	467349	1058810	1442530	1496100	1282380			1440813,5	1225347,9	1225740,8	2026100	2100046,8	1673976,5	1308967,9	1921659,4	1693181,9	1792883,1	2146521,5	3892689,2	3736466,8	1658731,5	1181069,4	3089698,8	1852839,5
330	QVGESAGPECK	DES.g12331.t1_DES.m.12401_SW.g13454.t1_SW.g13455.t1_SW.m.13705_SW.m.13706_SM.g18489.t1_SM.g18490.t1_SM.m.18858_SM.m.18860_SM.m.18859	DES.g12331.t1	2	22,327957	132679	119027	150578			73950,7						64729																	215647,89				409393,56	205703,03	209422,78	189890,16	62639,094		343019,72	538589,6		101900,14	245760,6	260243,64
331	SGADLVNAYATYVK	DES.g12331.t1_DES.m.12401_SW.g13454.t1_SW.g13455.t1_SW.m.13705_SW.m.13706_SM.g18489.t1_SM.g18490.t1_SM.m.18858_SW.g13453.t1_SW.m.13704_SM.m.18859	DES.g12331.t1	2	62,241608	1596890	499812	798431	1083560						203855	294464	668313	331285		274991	271856						404036			128682				2201155				1203871,4						4202621,5
332	IPDGPIFLK	DES.g12331.t1_DES.m.12401_SW.g13454.t1_SW.g13455.t1_SW.m.13705_SW.m.13706_SM.m.18860_SM.g18491.t1	DES.g12331.t1	2	58,517006	1877050	338694	682633	1253910							630942								346904		426372				385673	167948	734979,06	1224801,6	1513822,4						1532002,5	914362,25	433926,56		6850552,5	7404967	1057916		6948458	3830657,5
333	KFGAAVVSLEHR	DES.g12331.t1_DES.m.12401_SW.g13454.t1_SW.g13455.t1_SW.m.13705_SW.m.13706_SM.m.18860_SM.g18491.t1	DES.g12331.t1	3	41,55147									321004		828875								537929	127126						226831						1138892,1	1477991,8	1370653,5					5543880	5353837,5			2702750
334	NFYQESLNVK	DES.g12331.t1_DES.m.12401_SW.g13454.t1_SW.g13455.t1_SW.m.13705_SW.m.13706_SM.m.18860_SM.g18491.t1	DES.g12331.t1	2	48,771694												3257780																	4,63E+07				9755352						1,35E+08			3615266
335	SLTTGNLK_+	DES.g12331.t1_DES.m.12401_SW.g13454.t1_SW.g13455.t1_SW.m.13705_SW.m.13706_SM.m.18860_SM.g18491.t1	DES.g12331.t1	2	30,587088	1577070				160442	1682970			364180	767610	911406	829356	1122180	453442			404766		176799			500183	116550		377326					305976,16	1727474	133411,4				2272167,5		1576219					2188197	3042580
336	YYEFLDHFR	DES.g12331.t1_DES.m.12401_SW.g13454.t1_SW.g13455.t1_SW.m.13705_SW.m.13706_SM.m.18860_SM.g18491.t1	DES.g12331.t1	2	60,866257																											612815,7	817650,1	817330,9		307032,53	335782,62		586495,2	1185317,2				2127940,8	2487998,2			1624580,9
337	YYEFLDHFR	DES.g12331.t1_DES.m.12401_SW.g13454.t1_SW.g13455.t1_SW.m.13705_SW.m.13706_SM.m.18860_SM.g18491.t1	DES.g12331.t1	3	61,22983	3353320	1330210	1736260	2596800	76727,9	1651880	117456	261373	160165	622446	1037330	1413550	1132540	673388	762697	1163980		271981	494788		946402	1254160	194896	186768	637072	310190	847627,75	1867691,2	1927719,6	566089,06	618454,3		1578726	1267738,8	2150729,8	1799481,1	889721,94	1229679,4	3681247,5	4765974	1157642,6	1327761,2	3300614,2	2807015
338	YYEFLDHFRIPDGPIFLK	DES.g12331.t1_DES.m.12401_SW.g13454.t1_SW.g13455.t1_SW.m.13705_SW.m.13706_SM.m.18860_SM.g18491.t1	DES.g12331.t1	4	80,612114					355599	342592	485828	527405	327872	638233	200391	156217	1039510			466873	311756	205687	1155060	316775	145698		1887450	1072010	1041130	757789					440909,34	409715,44				81024,78	220676,53	436075,7		116252,12	586078			206068,56
339	YYEFLDHFRIPDGPIFLK_+	DES.g12331.t1_DES.m.12401_SW.g13454.t1_SW.g13455.t1_SW.m.13705_SW.m.13706_SM.m.18860_SM.g18491.t1	DES.g12331.t1	3	80,357506	2132740	1767280	1882050	2115560	1431750	1750900	1564980	1803630	1857040	3158730	1154530	2363110	3465560	1713710	2003340	3624150	2778631,5	1816340		1390810	2094650	2395240				2786090	2868419,5	3169309,8	3547231,5	3654192	3771602	3586062,5	3518325,2	3111715	3357298,2	3641873	2813268	3229200,5		7694660,5	2533156,8	2647117,5	4775285,5	2561063,2
340	QALFDLAAFR -17.0265@Q1 delta:4.5_+	DES.g12331.t1_DES.m.12401_SW.g13454.t1_SW.g13455.t1_SW.m.13705_SW.m.13706_SM.m.18860_SM.g18491.t1_O65511_Q683F9_Q94CC6_Q683B7_Q67ZA2_Q67X97	DES.g12331.t1	2	87,20254	411043	236843	263337	294868							194522	217626	230690	94884	112605	160213			145762	39233,1	127585	191369	42832,5	54101,3	167832	91510,7	122809,305	409524,75	365440,6	242190,84	301792,56	349341,34	426947,84	242082,11	527485,6	338095,1	411506,06	494594,22	859339,44	834720,75	462481,12	318382,84	846812,8	654544,25
341	QALFDLAAFR	DES.g12331.t1_DES.m.12401_SW.g13454.t1_SW.g13455.t1_SW.m.13705_SW.m.13706_SM.m.18860_SM.g18491.t1_Q67X97_Q67ZA2_Q94CC6_Q683B7_Q683F9_O65511	DES.g12331.t1	2	72,78897	2039270			1333900		1589780		415239		780203	1175470	1095890	1393050						933563			1033570						1197026,8		822897,7		926701	1196099,9		1411837,4	1583641,4	1524532,1	1626477,5	2843791,5	3288757	1153905,2	818207,4	2285180,2	1324929,6
10799	TTLQEITK	SW.g13454.t1_SW.g13455.t1_SW.m.13705_SW.m.13706_SM.m.18860_DES.g12331.t1_DES.m.12401_SM.g18489.t1_SM.g18490.t1_SM.m.18858_SM.m.18859	DES.g12331.t1	2	37,45835						1424140			442097								731609		482549	88163,7			266175	261771	642961	123098					2554690,8		6167572,5	4929407,5	1,01E+07	9396563	3901159,8					3609473,8
342	VIDCLIQPVGR	DES.g12385.t1_SM.g25966.t1_SM.m.27278	DES.g12385.t1	3	49,422817		920379	889912				988001	1373920	1008170	2312090	1059870	1677520	1731120	1043400	979819	2622650	1382400	987464	1215970	499018	816200	1034620	795252	638366	1041880	896678		989254,06	1021245,8		896013,6		1665321,4	1280041,5	1093103,8	1796943,2		2762696	1827281,8					1305601,5
343	STSGECSVELQR	DES.g12443.t1_DES.m.12510	DES.g12443.t1	2	32,56032																													710556,7			202034,72		473236,25	676319,4	906076,7						1447252,4
8649	DLDNLVEAALLFYGK	SM.g18410.t1_DES.g12481.t1_DES.m.12548_SW.g17295.t1_SW.g17296.t1_SW.m.17778_SW.m.17779_SM.g18411.t1_SM.m.18774_SM.m.18775	DES.g12481.t1	2	54,969658																			508545		659007		390230		349253
8650	DLDNLVEAALLFYGK	SM.g18410.t1_DES.g12481.t1_DES.m.12548_SW.g17295.t1_SW.g17296.t1_SW.m.17778_SW.m.17779_SM.g18411.t1_SM.m.18774_SM.m.18775	DES.g12481.t1	3	54,852013		191489			464322								138635				200347	163983		268796	1559780	1164450	1049110	369340	876062		527174,2		84228,875	360710,5		195206,69				363510,34					355962,66		140065,64	426646,75
1078	ILDVPTSECIVIEDALAGVQAAK	DES.m.12550_SW.g17209.t1_DES.g12483.t1_SW.m.17695_SM.g18410.t1_SM.g18412.t1_SM.m.18776	DES.g12483.t1	2	86,4559															319258					61723,6				257881				918849,4					156862,23	130150,04							534763,7	87125,97
349	DQDQDQGLLIAGK	DES.g12821.t1_DES.g12822.t1_SM.g17537.t1_SM.g17538.t1	DES.g12821.t1	2	86,21449		727878	281310	461783	1234030	555085				365558	129503		180951			326607		734392	241444	22489,3	552886		177809	184528	556302	156164	1344411,8	229308,52	206407,66		349912,2	480921,75			459666,97		1131369,1	250578,78			255700,98		424370,8	453226,44
350	ELVNAPANIVTPGVLAEEAKK	DES.g12909.t1_DES.m.13024_SM.g2281.t1_SM.g2282.t1_SM.g2286.t1_SM.g2288.t1_SM.m.2159_SM.m.2152_SM.m.2153_SM.m.2157	DES.g12909.t1	3	60,868225											472489	172953								215731				260921
2819	TPALESLDILGLGTGPEIESK	P31427_SM.m.2152_SM.m.2157_SM.g2281.t1_SM.g2286.t1_DES.g12909.t1_DES.m.13024	DES.g12909.t1	2	79,99316							351839	411769	246249		329109		144735		941705					240066
2820	INSASAIATGVMLGIFEDNR	P31427_SM.m.2152_SM.m.2157_SM.g2281.t1_SM.g2286.t1_DES.g12909.t1_DES.m.13024_SM.m.2153_SM.m.2159_SM.g2282.t1_SM.g2288.t1	DES.g12909.t1	2	86,01619																												368340,22						148893,8
2821	INSASAIATGVMLGIFEDNRFR	P31427_SM.m.2152_SM.m.2157_SM.g2281.t1_SM.g2286.t1_DES.g12909.t1_DES.m.13024_SM.m.2153_SM.m.2159_SM.g2282.t1_SM.g2288.t1	DES.g12909.t1	3	85,97717	642604								2934950		1456420				934634					377160			1950340					1397345,1			78441,19			365705,2	62824,562	43061,45		493068,06	1190332,4	815985,9			752816,56
2335	KGLSAEDVNAAFRK	F2Q9V9_SM.g2812.t1_SM.m.2654_DES.g1305.t1_DES.m.1248_SW.g2167.t1_SW.m.2110_SM.g2813.t1_SM.m.2655	DES.g1305.t1	3	42,289463													30469,4											879167
2336	VVDLAHLVANK	F2Q9V9_SM.m.2654_SM.g2812.t1_SW.m.2110_SW.g2167.t1_SM.m.2655_SM.g2813.t1_DES.m.1248_DES.g1305.t1	DES.g1305.t1	2	53,70935
351	VCLRCANATAVVLDGHTK	DES.g13109.t1_DES.m.13219_SM.g12020.t1_SM.m.12109	DES.g13109.t1	2	80,024994				200638	1817130	3785480				418049				128103		505026	200525	903600									2329660,5									5683730	3331897,2
353	TWMKLLTFVQGMNPQK 15.9949@M3 delta:3.1999989	DES.g13154.t1_DES.g13155.t1_DES.g13156.t1_DES.g13160.t1_DES.g13161.t1_DES.g13162.t1_DES.g13165.t1_DES.g13166.t1_DES.g13167.t1_DES.m.13263_DES.m.13274_DES.m.13275_DES.m.13276_DES.m.13264_DES.m.13265_DES.m.13269_DES.m.13270_DES.m.13271_SW.g8413.t1_SW.m.8362_SM.g19120.t1_SM.m.19556	DES.g13154.t1	3	95,953316		17265,3			631647	1297930	5950,19						16202,5			15115,7	40468,7	73743,5						14355,4	32489,1	34863,7	91825,67			94888,94	16345,362					33575,715	124754,77							57295,816
6852	EHVIKPVIPAK	Q38JH8_Q6SYB9_Q9SJL8_P43282_DES.g1354.t1_DES.g1356.t1_DES.m.1302_DES.m.1304_SW.g3523.t1_SW.g3525.t1_SW.m.3374_SW.m.3376_SM.g511.t1_SM.g512.t1_SM.m.491_SM.m.492	DES.g1354.t1	3	33,3156
1087	TYVDNLNK	DES.m.128_DES.g136.t1_Q84Y00_SM.m.2905	DES.g136.t1	2	33,27524															1216600				32907,6	5119,27	170889	206028						6633330	49640,36					2321293,5					951243,44		216448,89	921265,4
7454	QIDGTELDGKTLEDIILVTYNK	Q84Y00_DES.m.128_DES.g136.t1_P22302	DES.g136.t1	3	80,196014							198763	188960	235240		49391,4				648930													536852,56
374	LGEVPGEDDPR_+	DES.g13742.t1_SW.g13972.t1_SW.m.14255_SM.g26114.t1_SM.m.27438	DES.g13742.t1	2	35,888126		236652				1459220												2419995									261594,89			941456,06					1195796
375	NVVGHCLSR	DES.g13853.t1_DES.g13854.t1_DES.m.13957_DES.m.13958_SM.g14857.t1_SM.g14858.t1_SM.g14859.t1_SM.g14860.t1_SM.m.15074_SM.m.15075	DES.g13853.t1	2	27,063593					470801	7954600											385177	718923			379618						1127414,4			866310,7	247751,6	220751,27			793939,6	1002805,75	1655671,1	420529,44						1032291
376	QGGGFLFLGDDVVPSSGIVWSPIIR	DES.g13853.t1_DES.g13854.t1_DES.m.13957_DES.m.13958_SM.g14857.t1_SM.g14858.t1_SM.g14859.t1_SM.g14860.t1_SM.m.15074_SM.m.15075	DES.g13853.t1	2	91,46526	527088	483998	381736	768694	4994510	4774780	95145,8	59184	126501,1	302884	72587,2	753615	275038	179527	202006	488612,1	489702	1102490	272970	242969,8	597896	675253	213147	342016	496773	322786	1707339,5	265515,9	572346,9	1116342,9	391218,5	393162,9	223414,06	359174,22	895917,7	1153485,8	969795,7	491292,47	1775327,5	1398741,5	505150,88	696545,9	328232,97	483078,5
377	QGGGFLFLGDDVVPSSGIVWSPIIR_+	DES.g13853.t1_DES.g13854.t1_DES.m.13957_DES.m.13958_SM.g14857.t1_SM.g14858.t1_SM.g14859.t1_SM.g14860.t1_SM.m.15074_SM.m.15075	DES.g13853.t1	3	91,66375	276894	328910	306008	309511	1835550	7485760	66014,9	33039,9			39845,7	292363	123597	119885	103077	280810	315234	525327	145196	110943	328439	243232	127289	147372	212908	87907,7				263095,3	106714,234	130462,77					449984,97	147937,39			98848,09		147512,36	164369,61
383	ESSEKHYSLGPADLLFGGQATGIK	DES.g13853.t1_DES.g13854.t1_DES.m.13957_DES.m.13958_SM.g14857.t1_SM.g14858.t1_SM.g14859.t1_SM.g14860.t1_SM.m.15074_SM.m.15075_SW.m.8771_SW.g8807.t1_SW.g8806.t1	DES.g13853.t1	4	65,0804					3944290												1595810
389	SKPFKSLIDATRY	DES.g13853.t1_DES.m.13957_SM.g14859.t1_SM.g14860.t1_SM.m.15074_SM.m.15075_DES.g13854.t1_DES.m.13958_SM.g14857.t1_SM.g14858.t1_SW.g8806.t1_SW.g8807.t1_SW.m.8771	DES.g13853.t1	2	78,0988					386653	763568
390	NIQLQLTPEAYLIHTDK	DES.g13853.t1_DES.m.13957_SM.g14859.t1_SM.g14860.t1_SM.m.15074_SM.m.15075_DES.g13854.t1_DES.m.13958_SM.g14857.t1_SM.g14858.t1_SW.m.8771_SW.g8806.t1_SW.g8807.t1	DES.g13853.t1	3	66,99191	745035	832869	876904	676408	210488	4333190										359791		625963									2495150,5		1169534,2	674282,2	295505,2					1358832,5	564266,44		1448094,1	1242068,8	323104,56		547658,5	684438,3
391	YFKPLTLSFTK	DES.g13853.t1_DES.m.13957_SM.g14859.t1_SM.g14860.t1_SM.m.15074_SM.m.15075_DES.g13854.t1_DES.m.13958_SM.g14857.t1_SM.g14858.t1_SW.m.8771_SW.g8806.t1_SW.g8807.t1	DES.g13853.t1	3	59,994396	3396760	3095320	2286400	4018900	1,03E+07	2,80E+07	485970	594920	360059	3681600	740706	825522	1825180	1305840	983835	2902200	3600730	6247270	1426600	311916	2235180	2867880	1060680	1154920	2671860	1251690	9281186	1658817,1	1869525,4	4581370	2200926,8	2437927	670650,56	465547,9	3368478,8	4032519,2	4225644	2166148	2100488	2360288,2	1883625,8	790888,1	1953648,1	4458584,5
392	YFKPLTLSFTK	DES.g13853.t1_DES.m.13957_SM.g14859.t1_SM.g14860.t1_SM.m.15074_SM.m.15075_DES.g13854.t1_DES.m.13958_SM.g14857.t1_SM.g14858.t1_SW.m.8771_SW.g8807.t1_SW.g8806.t1	DES.g13853.t1	2	59,85496				849915		6924940								266748	220766	678278	851848	1386860	304375		487270	651851		254016	541091		3634905	591621,4	648985,94			1076921,4	248271,97	250076,72	1208413,5	1840419,6	1880419,4			1115844,4	710147,94		840651,3	1489837,8
10676	GDENDLGTAIQVVQVVGGLGLIVAK	SW.g11318.t1_SW.m.11417_DES.g13884.t1_DES.g13885.t1_DES.m.13987_DES.m.13988	DES.g13884.t1	3	97,83517			226340	92019,4									57305								109204	140847				56442,2
10677	TVTNVGPVNSIYK	SW.g11318.t1_SW.m.11417_DES.g13884.t1_DES.m.13987	DES.g13884.t1	2	46,94236	1030760	864140	1036020	744244							651173	1163210	805607	385692						181515	484897		216596	243723	481301	249623			1245035					442639,8	3206838,2	3340951	1061578,9	2247400,8	3724174,8	2963966,8	1618265,8		2196867	1721845,4
10678	GDENDLGTAIQVVQVVGGLGLIVAK	SW.g11318.t1_SW.m.11417_DES.g13884.t1_DES.m.13987_DES.g13885.t1_DES.m.13988	DES.g13884.t1	2	97,33391	135012	87585,2	163897	120267							4303,32	91908,4		18205,5							118046	173971							140187,95					72447,32	518207,84	390388	111467,84	268305,2	458254,7	528181,8	57100,297	235506,17	243106,69
10679	THIGKPVSTHIASFSSR	SW.g11318.t1_SW.m.11417_DES.g13884.t1_DES.m.13987_DES.g13885.t1_DES.m.13988_SM.g24728.t1_SM.m.25784	DES.g13884.t1	4	36,192535	1269410		1490650	996523	4649180	2354830																703394			819172										2880917,5	2380810,5		2071210,5		3091707,5				1593092,5
10680	TFTGQSLYTGK	SW.g11318.t1_SW.m.11417_DES.g13884.t1_DES.m.13987_DES.g13885.t1_DES.m.13988_SM.g27602.t1_SM.m.29259	DES.g13884.t1	2	43,769184		1547900		879530							485472	893676	713756												441727				1519461,5							3883812	878912	1801826	4779127,5	4225398	1378617,8	2035933,8	2517765,2	2224471,8
10681	VVLCFLVK	SW.g11318.t1_SW.m.11417_DES.g13884.t1_DES.m.13987_DES.g13885.t1_DES.m.13988_SM.g27602.t1_SM.m.29259	DES.g13884.t1	2	64,04602	337821	506952	571987	333648		104946					98074,9			111715							255588	271460			125455				517707,38						865420,94	1001821,25	243987,72	358058,44	1868266,1	1865347,2			1005459	512942,88
11426	GHCQSSTDFDPAK_+	SW.m.11417_SW.g11318.t1_DES.m.13989_DES.g13886.t1_SM.g27602.t1_SM.m.29259	DES.g13886.t1	3	28,492853						266381													15823,3	8108,89						6706,38									269679,5		134966,4	280431,3
396	ILKCGCCSNSGGTLSPSMHDTSIM 15.9949@M18 15.9949@M24 delta:3.1000004	DES.g13919.t1_DES.g13923.t1_DES.g13924.t1_DES.g13927.t1_DES.g13934.t1_DES.g13936.t1_DES.g13941.t1_DES.m.14028_DES.m.14031_DES.m.14038_DES.m.14040_DES.m.14045_DES.m.14023_DES.m.14027_SW.m.12104_SW.m.12105_SW.m.12107_SW.m.12099_SM.m.13124_SM.m.13125_SM.m.13126_SM.m.13127_SM.m.13130	DES.g13919.t1	3	12,682412																												8558,712	13774,491	3493,95	13165,182		17480,014	16020,459		1567,435				47152,24	11575,916	3119,0762	37454,566
397	VIMASEVGVVDIPPEDVSRK	DES.g13957.t1_DES.g13959.t1_DES.m.14061_DES.m.14063_SW.g27709.t1_SW.m.29705_SM.g13400.t1_SM.g13401.t1_SM.m.13568_SM.m.13569	DES.g13957.t1	3	69,0532			29443,9			397932						732959								434932				462329				796785,9	730998,6		858600,4		1414434,6	897923,56	701392,5	947320,7	603290,1	981957,2	2102009,8	1486850,9		1080145,4	1233838,9	602049,44
398	AYAAAGTVK_+	DES.g14165.t1_DES.m.14290_SW.g15535.t1_SW.m.15865_SM.g15316.t1_SM.g15317.t1_SM.m.15535_SM.m.15536	DES.g14165.t1	2	29,830362	690705	1410550					433634	432427			299801		315317	1112060	200796				13926,6	18226,1	305499		17661,6			19941,1			4787337				1474872,6			3264518,8			716590,9			801845,56	541404,75
11726	GSSQIIAQYYQLIR	SW.m.2714_DES.m.1360_DES.g1419.t1_SW.g2816.t1_Q8RXH0_Q56W28_Q944L6_Q42472	DES.g1419.t1	2	71,95177											90519,5				160646					307072				822730																	1614320,2
10514	LIMDIAK	SM.m.836_SM.g874.t1_DES.m.1361_DES.g1420.t1	DES.g1420.t1	2	48,33139							141322	272236	196917				644424		761335		49094,2							112306				2938277,5					733517,1	364578,88					1201760,5	683281	2395917		596873,6
400	RIYDPHQPTLQALR	DES.g1447.t1_DES.g1446.t1	DES.g1446.t1	3	44,779522	87315,4	128868	70048,4	162106		3587980				151504			101628			88471	242166	279403	126982		144523	178361	68095,1		179998	125887	940030,6				137188,84						668774						314100,44	817270,6
402	SPLLVNIYPYFAIA_+	DES.g1448.t1_DES.m.1391_Q42890_DES.m.1389_DES.g1446.t1_SW.g2201.t1_SW.m.2147	DES.g1446.t1	2	76,13986						1178870							540350						6497680		3048490	6676682		2699920	4298740	4371290										207350,28				646941,3	752187,75		329107,97	1007631,56
6985	SPLLVNIYPYFAIANNQA	Q42890_DES.g1448.t1_DES.m.1391_DES.m.1389_DES.g1446.t1_SW.g2201.t1_SW.m.2147	DES.g1446.t1	2	89,23547		158654				673450																					336501,84			257764,9
6986	SPLLVNIYPYFAIANNQ	Q42890_DES.g1448.t1_DES.m.1391_DES.m.1389_SW.g2201.t1_SW.m.2147_DES.g1446.t1	DES.g1446.t1	2	89,096436		451184			1410680	2884070					84273,2							913433											220171,98	1389079,8		628210,94			433946,4	978254,44	670068	404571,8
7002	AQYVPFVINAMR	Q42890_SM.g2242.t1_SM.m.2107_DES.m.1390_DES.g1447.t1	DES.g1447.t1	2	67,444435	149662					1951470												306121									607634,25			319788,47						408101,75	259658,72
7003	NGNAQYVPFVINAMR	Q42890_SM.g2242.t1_SM.m.2107_DES.m.1390_DES.g1447.t1	DES.g1447.t1	2	67,77988						1055630
7004	YIAVGNEVSPLNGNAQYVPFVINAMR 15.9949@M25 delta:15.700001_+	Q42890_SM.g2242.t1_SM.m.2107_DES.m.1390_DES.g1447.t1	DES.g1447.t1	3	75,27097	2569194	7835190	3248832	3360872	2,35E+07	3,11E+07	160795	452376	170353	2089476	844291	261711		1271177	354970	1789340	6188520	3957480			750653				366734	146397	2,07E+07	1408857,1	2634060,8	8151000	1790135,6	3427765,5	1477094	158994,7	3329340,5	7285085	8212409,5	2706028,8			216454,14	574789,5	93911,99	107455,42
7005	FRYIAVGNEVSPLNGNAQYVPFVINAMR	Q42890_SM.m.2107_SM.g2242.t1_DES.m.1390_DES.g1447.t1	DES.g1447.t1	3	79,00333					1,12E+08												6862020															79995,984
7006	NIQNAISGAGLGNQIK	Q42890_SM.m.2107_SM.g2242.t1_DES.m.1390_DES.g1447.t1	DES.g1447.t1	2	53,56448	6,93E+07	1,58E+08	5,42E+07	7,82E+07	1,43E+09	1,91E+09					2,19E+07			2,57E+07		5,34E+07	1,75E+08				3,43E+07					5825010	5,85E+08	4,27E+07	7,59E+07		8,40E+07	9,13E+07	2,56E+07	8830607	1,05E+08	3,73E+08	3,57E+08	1,07E+08				7273767,5		7766857,5
7007	NIQNAISGAGLGNQIK	Q42890_SM.m.2107_SM.g2242.t1_DES.m.1390_DES.g1447.t1	DES.g1447.t1	3	53,93179	1,79E+07	2,20E+07	5841080	1,59E+07	2,15E+08	2,42E+08	1582100			1,39E+07	4760830			6179330	2345740	1,32E+07	4,07E+07	2,99E+07		500213	1,03E+07				7059090		6,18E+07	2633187,5	1,01E+07	3,20E+07		7957293,5			8488250	4,08E+07	2,38E+07	1,34E+07
7008	NIQNAISGAGLGNQIKVSTAIETELTTDTYPPSR	Q42890_SM.m.2107_SM.g2242.t1_DES.m.1390_DES.g1447.t1	DES.g1447.t1	3	74,582535					9081140												493361
7009	YIAVGNEVSPLNGNAQYVPFVINAMR	Q42890_SM.m.2107_SM.g2242.t1_DES.m.1390_DES.g1447.t1	DES.g1447.t1	2	81,64661	5095910	1,06E+07	3001660	7984150	2,39E+08	1,82E+08	830868	1139730	420676	7923180	1150950	274113		1574950	2013420	6879470	2,36E+07	3,39E+07	95616,3	362439	2817610		25075,3	653465	3502500	891349	5,15E+07	5423251	7378873,5	5,41E+07	1,06E+07	1,48E+07	1697080,1	923104,3	1,08E+07	5,00E+07	5,61E+07	1,10E+07			1030838,75	528145,94	309640,97	761169,1
7010	YIAVGNEVSPLNGNAQYVPFVINAMR	Q42890_SM.m.2107_SM.g2242.t1_DES.m.1390_DES.g1447.t1	DES.g1447.t1	4	81,82558		1144870	363375		4098020	2,74E+07				903003	118307	170678		164858	26647,4	618524	2444430	573071			390377				518115
7011	YIAVGNEVSPLNGNAQYVPFVINAMR Oxidation (M) @0.00000000000000000000000010.0 delta:22.44_+	Q42890_SM.m.2107_SM.g2242.t1_DES.m.1390_DES.g1447.t1	DES.g1447.t1	4	74,449684				951715	1398800	5725060								67924,3			775469	345598																			127299,83
7012	YIAVGNEVSPLNGNAQYVPFVINAMR Oxidation (M) @0.00000000000000000000000010.0_+	Q42890_SM.m.2107_SM.g2242.t1_DES.m.1390_DES.g1447.t1	DES.g1447.t1	2	74,5671	886712	2308120	750688	1365190	2,24E+07	2,18E+07	164289	285779	91216	1179440	263413			450300	403277	1202690	3173400	6990600		53415,8	411982			94641,9	411601	87405,9	1,15E+07	1085526	1467347	1,14E+07	2581705	2131736	651583,44	295865,4	1687425,2	7649417,5	9492663	2387414			70420,18	202103,12
401	SPLLVNIYPYFAIAN	DES.g1448.t1_DES.m.1391	DES.g1448.t1	2	90,96031		100138		55292,7		715168												57145,6									238824,36		61842,12	82374,34						176933,95
403	SPLLVNIYPYFAIANNQAIQLD	DES.g1448.t1_DES.m.1391_SW.g2201.t1_SW.m.2147	DES.g1448.t1	3	95,37012						891485												22465,8
6987	HFGLFTPNR	Q42890_DES.m.1391_DES.g1448.t1	DES.g1448.t1	2	47,745693	7697070	2,22E+07	6939750	8595280	1,85E+07	3,80E+08	1485470	1507710		7398840	2023770			3592100	6458100	9909270	5846090	6,49E+07			4948870				3784170		2,96E+08	2,53E+07	1,83E+07	9,16E+07	2,09E+07	1,63E+07	1,31E+07	4677230	1,96E+07	6,30E+07	4,61E+07	8262191					961135,5	3764334,5
6988	HFGLFTPNRQPK	Q42890_DES.m.1391_DES.g1448.t1	DES.g1448.t1	2	41,178307					1,29E+07		137521									1202420	1313410	4893130			169224				385129		2822232,5					2237138,2
6989	HFGLFTPNRQPK_+	Q42890_DES.m.1391_DES.g1448.t1	DES.g1448.t1	3	41,124157		2846530	306870	2072420	1,23E+08		1013960	1762330	681417	9484010	1130670		1491830	1,15E+07	2132190	9805800	1,66E+07	5,73E+07	1529220	64600,4	1700784	2039140	346997	1324390	4514850	1848453	1,96E+07	2723700	1239270,2	3,00E+07	1,06E+07	3,89E+07	703608,6	609683,56	571659,4	4790949	4,59E+07	6185849	6174512	7238472,5	6988984		4357776,5	4288743,5
6990	SPEIEKHFGLFTPNR	Q42890_DES.m.1391_DES.g1448.t1	DES.g1448.t1	3	51,231056					697478	4767680												1419220									1325910,2										1259256
6991	SPEIEKHFGLFTPNR	Q42890_DES.m.1391_DES.g1448.t1	DES.g1448.t1	4	51,48967					499927	5343280				2107910								362193									611034,06			747693,9							412253,06
6999	AGGSSLDIVVSESGWPSAGAGQLTSIDNAR	Q42890_Q2HPL1_SM.m.2109_SM.g2244.t1_DES.m.1391_DES.g1448.t1_SW.m.2146_SW.g2200.t1	DES.g1448.t1	2	74,23338	7773370	1,60E+07	5245640	1,53E+07	2,18E+08	1,01E+08	1693660	1222650	679357	7952970	1096720	363055	4153902	2133400	2496740	6482050	2,52E+07	4,15E+07	9962613	626563	8882760	2,14E+07	6078066	1,06E+07	2,22E+07	8633625	7,37E+07	6393301	9783764	5,62E+07	1,39E+07	9554950	2542075,5	1713441,8	1,62E+07	3,99E+07	5,44E+07	1,15E+07	539102,8	1606280,8	2395396,5	1173354,6	7878401,5	1,78E+07
7000	AGGSSLDIVVSESGWPSAGAGQLTSIDNAR	Q42890_Q2HPL1_SM.m.2109_SM.g2244.t1_SW.m.2146_SW.g2200.t1_DES.m.1391_DES.g1448.t1	DES.g1448.t1	3	74,89116	1,07E+07	2,58E+07	1,06E+07	1,35E+07	3,13E+08	3,02E+08	2997610	2080660	1027160	1,08E+07	2074475	296930	696224	3367049,5	3755640	8441793	4,25E+07	6,43E+07	6859160		9681060	6261970	3914220	3700190	1,23E+07	6181340	1,03E+08	7584292	1,38E+07	6,65E+07	1,57E+07	1,42E+07	2964667	2052827,8	1,80E+07	4,79E+07	6,08E+07	1,38E+07	5821668,5	5193523,5	4319460	1996888,2	8206335,5	1,14E+07
7001	AGGSSLDIVVSESGWPSAGAGQLTSIDNAR	Q42890_Q2HPL1_SM.m.2109_SM.g2244.t1_SW.m.2146_SW.g2200.t1_DES.m.1391_DES.g1448.t1	DES.g1448.t1	4	72,74971	399809	1839010	1048250	355250	1,30E+07	2,09E+07	247545	241830		764738	130637			253433		717457	3951120	1934760									1319273,8			653972,25
404	ALAAEMSPDTR 15.9949@M6 delta:5.200001_+	DES.g14634.t1_DES.m.14775_SW.g8913.t1_SW.m.8897_SM.g14211.t1_SM.m.14419	DES.g14634.t1	2	28,556429					72990,5	764282	297678		346557	188697			1189520		595434	661020	573720	544402		26522,7				58350,8							507442,7	284380,94
2826	QLLNILGVIYR -17.0265@Q1 delta:5.699999_+	P32811_DES.g1476.t1_DES.m.1420_DES.m.1421_SW.g829.t1_SW.m.800_SM.g1538.t1_SM.m.1442	DES.g1476.t1	2	99,1549																												216029,27	33053,63				25184,758	20295,09	18422,51	36169,543		13885,937		71115,445	219996,2	106311,74	79294,1
2827	MEGGAKSNDVSAAPIAQPLSEDPTDIASNIK_+	P32811_DES.g1476.t1_DES.m.1420_SW.g829.t1_SW.m.800_SM.g1538.t1_SM.m.1442	DES.g1476.t1	3	49,403446	2846310	5937070	1885000		6286590	1,57E+07	298137	481433	171582	1709970	595732	68805,4	4134610	530201		1537810	2260900	9477360	4114490		2064810	3128660	651899	202403	4793140	635169	9199959	442436,5	79016,19	2092377,5	480524,84	549828,2			69860,26	6289803,5	6622061		5537350,5	1,20E+07	857860,44		4322321	9206175
12127	QLLNILGVIYR_+	SW.m.800_SW.g829.t1_DES.m.1420_DES.m.1421_SM.m.1442_DES.g1476.t1_SM.g1538.t1_P32811	DES.g1476.t1	2	80,81187												79942			330482													641472,06					127005,125	140852,48					218330,84	206207,9	219302,61	133636,56
12128	WVGGEVLQALAYDVPIPGYR	SW.m.800_SW.g829.t1_DES.m.1420_SM.m.1442_DES.g1476.t1_SM.g1538.t1_P32811	DES.g1476.t1	3	91,98996															49446,5					32059,1				55459,9
405	TALELACPGVVSCSDILAVAAR	DES.g14770.t1_SM.g14756.t1_SW.g20368.t1	DES.g14770.t1	2	74,104805			307996				236253	374258	257660	540918		388947	993594	258402	494609	626790		680284	1542330	277831	399919	1298260		594379	471469	638138	1276353,8	1748655,8	1352020,9	1191176,4		859454,9	2043871,1	1746456,8					7156340	8688248	984834,6	900869,7	5057109	1580754,5
406	PTMSMDQIINIFGSR 15.9949@M3 delta:7.799999	DES.g14770.t1_SW.g20368.t1_SM.g14756.t1	DES.g14770.t1	2	74,856865		263105	323943	159878				82356	33833,5		122703	468010	153965																						858505,6	645026,9				1076790		927444,4
11011	PTMSMDQIINIFGSR	SW.g20368.t1_DES.g14770.t1_SM.g14756.t1	DES.g14770.t1	2	81,890434	1651290	1551510	1775000								860728	4167850	1585800				213198	871154	1423980	1143760				695418		922015	1479899		2214214,5						3844030,8	3896969,5		1525851,2	4045949,5	4217863	1571291,2	2945387,8	3494386	2013976,1
11013	IHVEEYIR	SW.g20368.t1_SM.g14756.t1_DES.g14770.t1	DES.g14770.t1	2	43,301743												2742950																														5704603
11014	IHVEEYIRDQDAFFK	SW.g20368.t1_SM.g14756.t1_DES.g14770.t1	DES.g14770.t1	3	60,000465			783337			1982830	262053	625591	419754		1146020	3702120	1664060	571843	402190	956914	394976	1417180	1506110		527092	912902		601935					370467,34	1333818,1	1225544,4	893053,8	103088,805		720522		1263754,9	1632537,6			1614756,1	612448,8	1297925,8	1790102
11015	IHVEEYIRDQDAFFK	SW.g20368.t1_SM.g14756.t1_DES.g14770.t1	DES.g14770.t1	4	60,010708	520048	1437970	274821	584262		1189000		386265	274496	478019	718218	2132760	973618	390725	273565	680021	874007	1600290	636883	594121	285107	403812	253052	218242	353343	863172	1665903,6			452107,16	309962,66	421007,12			329127,3	1115379,1	286176,88	486915,16			421785,22	250176,64	373127,3	986203,8
11016	TALELACPGVVSCSDILAVAAR	SW.g20368.t1_SM.g14756.t1_DES.g14770.t1	DES.g14770.t1	3	74,145294												1008630	1585880		1103770				1813930					148215									1074745,1	833726,6					1,04E+07	2835621,8		644057,06
407	KVGLHTSAESDVILECAK_+	DES.g14962.t1_DES.g14963.t1_DES.m.15122_DES.m.15123_SW.g13244.t1_SW.g13245.t1_SW.m.13489_SW.m.13490_SM.g15775.t1_SM.g15776.t1_SM.m.15988_SM.m.15989	DES.g14962.t1	3	59,758068	9453710	4608966	2478842	7306120	7856140	9469630	953580	980016		8426640			2237433	4309970	4745190	6839840	2457838	2888980	539320	351106	7350520	6526875	1308514	1717885	3410378	427969	5812668	9510486	9328777	4456974,5	4821966	9721352	5203857	3263220	6306652	7219983	5783245,5	1,10E+07	7288616,5	7365294	4829655	4191381	5133069,5	9729505
10540	ELSYLTDISLIHLNTNR	SM.m.8936_SM.m.8937_SM.m.8938_SM.m.8939_SM.g8983.t1_SM.g8984.t1_SM.g8985.t1_SM.g8986.t1_DES.g14988.t1_DES.g14989.t1_DES.m.15154_DES.m.15155_SW.g27102.t1_SW.m.28928	DES.g14988.t1	3	72,73245				212723		303045	253773	522847	250179	346552	192054	1038940	263832	110684		500618		130619	286463	313307	164612	117810	101992	338512	117040	147293	137004,11	1091055,2	666603,4		713686,94			797462,7					670125,1	532365		885406	844963,8
408	EVESSEDKGNSK	DES.g15011.t1_DES.g15012.t1_DES.m.15184_DES.m.15185_SM.g12347.t1_SM.g12348.t1_SM.m.12450_SM.m.12451_SW.g15225.t1_SW.g15226.t1_SW.m.15542_SW.m.15543_SW.g15227.t1_SW.g15228.t1_SW.g15229.t1_SW.g15230.t1_SW.m.15544_SW.m.15545_SW.m.15546_SW.m.15547	DES.g15011.t1	3	27,571234													37462,6						7725,09							10894,2
409	YSDSISFGNKHQAER	DES.g15011.t1_DES.g15012.t1_DES.m.15184_DES.m.15185_SM.g12349.t1_SM.g12351.t1_SM.g12352.t1_SM.m.12452_SM.m.12454_SM.m.12455_SW.g15231.t1_SW.m.15548	DES.g15011.t1	2	54,02243	1323060	1913690	668803	1378410	2,58E+07	2,84E+07	54997,8		100883	1359070			2345390	178214	143234	1502990	1201310	4244850	5049500	96559,3		2636500	1084190	1205870	4655170	1650700	2,00E+07	402813,5	861100,06	8933232	1895710,6	1524321,1		300114,47	2497954	7338504	8294121,5		1,83E+07	1,39E+07	1264700,1		1,08E+07	1,01E+07
410	EAKENAEEMQTDADTGGELSGNGK Oxidation (M) @0.000000001000000000000000.0 delta:0.23000002	DES.g15011.t1_DES.g15012.t1_DES.m.15184_DES.m.15185_SW.g15225.t1_SW.g15226.t1_SW.m.15542_SW.m.15543_SM.g12350.t1_SM.m.12453_SW.g15227.t1_SW.g15228.t1_SW.g15229.t1_SW.g15230.t1_SW.m.15544_SW.m.15545_SW.m.15546_SW.m.15547	DES.g15011.t1	3	45,11111	1209640	919281	564593	922425	732669	1089110		461105	287482	2358220	595585	305868	849155	460205	744546	1388660	2799700	2816435	524933		895166	909331	57674,8	475317	1830370	362967	1398486,2	455932,75	510922,22	3318180,5	2646705,2	3345133,8			657132,1	1550453	1368972,4	3700988,8			1994836,9			2226340,2
411	ISEGKSAK	DES.g15011.t1_DES.g15012.t1_DES.m.15184_DES.m.15185_SW.g15225.t1_SW.g15226.t1_SW.m.15542_SW.m.15543_SM.g12350.t1_SM.m.12453_SW.g15227.t1_SW.g15228.t1_SW.g15229.t1_SW.g15230.t1_SW.m.15544_SW.m.15545_SW.m.15546_SW.m.15547	DES.g15011.t1	2	21,528862	145814			120177		227260								90575,8																								83935,12
8482	RLSSKPSAGEPEK	SM.g12347.t1_SM.g12348.t1_SM.m.12450_SM.m.12451_DES.g15011.t1_DES.g15012.t1_DES.m.15184_DES.m.15185_SW.g15225.t1_SW.g15226.t1_SW.m.15542_SW.m.15543	DES.g15011.t1	2	55,022797																							1329010	1821350
8483	RLSSKPSAGEPEK	SM.g12347.t1_SM.g12348.t1_SM.m.12450_SM.m.12451_DES.g15011.t1_DES.g15012.t1_DES.m.15184_DES.m.15185_SW.g15225.t1_SW.g15226.t1_SW.m.15542_SW.m.15543	DES.g15011.t1	3	55,390717								7140500			45064,6	103010	1733560						1606050	1,42E+07			1,22E+07	2,02E+07	3062930
7216	VDPDASYK_+	Q6J5M8_DES.g15101.t1_DES.m.15276_SW.g12937.t1_SW.m.13143_SM.g14405.t1_SM.m.14621	DES.g15101.t1	2	25,29339																																		908937,56								516910,03	661299,9	404642,5
7217	FGIIGDLGQTYNSLSTLQHYMASGAK	Q6J5M8_SW.g12937.t1_SW.m.13143_SM.g14405.t1_SM.m.14621_DES.g15101.t1_DES.m.15276	DES.g15101.t1	3	86,0306																												1858824,2	1728991,5					2095769,4					5578821				5799593
7218	FRDPQPEYSAFR	Q6J5M8_SW.g12937.t1_SW.m.13143_SM.g14405.t1_SM.m.14621_DES.g15101.t1_DES.m.15276	DES.g15101.t1	3	45,86799	235896	393311	439594	594953		2834961	599311	900470	976478	432969	798486	497293	1147880			521462		424000	1497390	191205	534316	2090680		446993	1562768	396950	1734995,1				933861,3								3213516,8		1515425,2	1191067,8	2815618,5	1348777,6
7219	YTPQWHWLK	Q6J5M8_SW.g12937.t1_SW.m.13143_SM.g14405.t1_SM.m.14621_DES.g15101.t1_DES.m.15276	DES.g15101.t1	3	56,83087	881983		380966	565509				643160	538397	834332	905054	672217	1213050	192683	288911	1090940	127287	213156	933286	352536	159551	453028	489017	462200	591453	1168440		364502,7			910601,6						4431232				840774,4	692330,8	2751902,2	1413230,2
7220	YYYEIGK	Q6J5M8_SW.g12937.t1_SW.m.13143_SM.g14405.t1_SM.m.14621_DES.g15101.t1_DES.m.15276	DES.g15101.t1	2	43,198166			209551						136863		269768		277083									132487									261486,45		1362475,8	2436959,5	732207,8		277513,22						2046909,4
7221	YQYNDVGVR	Q6J5M8_SW.g12937.t1_SW.m.13143_SM.g14405.t1_SM.m.14621_DES.g15101.t1_DES.m.15276_Q949Y3	DES.g15101.t1	2	38,346306	376270		137289	216320	56157			202222	143925	247438	314490					536421	163749					277573						1150903,8	1153377		1114125,6	396181	1681561,6	1838686,4	575087,5				2348601,5	2265054,5
412	VTMLGVIPSIVRTWK	DES.g15187.t1_DES.m.15364_SW.g7866.t1_SW.m.7781_SM.g14536.t1_SM.m.14755	DES.g15187.t1	3	88,12394	1391200	793510	847413				370897	620372	339887	1681350	376978	1352400	674589	359427	376452	938892		417455	248767		743139								650961,9	609436,44	473107,6	406787,44			382024,6	438465,38	424278,75	673319,6			348903,66
8465	GNSPSLYIIQYIPSSLDWK	SM.g11856.t1_SM.m.11935_DES.g15221.t1_DES.m.15397_SW.g17975.t1_SW.g17976.t1_SW.g17977.t1_SW.m.18520_SW.m.18521_SW.m.18522	DES.g15221.t1	2	86,35263	281794	224610					292908		231375	278631	148288	774187	227656	167759	203955	251303			262725	249863	138281							286580,03	918042,06	648489,44	547455,5			1139672,8	246857,53		274119,8	433372	1279315,4		335557,47	929328,8	728242,56	324057,9
8466	GTDPGVMIYMLPLGR	SM.g11856.t1_SM.m.11935_DES.g15221.t1_DES.m.15397_SW.g17975.t1_SW.g17976.t1_SW.g17977.t1_SW.m.18520_SW.m.18521_SW.m.18522	DES.g15221.t1	2	77,78522	242757			151335		241673	641148		424408	447313		1012810	488312	243624		472843	282758		345786	463973			224460			428191							693037,06									868638,25	802397,3	383311,2
8477	GIDGLLNEVSLHDVR	SM.g11856.t1_SM.m.11935_DES.g15221.t1_DES.m.15397_SW.g17979.t1_SW.m.18524	DES.g15221.t1	3	66,57325	1636450				73079,9		793234	737339		635699			280830	330367		562642	542489			355686										176571,03		830601,2	876258,2							730644,5
7107	SGFINLVGR	Q5F1U6_SW.m.5828_SW.g5953.t1_P19595_Q84UG7_Q84UG8_DES.g1540.t1_SM.m.2530_SM.m.2531_SM.m.2532_SM.m.2533_SM.g2681.t1_SM.g2682.t1_SM.g2683.t1_SM.g2684.t1_Q84UG9	DES.g1540.t1	2	56,588223		208866				314247	220741	233732				827572		108878	529501				234557	559992	135628		541114	844017	765538	568359		1082230,5					336750			541132,2	222280,64	347679,94	1557540,1	1590447,6	1960877	1088097		358307,28
1199	DFFGGVVK_+	DES.m.15659_DES.g15475.t1_SM.m.9001_SM.g9048.t1_DES.g15476.t1_DES.m.15660_SW.g17338.t1_SW.m.17826	DES.g15475.t1	2	57,485443		1950920	1925720	2771080	840691	2739429	1165980	2111600	1059270	2497260	1402380	3845510	2864510		2191780	3756140	1625230	2371130	2216640	1299300	1917870		1298470	1068420	2143180		4506709,5	4959250,5	3607071,5	4322675,5	4366564,5	3026007	4042298	2695329	3289100,8	4114966,8	2836374,5	3902495,2	6167489	8595128	3127189,2	3590280,5	6795541	3287308,2
1212	QDTWFADDSPLIDNKPVALAVGDWYFDREGVK -17.0265@Q1 delta:29.3_+	DES.m.15661_SM.g9047.t1_SM.m.9000_SW.g17339.t1_SW.m.17827_DES.g15477.t1_DES.g15478.t1_DES.m.15662	DES.g15477.t1	3	88,18982							256569	273139	221414	554195	75186	180639	137418						126782	264713						171609				561151,06	579803,5	593072,3					224561,27	460331,94			220663,5			294169,2
9064	AIDCAYPCDK	SM.g9047.t1_DES.m.15661_SM.m.9000_SW.g17339.t1_SW.m.17827_DES.g15477.t1_DES.g15478.t1_DES.m.15662	DES.g15477.t1	2	33,780178			880440			1093110	234883	680597			218198	800341		348744				750768									1782367,6	4396041,5	3374280,5	2169288,8	1458709,6	1831933,8	7749912	5043663	2537813,2		903893,6	682131,25	5592044,5	6309493,5		4332051	4117215,8	2541126
10573	QDTWFADDSPLIDNKPVALAVGDWYFDREGVK	SM.m.9000_DES.g15477.t1_SW.g17339.t1_SW.m.17827_SM.g9047.t1_DES.m.15661_DES.g15478.t1_DES.m.15662	DES.g15477.t1	4	83,090546																							879484			821666
12130	VFGVLFLDNPIGTGFSIASSPEEIPR	SW.m.8049_SW.m.8050_SW.g8105.t1_SM.m.12853_DES.g15482.t1_DES.m.15670	DES.g15482.t1	2	92,44415	373652	129626	218493	408919	774667		149542	168605	146148	325963		181086	204264	107457	217398	541724	327813	243167	249228	213604	91291,1	257816		207186	194053	230751	216333	523028,88	263606,9	753125,44	635170,44	70859,62	341916,47	416647,72		393456,06	135098,42		995746	835288,5	130421,3	367453,6	595463,1
10762	ILMNVYDLGAR	SW.g12384.t1_SW.m.12550_SM.g11373.t1_SM.m.11430_DES.g15546.t1_DES.m.15741	DES.g15546.t1	2	62,127644			252398	790199	127830	479399	1002570	1128370	732537	728676	596101	2,88E+07	690874			1934240	651512		737785	4307290		168190	329308			401849				1525926,6		1798127,2	2671942,8	1701415	1951793,6		1083368,1	764022,2	1365495,6	1518936,5		1,11E+07	955452
10763	ILMNVYDLGARR	SW.g12384.t1_SW.m.12550_SM.g11373.t1_SM.m.11430_DES.g15546.t1_DES.m.15741	DES.g15546.t1	3	56,0195																			256582	1533660
10764	KILMNVYDLGAR	SW.g12384.t1_SW.m.12550_SM.g11373.t1_SM.m.11430_DES.g15546.t1_DES.m.15741	DES.g15546.t1	2	56,282097												1893050								231284
10765	KILMNVYDLGAR	SW.g12384.t1_SW.m.12550_SM.g11373.t1_SM.m.11430_DES.g15546.t1_DES.m.15741	DES.g15546.t1	3	56,311398							102380	141606	72225,6		90932,6	2707880								331861													266870,38									877210,3
10766	QYSIPDYVPFLIR	SW.g12384.t1_SW.m.12550_SM.g11373.t1_SM.m.11430_DES.g15546.t1_DES.m.15741	DES.g15546.t1	2	80,862755	603562	261439	269203	656497				1309330	612414	525224				263880	254447		3553790					278581	598100	338984	240688	595217			622729,1	1392078,1	1106686,4	851331,3		1602848,6	747104,75	811557,4	790325,8	836176,9	1261159,5	1465812,9	465514,4		1024612,9
1154	LKPGLCFFPQNVAQQIQTPLFLVNAAYDSWQIKNILAPGVADPHGTWR	DES.m.1492_DES.m.1493_DES.g1564.t1_DES.g1565.t1	DES.g1564.t1	5	97,02564					2350980		868127	330740	272083	1241350							2822570		86174,1	1833450		50163,6	1537010	1051150	306096	378345				574492,3
1155	NILAPGVADPHGTWR_+	DES.m.1492_DES.m.1493_DES.g1564.t1_DES.g1565.t1	DES.g1564.t1	2	52,00395	4960913	2913094	2834488	3998687	2551730	1,44E+07	735113	2261220	1171970	3795390	2762860	9929110	2931223	1567710	3999090	6700880	1199860	2198410	2101132	1842580	1256355	2405900	607741	1034192	1811949	1305920	3961411,5	6664733	5774372,5	8122756,5	8369955	5413352,5	7585686,5	5860495	6208566,5	6900569,5	5525491	4696752	1,05E+07	1,12E+07	4292535,5	9975729	8473818	4896768,5
1156	NILAPGVADPHGTWR_+	DES.m.1492_DES.m.1493_DES.g1564.t1_DES.g1565.t1	DES.g1564.t1	3	51,802727	2,13E+07	1,07E+07	1,31E+07	2,07E+07	9438700	5,14E+07	3459390	9341850	4942960	1,51E+07	1,04E+07	2,91E+07	9821090	7388850	8747030	2,47E+07	5677390	7670620	7592140	8330070	4816230	8211370	2613510	2961410	6117780	6055010	9013853	1,17E+07	1,72E+07	2,06E+07	2,23E+07	1,60E+07	1,89E+07	1,54E+07	1,46E+07	2,11E+07	1,41E+07	1,44E+07	3,44E+07	3,03E+07	9446430	2,34E+07	1,86E+07	1,31E+07
11163	PVDITYLQSAVAK	SW.g2716.t1_DES.g1564.t1_DES.g1565.t1_DES.m.1492_DES.m.1493_SW.m.2620_SM.g1678.t1_SM.m.1570_SW.g2717.t1_SW.m.2621_SW.m.2622_SW.m.2623_SW.g2718.t1_SW.g2719.t1	DES.g1564.t1	2	60,222992							268566		189216		228301					1173420	421933		670796			1245010				217626	284380,4		282874,72	1427301,8	875377,6	677701,4	1507769,9	946252,7	484177,03	359077,5	846323,44	506619,25	2255689,2	3056618,5	566711,6	1602603		749517,7
416	SGAIEMSRSTDIQSMR_+	DES.g15822.t1_DES.m.16033_DES.m.16034_SW.m.18818_SM.g12608.t1_SM.m.12741_SM.m.12742	DES.g15822.t1	2	40,917294	9084370	2,71E+07	3622080	9134650	4,35E+08	5,61E+08	1119500	1085740	541411	1,17E+07	1836630	362315	3,12E+07	1430320	1070700	7577140	4,30E+07	6,58E+07	1,68E+07		1,47E+07	1,66E+07	1724607,5	2348110	3,32E+07	6189980,5	7,58E+07	2810730,5	3308518,5	2,36E+07	9478036	1,13E+07			1,14E+07	5,55E+07	1,23E+08	2,05E+07			1,32E+07			4,71E+07
417	SDEEPLQR	DES.g15883.t1_DES.m.16104_SW.g15858.t1_SW.m.16227_SM.g15576.t1_SM.m.15790	DES.g15883.t1	2	27,215937		132055											500213	85752	98646,4		279829	235463	40201,5		67931,7	54329,3			38671,8	27447,7														1611487				917737,3
418	KSIEDALSLAEK_+	DES.g16029.t1_DES.g16030.t1_DES.m.16262_DES.m.16263_SM.g19390.t1_SM.m.19840_SW.g15606.t1_SW.g15607.t1_SW.m.15938_SW.m.15939	DES.g16029.t1	2	66,66392	2999200	1427560	1765960	5579720	877720			184763		1707160	747216		686539,1		451309	1451240	1204510	1182480	549886		480947	675589		334101,3	734466	2213050	1631485,5	863176,75		5831954	2382192,8	2178162,8			1598372,9	1963162,5	3699279	2311429,5			794273,5			1840306,2
2313	NDVCDQYRK	E5LCW7_E5LCW8_E5LCX0_E5LCX3_E5LCX4_DES.m.1541_DES.m.1542_DES.m.1543_DES.m.1545_DES.g1614.t1_DES.g1615.t1_DES.g1616.t1_DES.g1618.t1_SM.m.3225_SM.g3403.t1_SW.m.3452_SW.g3606.t1_Q9ST61	DES.g1614.t1	2	22,622047		111699	58934,6	42770,4	6510,44					11855,4				55022,4	254862	65399,2		124223									62105,83	640486,1	129702,35	197355,69	178304,44	119616,336		84563,8	100638,85		186047,31	87490,64		175854,52	178959,08		162426,16	164598,9
2314	DKGVLVGVK	E5LCW7_E5LCW8_E5LCX0_E5LCX3_E5LCX4_DES.m.1541_DES.m.1542_DES.m.1543_DES.m.1545_DES.g1614.t1_DES.g1615.t1_DES.g1616.t1_DES.g1618.t1_SM.m.3225_SM.g3403.t1_SW.m.3452_SW.g3606.t1_Q9ST61_E5LCW9_E5LCX1	DES.g1614.t1	2	32,367928	973485	788466	618172	943859	99045,9						376200		623254						123688	31865,8			39793,4	128103	347346	38841	1034327,44	6420733,5	2293081,2	1017301,44	853159,94	429288,97	1899623,6	1093401,4	1942911,5	2676755,8	1164175,2	666025,25	2546400,5	2600760,2	1731144,5	466872,6		1494151,8
2318	CDGGLMDYAFEFVI -17.0265@C1 delta:9.4_+	E5LCX1_E5LCX4_E5LCW8_Q9ST61_E5LCW9_E5LCX3_E5LCW7_E5LCX0_DES.g1614.t1_DES.g1615.t1_DES.g1616.t1_DES.g1618.t1_DES.m.1541_DES.m.1542_DES.m.1543_DES.m.1545_SW.g3606.t1_SW.m.3452_SM.g3403.t1_SM.m.3225	DES.g1614.t1	2	99,04129															45899												306352,53	508485,9	441788,9	243828,78	133151,61	145471,44			73279,15			101436,74			188875,98		13413,564	548916,25
11819	IDSYEDVPVNNEK	SW.m.3452_SW.g3606.t1_E5LCW7_E5LCW8_E5LCX0_E5LCX3_E5LCX4_DES.m.1541_DES.m.1542_DES.m.1543_DES.m.1545_DES.g1614.t1_DES.g1615.t1_DES.g1616.t1_DES.g1618.t1_SM.m.3225_SM.g3403.t1_P20721_O49877_Q9SP97_Q9ST61	DES.g1614.t1	2	40,9701	1366040	1675980	942438	1522230		1391420	615476	1135110	881804	1238580	669104	280610	1002520	959850	4294850	1298590	568455	1139820	176843	40375,1	787330	786630	50897,2	157304	444779		1989271,2	1,26E+07	5088980	1916648,5	2624840,8	2590455,2	3914401,5	2549191	3523640,2	5717029	3062363	2906284,8	4802494	4817184	5001353	1694163,1	3820876,5	2415947,8
419	HQDPRFQPEMSSTYQPVK	DES.g16244.t1_DES.g16245.t1_DES.m.16486_DES.m.16487_SW.g3391.t1_SW.m.3252_SM.g17009.t1_SM.g17010.t1_SM.g17011.t1_SM.g17012.t1_SM.m.17250_SM.m.17251_SM.m.17252	DES.g16244.t1	3	43,721897													3339630						2046350		7201840	1,14E+07	351789	3928470	1,46E+07	2267300															1,63E+07			1,76E+07
420	CTDATQVLAEVEEAKKAYPQAWIRII 42.0106@C1 delta:10.400002_+	DES.g1630.t1	DES.g1630.t1	3	77,874084	3105760	1856910	2135820	2512520	1035470	1258150	1797150	1431000	927970	5046880	936433	1349160		1832890	4208230	6552040	5838550	3641840		880342	843928						5870514	8771464	5903251	1,06E+07	1,12E+07	7520924,5	4175617	2886954	3678024,8	3315983	2739874,2	4861207,5				1425530,2
1198	NGWVPCLEFETEHGFVYREHHK	DES.m.1557_DES.g1631.t1	DES.g1631.t1	4	60,10674							445409	530698	524265			57623,7								1071400
10840	SNHGSTRYMNK_+	SW.g13767.t1_SW.g13768.t1_SW.m.14036_DES.g16375.t1_DES.m.16641_SW.m.14035_SM.g16243.t1_DES.g16376.t1_DES.g16377.t1_DES.g16379.t1_SM.m.16469_DES.m.16642_DES.m.16643_DES.m.16645_DES.g16380.t1_DES.m.16647	DES.g16375.t1	2	22,468185	751313	429352	1170910	465468	93374,4	1333170	354787	533550	321021	352707			439381	268473	752962	3357220	446254	1293290	39219,3	1514,38		54213,6	20536,1	11651,6	37734,2		1225714,5	2555075,2	1255929,4	3654162,8	5194412	3638128,2	1709061,5	752227,6	1445978,9	585890,8	3215598	801737,3	690549,1	1131881,4	438598,22		728361,1	3184373,2
10841	GFGAGADNWLLQFEGGGWCNDIK	SW.g13767.t1_SW.g13768.t1_SW.m.14036_DES.m.16641_DES.g16375.t1_SW.m.14035_SM.g16243.t1_SM.m.16469_DES.m.16642_DES.m.16643_DES.m.16645_DES.m.16647_DES.g16376.t1_DES.g16377.t1_DES.g16379.t1_DES.g16380.t1	DES.g16375.t1	2	86,20976	412751	323452	283851	426925	363225		93819	137656	98202,6	265575	86426	132544	197545	173516	181547	272873	250226	406126	205189	107090	264097	435809	283496	228569	272036	198040	898934,06	478457,94	847487,44	488763,94	411390,3	310227,5	390855,25	350457,78	925330,6	954828,6	624394,8	556663,44	1149509	1392269,2	208869,19	192213,31	680576,1	736529,5
10842	GFGAGADNWLLQFEGGGWCNDIK	SW.g13767.t1_SW.g13768.t1_SW.m.14036_DES.m.16641_SW.m.14035_SM.g16243.t1_SM.m.16469_DES.m.16642_DES.m.16643_DES.m.16645_DES.m.16647_DES.g16375.t1_DES.g16376.t1_DES.g16377.t1_DES.g16379.t1_DES.g16380.t1	DES.g16375.t1	3	86,07749	122427	133703	121431			451734			36403,5	110436		65080,1		77879,6		93607,1		116410			142163					67690,6	98808,69	97964,76			95707,61		70773,4		84356,87	99086,8	84836,43	78827,43	151093,66	145644,81			155714,14	131987,9
424	MGQLQDAQKGAEVTSEATER	DES.g16588.t1_DES.g16589.t1_DES.m.16855_DES.m.16856_SW.g18204.t1_SW.g18205.t1_SW.m.18763_SW.m.18764_SM.g17268.t1_SM.m.17527	DES.g16588.t1	2	85,708664				81995,3				243302			210025																	821220,3		568411,94	526930,94		456265,7	985158,75							954821,06	1923481,6		720209,2
425	NMYAQNAALK	DES.g1664.t1_DES.m.1592_SW.g7379.t1_SW.g7380.t1_SW.g7381.t1_SW.m.7286_SW.m.7287_SW.m.7288_SM.g5703.t1_SM.m.5579	DES.g1664.t1	2	35,85841	70521,5	68617,2		144095						64511,9				30866,9		238628					32456,1				22460,4					738370	549036,3	92985,51		193836,64	214256,67	199091,5	639128,25
12082	NMYAQNAALK Oxidation (M) @0.0100000000.0 delta:17.499998_+	SW.m.7286_SW.g7379.t1_SW.m.7287_SW.g7380.t1_DES.m.1592_DES.g1664.t1_SM.m.5579_SM.g5703.t1_SW.m.7288_SW.g7381.t1	DES.g1664.t1	2	29,83656					61013
426	AMIITALDEVAWLYNVR	DES.g17.t1_DES.m.14_SW.g868.t1_SW.m.836_SM.g2295.t1_SM.m.2165	DES.g17.t1	3	94,66785								21594,4					33385,7		29160,1								24321,5	24192,7																	31871,66	11623,164
430	QSLENSFENVGPVGGFVPSPAASQMSNMSNPNK 15.9949@M25 15.9949@M28 -17.0265@Q1 delta:2.8999996_+	DES.g17278.t1_DES.g17280.t1_DES.g17282.t1_DES.m.17583_DES.m.17585_DES.m.17587_SM.g13916.t1_SM.g13917.t1_SM.g13920.t1_SM.m.14104_SM.m.14105_SM.m.14108	DES.g17278.t1	3	61,89517	7973153	1,03E+07	1,02E+07	9341460	2,26E+07	2,59E+07	6539041	9624754	4293668	2,19E+07	2935293	7761136	1,04E+07	5069723	1,48E+07	2,15E+07	1,84E+07	1,04E+07	1,07E+07	1717879	7395983	1,42E+07	7278246	1,03E+07	1,21E+07	6380728	1,64E+07	1,42E+07	1,30E+07	3,04E+07	2,13E+07	3,48E+07	1,56E+07	7293554,5	1,25E+07	1,53E+07	1,77E+07	1,63E+07	3,02E+07	3,34E+07	1,23E+07	3053253,5	1,90E+07	2,25E+07
438	PGALPLVEAR	DES.g17348.t1_DES.m.17660_SM.g17380.t1_SM.m.17642_SW.g15800.t1_SW.m.16154_SW.g15801.t1_SW.m.16155	DES.g17348.t1	2	49,184216	1916450	432150	541930	1423140		2019100	267358	415858	418214	1097660	717954	1237100		282693	304199	1217220		172602	420897	114460	321256	612528			411517		975410,6	1584427,5	1829476,6	1780989,1	2440658	2257755	2480391	2358566	1605536,1	1961938,2	1566293,5	3380143	5357255	4923561,5			3996476,8	4816231,5
439	SLEEKLDFSLLEWRK	DES.g17348.t1_DES.m.17660_SW.g15800.t1_SW.m.16154_SM.g17380.t1_SM.m.17642	DES.g17348.t1	3	69,7418																		741217	1096100	556837				926110	1692250		1087848,8	2029393,8	1944541,6				1547552,4						917410,56	1050318	588692,94	604964,8	672548,94	614722,2
440	AQGDALAIATVLYEKYFS	DES.g17348.t1_SM.g17380.t1_SM.m.17642_DES.m.17660	DES.g17348.t1	2	94,4465							213118		140311								419760		72733,9	158657			179317	112416		133302					185156,28	190199,92					66916,89	192817,7
441	AQGDALAIATVLYEKYFS_+	DES.g17348.t1_SM.g17380.t1_SM.m.17642_DES.m.17660	DES.g17348.t1	3	94,61848					228797		112476	66691,8	77388,8	147049			32389,6			10002,3	211019		15420,5	44626,8			109545			79569,4						41081,715
442	YDLVDLTR_+	DES.g17348.t1_SM.g17380.t1_SM.m.17642_DES.m.17660_SW.g15800.t1_SW.m.16154	DES.g17348.t1	2	57,424595	2693010	727227	945778	1864400					351978	1610320	1289880	2258346	1104530	609707	1345455	2027520		344644	786102,7	208761	590193	1150630		213708	686669	459901		1869549,9						2386224,2	1409523,6	1308666,6	1712310,2	2651931,8	3881408,2	4530832	1879027,9
443	MIVLDLFADVKPIWK	DES.g17348.t1_SM.g17380.t1_SM.m.17642_DES.m.17660_SW.g15800.t1_SW.m.16154_Q9ZR45	DES.g17348.t1	2	87,548134					218562		110751		81338,8			97879,7	92064,5			235057	210251		62476,4	92838,9		144708	189863		144797	104632				218397,95	149911,27				74019,12			139820,14
444	LLPAHSHSFEFK_+	DES.g17348.t1_SM.g17380.t1_SM.m.17642_DES.m.17660_SW.g15800.t1_SW.m.16154_SW.g15801.t1_SW.m.16155	DES.g17348.t1	3	42,152996	1060500			926655		1732490	272187		545503	935920		725859				789257		235913			200063	505831		166691	254943	302916		896871,6		1113206,6	1647711,9	1678845		1157504,2	1189974,5		1144003,6	2695635				1036396,75	1551998,2	2217602,5
445	TGGVQLASVPKPGALPLVEAR	DES.g17348.t1_SM.g17380.t1_SM.m.17642_DES.m.17660_SW.g15800.t1_SW.m.16154_SW.g15801.t1_SW.m.16155	DES.g17348.t1	3	61,235897							735388		689402			1259360							965357	522870			734011	635206		791820					2303530,5			1074741,2								1256510,9	2010314,8	2892527,5
10864	DIDKLLAADDNFLLGTWLESAK	SW.g15800.t1_SW.m.16154_DES.g17348.t1_SM.g17380.t1_SM.m.17642_DES.m.17660	DES.g17348.t1	2	93,05098	174708		47810,9	200987		421388		18869,6	39388,6		50883,2	139707	106565	39868,4		220688					59290,2	155753			92304,2	53388,9			109661,09		134447,66	137483,1				113012,28	131428,88	159333,34	506056,5	522660,12	125590,125	99618,35	341862,9	330662,66
10865	DIDKLLAADDNFLLGTWLESAK	SW.g15800.t1_SW.m.16154_DES.g17348.t1_SM.g17380.t1_SM.m.17642_DES.m.17660	DES.g17348.t1	3	93,11671	871415		244763	892267		1924580	39462,6	98975	109320	549410	254031	678995	529728		287533	973345		181210	238859	60638,1	351396	708139		112001	408094	227075		294974,38			612959,44		228297,78		350018,4			647524,75						1100237,1
10866	ELSGSLTYR_+	SW.g15800.t1_SW.m.16154_DES.g17348.t1_SM.g17380.t1_SM.m.17642_DES.m.17660	DES.g17348.t1	2	40,500538	1739850	519696	495184	1471880	247127	1410540	37127,3			669345	664792	735984	566838	342026		1278400					351984	833246		490688	284752	59834,3		1424515,8		939843,1	1112229,5		3373827,2			1356449,6	1845205,4	1950828,1	5775453	5027636	1391669,2	1638265,4	2721819,8
10867	FQLQGWLK_+	SW.g15800.t1_SW.m.16154_DES.g17348.t1_SM.g17380.t1_SM.m.17642_DES.m.17660	DES.g17348.t1	2	65,011955					454341	1094250																						709775,9	824211,1	1332007,8		1425178,8		1157547,4	750044,25	535146,7					634325,56	822447,94	1078542
10868	LANQVYLDAISAFHHEDAK	SW.g15800.t1_SW.m.16154_DES.g17348.t1_SM.g17380.t1_SM.m.17642_DES.m.17660	DES.g17348.t1	4	64,022766	3436640	1080270	1467230	3090540	2016990	2457370	1460110	1394590	1333120	5071470	1429880	3031390	2965620	812874	929518	4090580	3180410	797515	2462250	1120260	694785	1553370	2093090	1561560	2153880	2225980	1314532,5	1404710,6	1765626,8	3132412	3208154,2	3157616,2	2286354,5	1876743	2851014,5	1478863,8	2568383,8	4240289,5	5352214	5112051,5	2180688,2	2072750,6	2904169,8	4880642
10869	LDFSLLEWR	SW.g15800.t1_SW.m.16154_DES.g17348.t1_SM.g17380.t1_SM.m.17642_DES.m.17660	DES.g17348.t1	2	79,148415	587841	240154	378125	369711		202253									63881,6							198619					194093,5	385843	744653,94	126987,58	93571,78		1657412,6	759203,75	487510	231531,4	131285,42		1584107,8	1075855,5	52673,625	444840,4	548463,06	262254,97
10870	LGDWNTVSGDSR	SW.g15800.t1_SW.m.16154_DES.g17348.t1_SM.g17380.t1_SM.m.17642_DES.m.17660	DES.g17348.t1	2	44,536358	2462700			2220260			393580		556438	2955600		682957				3393440											565930,6	1062359,5	1303871,6	2024922,8	2690544,8	2409766,8	1727452	4572502,5	1586660,4		1563940,4	3021911,2	6896482,5		1275347,6	1579374,8		2462503,2
10871	LHDYANK	SW.g15800.t1_SW.m.16154_DES.g17348.t1_SM.g17380.t1_SM.m.17642_DES.m.17660	DES.g17348.t1	2	17,921495	106181		103171												61515,6	42837,6											100016,984	264432,5	239150,39	116637,94		54321,97	539006	411895,12	272975	244061,3	158245,75		538243,94		111719,46	189169,88		331714,44
10872	LHDYANKFWSGLLEAYYLPR_+	SW.g15800.t1_SW.m.16154_DES.g17348.t1_SM.g17380.t1_SM.m.17642_DES.m.17660	DES.g17348.t1	4	80,263794							230909	288233	271835	868173	215435	370950	557404	141265	181563	665615	295439	207507	516539	267050		267476	269896	357455	590692	551885		91118,6		895031,2	801158,7	651640,7				201699,55	453959,2	848731,1						2450975,2
10873	LLAADDNFLLGTWLESAK	SW.g15800.t1_SW.m.16154_DES.g17348.t1_SM.g17380.t1_SM.m.17642_DES.m.17660	DES.g17348.t1	2	87,45405	942650	257841	394294	708100		753102					146297	297493	117868		129234	373542			60297,2		145965	431767			85635,8			573230,3								454696,78
10874	LLAADDNFLLGTWLESAK	SW.g15800.t1_SW.m.16154_DES.g17348.t1_SM.g17380.t1_SM.m.17642_DES.m.17660	DES.g17348.t1	3	87,2816	90005,9	59466,7	89900,9			300781					31338,3	82120				68889,1					44997,4												65524,125	28082,408	33858,11		90098,77		222083,78	119516,72		46796,42	83604,32	36204,793
10875	MQELGMTPVLPSFSGNVPAALKK	SW.g15800.t1_SW.m.16154_DES.g17348.t1_SM.g17380.t1_SM.m.17642_DES.m.17660	DES.g17348.t1	3	69,62406							444024	812112	471313	1351250		706028								356979
10876	YWKPPQMEALLHSVPR	SW.g15800.t1_SW.m.16154_DES.g17348.t1_SM.g17380.t1_SM.m.17642_DES.m.17660	DES.g17348.t1	4	65,76072	2638240	469963		1396830	473914	2179330	454238	779806	570816		670943	1435790	1519370		527831	2142650	581618	426146	852569	402875	514706	837524	406892	524788	1087490	773753	470836,6	744423,4	741295,06	1673570,9	886141,9	782712,1	968187,1		879684,94	670780,06	750715,06	1864085,9	1315383,5	2415173,5			838014,5
10877	EIDWMALQGINLPLAFTGQEAIWQK	SW.g15800.t1_SW.m.16154_DES.g17348.t1_SM.g17380.t1_SM.m.17642_DES.m.17660_Q9FNA3	DES.g17348.t1	3	95,83738	213583	47861,7	80342,1	134660		216754			42645,7	105577	11042,2	85929,3	119214	29665,8		151476			23394,8		48417,8	118685		49488,7	155580	49727						94936,53			85748,664				286836,22	587810,7		27767,871	156804,08	249447,47
10878	MGNLHAWGGPLSQNWLNIQLALQK	SW.g15800.t1_SW.m.16154_DES.g17348.t1_SM.g17380.t1_SM.m.17642_DES.m.17660_Q9ZR45	DES.g17348.t1	3	81,34155	329118		69665,2	265576		484927		105184	72703,5			160535	147456							75364,8	152289	238604			350982			189966,58	225481,53	241339,11	479733,3	444205,16	228327,06	274808,12	207149,38			344813,44	1000649,56	735072,25		129482,85	380334,62	661537,94
10879	MGNLHAWGGPLSQNWLNIQLALQK Oxidation (M) @0.100000000000000000000000.0	SW.g15800.t1_SW.m.16154_DES.g17348.t1_SM.g17380.t1_SM.m.17642_DES.m.17660_Q9ZR45	DES.g17348.t1	3	79,74488			288781					188686			128412	297257		111251	261000					136049									447891,44		643427,9		489816,03	508015,28	434892,8					1052379,5	287250,66	289209,6	821108,8	606761,75
10880	MIVLDLFADVKPIWK Oxidation (M) @0.100000000000000.0 delta:17.980001_+	SW.g15800.t1_SW.m.16154_DES.g17348.t1_SM.g17380.t1_SM.m.17642_DES.m.17660_Q9ZR45	DES.g17348.t1	3	82,60517	323293	118560		232592	402785	340082	184091	235608	171551	263248		171970	179872	71544,4	97684,9	337654	195714		126207	99072,2	120527				207872	134267			151435,89			172859,06	143445,23	223489,94		105694,69	145805,89			306853,06		106614,17	413984,1	185990,8
10881	MIVLDLFADVKPIWK_+	SW.g15800.t1_SW.m.16154_DES.g17348.t1_SM.g17380.t1_SM.m.17642_DES.m.17660_Q9ZR45	DES.g17348.t1	3	87,677315	1404049,5	273599	400922	842861	2727910	2798465	677883	736755,9	517954	2046040	85262,7	653312,7	676648	138385	281547	1276290	1132050	201763	323779	485319	261479	558449	1132580	722876,7	846400,8	687268	148128,84	275104,22	356340,56	745833,9	554020,8	313037,38	149549,36	291556,94	213628,58	239649,05	289962,16	429400,03	1392949,1	1545221,1	207830,48	166390,81	444418,6	384189,44
10882	AQSVVQESAAK	SW.g15800.t1_SW.m.16154_DES.g17348.t1_SM.g17380.t1_SM.m.17642_DES.m.17660_SW.g15801.t1_SW.m.16155	DES.g17348.t1	2	24,432865							696465		677908		611644	1100840															334476,38	767678,9	924642,25	2397741,5	1425520,8	1537901,1	1759667,8	1216510,1	983203,3	433507,97	1769856,4	1785275,4	1232596,1	1734238,1	927364,1	918836,8	1158671,5	2266713,2
10883	AQSVVQESAAKGVLQR_+	SW.g15800.t1_SW.m.16154_DES.g17348.t1_SM.g17380.t1_SM.m.17642_DES.m.17660_SW.g15801.t1_SW.m.16155	DES.g17348.t1	3	46,910435	5,23E+07	2,54E+07	1,82E+07	4,86E+07	1,01E+08	9,86E+07	1,59E+07	2,56E+07	1,80E+07	6,76E+07	1,39E+07	1,91E+07	2,96E+07	2,24E+07	2,81E+07	6,34E+07	4,46E+07	3,81E+07	2,67E+07	5981190	2,43E+07	4,09E+07	1,21E+07	1,88E+07	2,98E+07	2,36E+07	6,31E+07	3,89E+07	3,64E+07	5,76E+07	5,47E+07	9,05E+07	2,82E+07	2,50E+07	3,89E+07	4,36E+07	4,16E+07	7,26E+07	9,14E+07	9,98E+07	2,82E+07	2,01E+07	6,17E+07	7,70E+07
10884	RAQSVVQESAAK	SW.g15800.t1_SW.m.16154_DES.g17348.t1_SM.g17380.t1_SM.m.17642_DES.m.17660_SW.g15801.t1_SW.m.16155	DES.g17348.t1	2	22,07352	51162,9				6846,6		27471,1	29644,9	23102,2	18336,8	19490,4	40100,4	36389,7		14502	57600,6	46393,3					5013,85			3861,94		16443,324	44742,656	36610,746	142041,03	68217,445	82163,98			39827,055		57032,855	62777,734		62577,504	33868,69	26830,844	48926,17	104245
446	EMVESSIGGVVPAVKGEVMR -18.0106@E1 delta:9.200001	DES.g17413.t1_DES.g17414.t1_DES.g17416.t1_DES.g17418.t1	DES.g17413.t1	2	81,581696	1476120	1043700	1021090	1212840	403188	705237				771659	417726			809937	1201360	1386230	606689	836577	185911		654936	514719		255327		135123	739675,56	1213325,9							1734556,2	1911401,1	920261,2			442293,56	301933,5		322559,62
448	LDTAADGGGGGGGK	DES.g17503.t1_DES.m.17832_SW.g16102.t1_SW.m.16488_SM.g15854.t1	DES.g17503.t1	2	30,010912													233981						26009,9			49541,7	11532,6	18522,8	77833,2
7953	SILMDLLR Oxidation (M) @0.00010000.0 delta:2.42_+	Q9LLD0_Q9LLD4_Q96485_DES.g17609.t1_DES.g17612.t1_DES.m.17948_DES.m.17951	DES.g17609.t1	2	49,367516	1248460	554461	656889																										2231723			256833,1	2466644		985181,56	918672,94			2318443,8
7954	SKTTMNAK Oxidation (M) @0.00001000.0 delta:0.0_+	Q9LLD0_Q9LLD4_Q96485_SM.g17514.t1_DES.g17609.t1_DES.g17612.t1_SM.m.17780_DES.m.17948_DES.m.17951_SW.m.18395	DES.g17609.t1	2	34,931973	123152			162566	266115			128526		413260	63888,1	100568	130150				396782						197532		137511	194487						320335,3			571031,9	603601,25	726096,7	1699854,4			934726,75
456	NPLHLAVIK	DES.g17795.t1_DES.g17796.t1_DES.m.18143_DES.m.18144_SW.g11973.t1_SW.m.12089_SM.g27951.t1_SM.m.29683	DES.g17795.t1	2	72,56523	314504	188141	185242	414317		117500	175306	129133	350785	570086	363146	405495	375859	236754	209705	375567	337378	282806	790665	179748	262653	326261	148043	618804	233247	185088		716361,1	1416409,4	722323,06	619706,2	683634,6	907712,44	1080790,8	877643,9	784450,56	1590325	1072258,8	1242908,8	840969	695059,1	435631,44	410753,2
11645	HPVYMPHTAGR	SW.m.241_SW.g249.t1_DES.m.1712_DES.g1783.t1_SM.m.2579_SM.g2730.t1_SW.m.244_SW.g252.t1	DES.g1783.t1	3	28,301046																												104772,195	13185,852
1279	NKDSQKYPYINLK	DES.m.18230_DES.g17879.t1_DES.g17880.t1_SM.g16846.t1_SM.m.17075	DES.g17879.t1	3	42,26821					6442350		1520150	1315240	1507760								7771150		59700,9	699251						387624				3035320,2	4038025,8	6788906
1282	DSQKYPYINLK	DES.m.18230_SM.g16846.t1_SM.m.17075_DES.g17879.t1_DES.g17880.t1	DES.g17879.t1	2	48,695713	1395410		387443	958521		2683910	498789	713707	498288	2195590		971782		409505	458321	1649860											1342347	1266791,2	963591,25	1966170	2432222,2	3538565,2	824375,4	1167441,4	1308320,2	1811124,5	1811001,9	2595389,8				923620,3
1290	EFFISGESYAGHYVPQLAELVYNR	DES.m.18230_SM.g16846.t1_SM.m.17075_DES.g17879.t1_DES.g17880.t1_SW.g24581.t1_SW.m.25903	DES.g17879.t1	2	80,40097	998221	690101	636974	904035	2231180	2166020			287849	1995900		386577	478251	194654	319329	1551930	1189790			194903	372640	573800	358677	285785	433656	396944	228329,6	449251,28			687453,56	1099467,1		581115,5		717067,75	532427,25	495804,78	941039,9		156414,39	227816,2
1291	EFFISGESYAGHYVPQLAELVYNR	DES.m.18230_SM.g16846.t1_SM.m.17075_DES.g17879.t1_DES.g17880.t1_SW.g24581.t1_SW.m.25903	DES.g17879.t1	3	80,39052	1,10E+07	6521630	6489360	1,01E+07	7909910	1,60E+07	5207580	6580310	3802420	1,57E+07	3087120	6346000	4401420	3561820	5099050	1,45E+07		4644360	5366320	4250520	3684360	5456650	3909280	3437170	4497630	3795280	8648877	9433510	1,18E+07	1,95E+07	1,69E+07	2,12E+07	1,21E+07	1,04E+07	1,23E+07	1,37E+07	1,03E+07	1,16E+07	1,42E+07	1,63E+07	5107399	5898213	9176280	9699792
8620	DSQKYPYINLK_+	SM.g16846.t1_SM.m.17075_DES.g17879.t1_DES.g17880.t1_DES.m.18230	DES.g17879.t1	3	48,71393	3354810	1616900	1320360	2414560	2225450	4593860	1514760	1561340	1237090	4263120	1169130	2030570		894460	1076740	3768440	5145120	1076270		587342							2778058,8		1944943,1	3808554,8	4598602,5	5354976,5	1510782,9	2060893,4	2231237,5	3461927,8	2555688,2	4323629,5				1517449,9
8630	EFFISGESYAGHYVPQLAELVYNR	SM.g16846.t1_SM.m.17075_DES.g17879.t1_DES.g17880.t1_DES.m.18230_SW.g24581.t1_SW.m.25903	DES.g17879.t1	4	80,45599	504715	485063	531997	355299		1554520		445465	277357		204468	540712	409926		178512	981797	838319	134571	189840	159991	310251	177966	286936	164436	263192	347478			297919,8	460814,5	310241,56	472952,7	277975,12	190749,28	271582,03	230791,97	184557,22	245879,27	429476,7		120495,11	168149,78	245278,81	228066,86
1232	AAFVGHDHLNDFCGK	DES.m.1720_DES.m.1721_DES.m.1722_DES.m.1723_DES.g1792.t1_DES.g1793.t1_DES.g1794.t1_DES.g1795.t1	DES.g1792.t1	3	42,72253	2483590	763578	1065790	1914100			110006	159783	122626	2181940					263870	1068550		1995020									4880100			2842384,2	2042306,5	4307918	416228,56		3105569,2	2448701	6631181,5	4598469				119840,266
1233	AAFVGHDHLNDFCGK	DES.m.1720_DES.m.1721_DES.m.1722_DES.m.1723_DES.g1792.t1_DES.g1793.t1_DES.g1794.t1_DES.g1795.t1	DES.g1792.t1	4	42,747948	3634960	872734	1021890	3051180	9755240	3,54E+07	136818	238368	149356	2682800	474238			287551	343714	1811130	779873	1673710			304492				343874		4522381,5	859998,9				1802355,8			1510605,4	1842880,5	3496012,8				131974,97
1234	SMDAAFAPAISSNIPWAAVLGNHDQESTLSR	DES.m.1720_DES.m.1721_DES.m.1722_DES.m.1723_DES.g1792.t1_DES.g1793.t1_DES.g1794.t1_DES.g1795.t1	DES.g1792.t1	3	80,54026	2828110	829502	752127	2640530	2,07E+07	3,28E+07	234657	231154	112002	2348630	396048	270155		223062	381462	1404870		1647170		132849	433294				508690		3343613	966162,2	1223362,8	4011699,2	2033280,8	3211431,5	467468,03	261650,73	2406506,2	2257628,8	8561813	4601494			290718,94
1235	SMDAAFAPAISSNIPWAAVLGNHDQESTLSR	DES.m.1720_DES.m.1721_DES.m.1722_DES.m.1723_DES.g1792.t1_DES.g1793.t1_DES.g1794.t1_DES.g1795.t1	DES.g1792.t1	4	80,43762	318134	233890	224724	246585	1930100	1,12E+07	84662,5									354438	381671	152861																			299414,25
1236	SMDAAFAPAISSNIPWAAVLGNHDQESTLSR Oxidation (M) @0.0100000000000000000000000000000.0_+	DES.m.1720_DES.m.1721_DES.m.1722_DES.m.1723_DES.g1792.t1_DES.g1793.t1_DES.g1794.t1_DES.g1795.t1	DES.g1792.t1	3	77,396385	665890		572734	758277	3047910	6121340				441391	498777	95610,5				365182		546554		26254,2	47166,1						993673,6	1905672,4	1233722,9	3195182,8	4190077,5	2651750	223700,9		1615656,2	1639922,2	2302671,5	2750449		264920,75
1237	MIHTEKPHLIVFTGDNIFGSDATDPVK	DES.m.1720_DES.m.1721_DES.m.1722_DES.m.1723_DES.g1792.t1_DES.g1793.t1_DES.g1794.t1_DES.g1795.t1_SM.m.3293_SM.m.3294_SM.g3473.t1_SM.g3474.t1	DES.g1792.t1	4	64,08236	3101260	947136	1160280	2927020	1,33E+07	3,00E+07				3205680	788107					1506940	1260990	1485120									2812297,2		898032,1	2693861,2	2041709,4	2619424,5			1545793,2	1758404	6966880	4443213
1238	MIHTEKPHLIVFTGDNIFGSDATDPVK	DES.m.1720_DES.m.1721_DES.m.1722_DES.m.1723_DES.g1792.t1_DES.g1793.t1_DES.g1794.t1_DES.g1795.t1_SM.m.3293_SM.m.3294_SM.g3473.t1_SM.g3474.t1	DES.g1792.t1	5	64,34606	2656540	747850	780501	2269510	5765540	1,11E+07	175402	156337		2791130	450473	247021		137673	149925	1045610	1248310	819780			304936				370364							963940				1088014,4	2252887,5	1774008,4
1239	MIHTEKPHLIVFTGDNIFGSDATDPVK Oxidation (M) @0.100000000000000000000000000.0 delta:12.679999	DES.m.1720_DES.m.1721_DES.m.1722_DES.m.1723_DES.g1792.t1_DES.g1793.t1_DES.g1794.t1_DES.g1795.t1_SM.m.3293_SM.m.3294_SM.g3473.t1_SM.g3474.t1	DES.g1792.t1	5	62,868183	803881	192094	208245	784857	850232	1152280				703675																						243158,75
1240	MIHTEKPHLIVFTGDNIFGSDATDPVK Oxidation (M) @0.100000000000000000000000000.0_+	DES.m.1720_DES.m.1721_DES.m.1722_DES.m.1723_DES.g1792.t1_DES.g1793.t1_DES.g1794.t1_DES.g1795.t1_SM.m.3293_SM.m.3294_SM.g3473.t1_SM.g3474.t1	DES.g1792.t1	4	62,968136	803105	379683	517908	1004310	1787280	6000270				407130	133890			108414	103576	285172		604097									763761,75			566016,3	435239,53	716944,75			641173		1854028,5	1139256,5
1241	TYMDTSNAMK	DES.m.1720_DES.m.1721_DES.m.1722_DES.m.1723_DES.g1792.t1_DES.g1793.t1_DES.g1794.t1_DES.g1795.t1_SM.m.3293_SM.m.3294_SM.g3473.t1_SM.g3474.t1	DES.g1792.t1	2	35,495846	713061	264170	313351	569235	1051710	1,09E+07				374652	73203,7					256979	277809	894306			85196,4						905327,56
1242	TYMDTSNAMK 2 Oxidation (M) @0.0010000010.0 delta:26.65_+	DES.m.1720_DES.m.1721_DES.m.1722_DES.m.1723_DES.g1792.t1_DES.g1793.t1_DES.g1794.t1_DES.g1795.t1_SM.m.3293_SM.m.3294_SM.g3473.t1_SM.g3474.t1	DES.g1792.t1	2	17,743052																																					222956,75
1243	TYMDTSNAMK Oxidation (M) @0.0010000000.0_+	DES.m.1720_DES.m.1721_DES.m.1722_DES.m.1723_DES.g1792.t1_DES.g1793.t1_DES.g1794.t1_DES.g1795.t1_SM.m.3293_SM.m.3294_SM.g3473.t1_SM.g3474.t1	DES.g1792.t1	2	25,762243					60582,1	1831690												98602,3
1244	RLDDEHLTTIDTQVLWSK	DES.m.1720_DES.m.1721_DES.m.1722_DES.m.1723_DES.g1792.t1_DES.g1793.t1_DES.g1794.t1_DES.g1795.t1_SM.m.3293_SM.m.3294_SM.g3473.t1_SM.g3474.t1_SW.m.3350_SW.m.3351_SW.g3504.t1_SW.g3505.t1	DES.g1792.t1	3	60,087616					3167577	5,87E+07				2353810						1855820		1529010									3326383,8			3540314,8	2627719	3817285,5					5145206,5
1245	APAPGLAYFHIPLR	DES.m.1720_DES.m.1721_DES.m.1722_DES.m.1723_DES.g1792.t1_DES.g1793.t1_DES.g1794.t1_DES.g1795.t1_SW.m.3350_SW.m.3351_SW.g3504.t1_SW.g3505.t1	DES.g1792.t1	2	65,10014					1433130	1,68E+07
1246	APAPGLAYFHIPLR	DES.m.1720_DES.m.1721_DES.m.1722_DES.m.1723_DES.g1792.t1_DES.g1793.t1_DES.g1794.t1_DES.g1795.t1_SW.m.3350_SW.m.3351_SW.g3504.t1_SW.g3505.t1	DES.g1792.t1	3	67,008095	1,56E+07	3715940	5883350	1,41E+07	1,24E+07	1,05E+08	509709	738718	442371	9428140	2029480	1242110	233713	1200660	1309540	7520990	1762670	7681280	393380	136523	1357130			385160	1408560	370155	1,29E+07	2782063,8	2603651,2	8864437	5026314	8069875,5	1459010,9	628720,25	7112509	5446827,5	1,38E+07	8168007,5		768139,8	1153139,2	691323,06	308112,88	795901,56
1247	LMDINLCYAGGFGYHAYGK	DES.m.1720_DES.m.1721_DES.m.1722_DES.m.1723_DES.g1792.t1_DES.g1793.t1_DES.g1794.t1_DES.g1795.t1_SW.m.3350_SW.m.3351_SW.g3504.t1_SW.g3505.t1_SM.m.3293_SM.m.3294_SM.g3473.t1_SM.g3474.t1	DES.g1792.t1	3	67,286224			603124			6991350																								1697589,8	529927,9				710648,44		1568578	958910,56
1248	MVVASLEK Oxidation (M) @0.10000000.0 delta:25.13_+	DES.m.1720_DES.m.1721_DES.m.1722_DES.m.1723_DES.g1792.t1_DES.g1793.t1_DES.g1794.t1_DES.g1795.t1_SW.m.3350_SW.m.3351_SW.g3504.t1_SW.g3505.t1_SM.m.3293_SM.m.3294_SM.g3473.t1_SM.g3474.t1	DES.g1792.t1	2	31,709175					1409780	1,19E+07				956188				193840		706395	429422											442919,44	987551,5		1723158,4	1087141					4739188,5	2266088,5
1249	RLDDEHLTTIDTQVLWSK	DES.m.1720_DES.m.1721_DES.m.1722_DES.m.1723_DES.g1792.t1_DES.g1793.t1_DES.g1794.t1_DES.g1795.t1_SW.m.3350_SW.m.3351_SW.g3504.t1_SW.g3505.t1_SM.m.3293_SM.m.3294_SM.g3473.t1_SM.g3474.t1	DES.g1792.t1	2	60,55541		204122		1009950	1153250	8500840				712404	177090	327321				592655		566056	75159,1	40405,2	281192						955596,9			743239,9		825928,4					1078693,9	1370871,8
1253	TGKGGWGDVK	DES.m.1720_DES.m.1721_DES.m.1722_DES.m.1723_SM.m.3293_SM.m.3294_SW.m.3350_SW.m.3351_DES.g1792.t1_DES.g1793.t1_DES.g1794.t1_DES.g1795.t1_SM.g3473.t1_SM.g3474.t1_SW.g3504.t1_SW.g3505.t1	DES.g1792.t1	2	26,209404					239458	194364																																67733,66
1254	RLDDEHLTTIDTQVLWSK_+	DES.m.1720_DES.m.1721_DES.m.1722_DES.m.1723_SW.m.3350_SW.m.3351_DES.g1792.t1_DES.g1793.t1_DES.g1794.t1_DES.g1795.t1_SW.g3504.t1_SW.g3505.t1_SM.m.3293_SM.m.3294_SM.g3473.t1_SM.g3474.t1	DES.g1792.t1	4	60,57767	5739140	1222920	1417980	5441340	4618255	2,45E+07	447447	839650	503719	4292320	1200940	2508700		752348		3489260	1063490	1902990	735637		539143				909366		3105381		1032572,4	3575228	2398844,8	3389441,2	1405362,4	773579,06	2275677,8	1207678,9	5086794	3008735,8	1859503,1	2143276	863107,6			1214384,2
1257	RLDDEHLTTIDTQVLWSKR	DES.m.1720_DES.m.1722_DES.m.1721_DES.m.1723_DES.g1792.t1_DES.g1793.t1_DES.g1794.t1_DES.g1795.t1_SM.m.3293_SM.m.3294_SW.m.3350_SW.m.3351_SM.g3473.t1_SM.g3474.t1_SW.g3504.t1_SW.g3505.t1	DES.g1792.t1	3	56,5945																														413709,4	390682,06						810189,4	657277,56
1259	AAFVGHDHLNDFCGK_+	DES.m.1722_DES.m.1723_DES.m.1720_DES.m.1721_DES.g1794.t1_DES.g1795.t1_DES.g1792.t1_DES.g1793.t1	DES.g1792.t1	2	42,37825	451868	136868	124003		1685622	6167030	19490,8	33725,8		385324	58867,4					190949	85959,3	236521	25120		44813,1						1160004,1			308312,44	303552,34	683529,44			519443,2	323378,53	1081738,9	750417,9	344970,5	292894,47			447133
1260	KTYMDTSNAMK	DES.m.1722_DES.m.1723_DES.m.1720_DES.m.1721_DES.g1794.t1_DES.g1795.t1_DES.g1792.t1_DES.g1793.t1_SM.m.3294_SM.m.3293_SM.g3474.t1_SM.g3473.t1	DES.g1792.t1	2	30,338648				57521,5	80327,1	1889920
1261	MIHTEKPHLIVFTGDNIFGSDATDPVK	DES.m.1722_DES.m.1723_DES.m.1720_DES.m.1721_DES.g1794.t1_DES.g1795.t1_DES.g1792.t1_DES.g1793.t1_SM.m.3294_SM.m.3293_SM.g3474.t1_SM.g3473.t1	DES.g1792.t1	3	64,03301	676537		252033	615697	3558480	7649690		68257,5		703384		59696,8				373671		506839									1017583,75				377865,84				560763,56			942265,2
1262	QEEGISSASINSGFFTTMVEAGDVK	DES.m.1722_DES.m.1723_DES.m.1720_DES.m.1721_DES.g1794.t1_DES.g1795.t1_DES.g1792.t1_DES.g1793.t1_SM.m.3294_SM.m.3293_SM.g3474.t1_SM.g3473.t1	DES.g1792.t1	2	76,25415	821489	243389	241606	657072	413033	4390880	62442,2			231548	74896,4	31453,6		34908,8	29001	227494		367337									692777,9	140098,16	336138,84	661915,2	309311,25				646855,6		1218763,8	526900,25
1263	APGLAYFHIPLR	DES.m.1722_DES.m.1723_DES.m.1720_DES.m.1721_DES.g1794.t1_DES.g1795.t1_DES.g1792.t1_DES.g1793.t1_SW.m.3351_SW.m.3350_SW.g3505.t1_SW.g3504.t1	DES.g1792.t1	3	65,06125					70009,7	254952	6385,43	31898,4		270614						253044		356029									326619,9			164067,03	95920,56	183603,66					334884,3
11800	MVVASLEK	SW.m.3350_SW.m.3351_DES.m.1720_DES.m.1721_DES.m.1722_DES.m.1723_SM.m.3293_SM.m.3294_SW.g3504.t1_SW.g3505.t1_DES.g1792.t1_DES.g1793.t1_DES.g1794.t1_DES.g1795.t1_SM.g3473.t1_SM.g3474.t1	DES.g1792.t1	2	39,40518	1,15E+07	1075700	2230340	9337340	1,65E+07	6,65E+07		2650170								7584750	4599230													9189695	1,04E+07	1,19E+07	6923952,5	3924336,8	9407533	8785533	2,31E+07	1,59E+07				3505277
8639	LWFGSVLMPFLGVYGL Oxidation (M) @0.0000000100000000.0	SM.g17124.t1_SM.m.17381_DES.g18044.t1_DES.m.18403	DES.g18044.t1	2	99,25267																																	25766,443	41655,695
12118	RSVFAQLSISDLELGK	SW.m.7947_SW.g8018.t1_SM.g17124.t1_SM.m.17381_DES.g18044.t1_DES.m.18403	DES.g18044.t1	3	69,60935					89459	929362												764054	112948			310700					715726,8	562049,7	514252,4	987503,5	637685,25	662783,06				731589,3	689213,75	645832,44			231820,08		542021,44	401104,84
12119	SVFAQLSISDLELGK	SW.m.7947_SW.g8018.t1_SM.g17124.t1_SM.m.17381_DES.g18044.t1_DES.m.18403	DES.g18044.t1	2	75,30097	3246600	2225240		3026430						2629930	546409			758045		2107870		3965470				1658860						4251392	4027512,5	3976271,5	3115271,2	2902972,5	1430205,6		3399753,5	4775050,5	2856687,2		2616506,2					1726580,1
8515	NADYVVLVMGLDQTQER	SM.g13339.t1_SM.m.13503_SW.m.18323_DES.m.18405_SW.g17820.t1_DES.g18046.t1	DES.g18046.t1	2	73,97076		591141					153180		191451		180145		464911					590493	428921	327105	504416	825390	210602	313588	391550	267093	1356079,6		2465885,2	2405197,5					2599385,8									1628471,1
8516	NADYVVLVMGLDQTQER	SM.g13339.t1_SM.m.13503_SW.m.18323_DES.m.18405_SW.g17820.t1_DES.g18046.t1	DES.g18046.t1	3	73,66405	564176	447626	514777	488625						374563	126789	453838	210941	181279	231933	792357	229538		154465		403488	265210		87648,3	303576	168870	496202,8	672059,94	647773,6	704310,94	784842,94	546842,06	334684,9	247661,52	710096,9	753023,4	473088,06	573035,9	684660,6	962534,4	309022,12	441910,34	588197,56	490751,9
458	FACASKSCSEIAELIVGHLVSMCSPR	DES.g18071.t1_DES.g18072.t1_DES.g18073.t1_DES.g18074.t1_DES.g18075.t1_DES.g18076.t1_DES.m.18430_DES.m.18431_DES.m.18432_DES.m.18433_DES.m.18434_DES.m.18435_SW.g15352.t1_SW.g15353.t1_SW.g15354.t1_SW.m.15675_SW.m.15676_SW.m.15677_SM.g18428.t1_SM.g18429.t1_SM.g18430.t1_SM.g18431.t1_SM.m.18789_SM.m.18790_SM.m.18791_SM.m.18792	DES.g18071.t1	3	79,21335	463980	3545030	691564	409508	453925					289981	119943		296022	356283	637153				173019		1815230	1212360			774766		9545274	2387744	1355810,5	535725,44	350501,3		689975,9	286301,8	1014536,3	5530486			2607680,2	2599409,8	390924,34	274998,2	1808212,4	739331,06
459	TQTAGNLGESMMDSEVVPSSLSEIAPILR 15.9949@M11 15.9949@M12 delta:8.799999_+	DES.g18113.t1_DES.g18114.t1_DES.m.18469_DES.m.18470_SW.g6019.t1_SW.g6020.t1_SW.g6021.t1_SW.g6022.t1_SW.m.5906_SW.m.5907_SW.m.5908_SW.m.5909_SM.g14285.t1_SM.g14286.t1_SM.m.14500_SM.m.14501	DES.g18113.t1	3	97,70934	518122	402049	194701	419448		528074	130470	126296	67254,1	1018880	54171,1	63415	478405	172382	310785	425942	350052	1324870	135308	84099	648036	847944	316668	1057290	1343740	1236120	490152,97	258015,34	311212,75		239448,2	196219,86			213727,69	500094,75	173681,14	236203,38			248459,98			547414,56
460	NETSQVNETMAFLNSLIGYSSNALGMMVN 15.9949@M26 delta:9.9_+	DES.g18179.t1_DES.g18179.t1_DES.m.18542_DES.m.18542_SW.g13674.t1_SW.g13674.t1_SW.m.13936_SW.m.13936_SM.g18704.t1_SM.g18704.t1_SM.m.19079_SM.m.19079	DES.g18179.t1	3	96,71306	235648	218169	176667	208428	108886,805	236814		230469	120026	251609	31219	129531	208214	98021,1		207362	66308,8	29349	55337,2		97091	78888,3		78294,2	153131			121170,25	146528,52	56269,957	108877,72	123668,914	106189,234	65150,59	203942,38		305937,47	310904,44			42715,95	36336,16		141767,03
461	SSSIPVEIQEACK	DES.g18179.t1_DES.m.18542_SW.g13674.t1_SW.m.13936_SM.g18704.t1_SM.m.19079	DES.g18179.t1	2	47,857975				1200150		5,24E+07	292621	471892	445623			150459	1843390			911628			1704000	93890,6	947797	2150510	818563	861346	1697450	421807		1583237	1761767,9		1856616,9	1794877,8				2397905,8		3425517,5	1,32E+07	1,16E+07	3298813	654909,3	6880870,5
10816	AAAGGCDYETVQQAVNSAPENGVAR	SW.g13674.t1_SW.m.13936_DES.g18179.t1_DES.m.18542_SM.g18704.t1_SM.m.19079	DES.g18179.t1	3	53,43821	604085	180939	178264	695168	238005		280296	283785		528172	350341		751364	154899		532249	198439	333963	550812		379852	584777	292535		840009	286394	888987,44	902895,2	812125,75		1432901,8	1574668,5		1284692,1	561112,1	647129,75	1219146,8	1757623,5	4774530	6875033	1536333,6		2881308,8	3327249,8
10817	RFVIWIK	SW.g13674.t1_SW.m.13936_DES.g18179.t1_DES.m.18542_SM.g18704.t1_SM.m.19079	DES.g18179.t1	2	57,039604	1137550		384206	767405			262545	315346		1294320	387992	372839	1154800	211890		904547			771955				513223		981696	686964		390214,34			1126272	1103105	456277,47	628440,6		614317,94		1969999,8	3505276		1089474,8	511572,78
10836	GGVPTGLKPDVTVCK	SW.g13675.t1_SW.m.13937_DES.g18180.t1_DES.m.18543_DES.g18181.t1_DES.m.18544_SM.g31459.t1_SM.m.34312	DES.g18180.t1	3	43,396946							693399					396794	294896			812221		227212	399727	85688,7	255090		118261	116487			715286,06	1542655,2	1044822,3	622716,6	999165,25	966291,6	1301687,1	1204690,6	1122504,9	2013013,9	644312,94	1614487,8	3204454,5	3285001,5	838169	1197828,5	1882804,1	537880,2
11239	RDSLTANK	SW.g360.t1_SM.g1121.t1_DES.g1822.t1	DES.g1822.t1	2	14,278076						64337,7
464	LQEYVDDLNDNIEKLDGR_+	DES.g18283.t1_DES.g18284.t1_DES.g18285.t1_DES.m.18657_DES.m.18658_DES.m.18659_SW.g12324.t1_SW.m.12489_SM.g15137.t1_SM.g15138.t1_SM.g15139.t1_SM.m.15348_SM.m.15349_SM.m.15350	DES.g18283.t1	2	67,71616	4455330	5090430	1860060	5408780	1,43E+07	3,01E+07	639555	784761		5886690	1437740		5293830		980900	2663490	3999390	1,43E+07	4112490	150412	2328400	4396260	1115130	2397070	5333750	6626220	1,48E+07	2422796,5	4073406,2	1,70E+07	5184728,5	6688680		176021,23	3853482	8599829	2,00E+07	7544599			3713065,2			8854951
465	NGGPLVINHIAYTPNR	DES.g18284.t1_DES.m.18658	DES.g18284.t1	3	50,12032															473958													1745528,8
466	YVQNNPPDLIPEEDRIVNHVLDILNPYSTK	DES.g18284.t1_DES.m.18658	DES.g18284.t1	4	88,05023															613618													1300007,4					53975,6
468	TLDQILASIPTILSGFEDGVKR_+	DES.g18314.t1_DES.m.18687_SM.g18926.t1_SM.g18927.t1_SM.m.19343_SM.m.19344_SW.g20801.t1_SW.g20802.t1_SW.m.21596_SW.m.21597	DES.g18314.t1	3	98,77741																																	85820,37						306397,47	315581,9	70190,195	165145,61	302458,2	62241,24
477	EQPVLLK	DES.g18365.t1_DES.m.18740_SW.g29070.t1_SW.m.31448_SM.g16838.t1_SM.m.17068	DES.g18365.t1	2	38,307568			230941	677265														1883930			487110	511536					3880538,5
478	SVVFDSKESGDFMNTRPSVHMEVYNQQILSPIAR	DES.g18369.t1_DES.m.18744_SW.g26481.t1_SW.m.28184_SM.g16837.t1_SM.m.17067	DES.g18369.t1	3	95,35521																												1529488,9	207397,55	130814,66		18913,906	231822,17	236236,2	164021,84	183397,3				537158,8	1267120	324784,22	421792,88	99110,164
10885	KQDEGVVVNK	SW.g15839.t1_SW.g15840.t1_SW.m.16206_SM.g18498.t1_DES.g18527.t1_SM.m.18867_DES.m.18903	DES.g18527.t1	2	21,200424	12762,7	33675,7	18315,6	11247,4											51419,1							2562,39						187273,53	55369,137				59176,57	60909,71					78750,82			50442,965	68662,43
9338	WTTLTGLIEELK	SM.m.1284_SM.g1361.t1_DES.m.1797_DES.g1855.t1_SW.m.2599_SW.m.2600_SW.g2692.t1_SW.g2693.t1	DES.g1855.t1	2	84,04827															141588
11846	ASLPIHVR	SW.m.361_DES.m.1802_DES.g1862.t1_SM.m.483_SM.m.484_SM.g503.t1_SM.g504.t1	DES.g1862.t1	2	39,503075												2453310								213722			480195
480	TVNPSTQVVYQQKPDANFVK	DES.g18762.t1_DES.m.19149_DES.g18763.t1_DES.m.19150	DES.g18762.t1	4	47,573055	3929730	1609550		3117980	3776300	1,04E+07					989939	2003320																								1053495,8		1833174
488	KTVNPSTQVVYQQKPDANFVK	DES.g18763.t1_DES.m.19150_DES.g18762.t1_DES.m.19149	DES.g18762.t1	3	43,37768	2201970	802785	1004750	1915840	3818210	7161620					789996	1516090	23875,1	226887			111975			180562	197821				88726,5		52040,566		1191459,5		68243,055				5060957	3175830,8	4188952	7484495,5				2958294,2
489	KTVNPSTQVVYQQKPDANFVK	DES.g18763.t1_DES.m.19150_DES.g18762.t1_DES.m.19149	DES.g18762.t1	4	43,445408	5444620	2082240	3210870	4540080	9462590	1,46E+07					1940700	4388670		770725			434783			605656	581424								2781246,2						6918440	6017863,5	4904145,5	1,05E+07				6153521,5
490	TVNPSTQVVYQQKPDANFVK	DES.g18763.t1_DES.m.19150_DES.g18762.t1_DES.m.19149	DES.g18762.t1	2	47,597652	6607790	2775120	2531550	5638430	1,17E+07	3,00E+07	14196,8				2355820	3516250		852972	39133,3	128376				189450	563246				224748				2805664	685103,7					1,34E+07	8139581	9271388	1,52E+07				6868033,5
491	TVNPSTQVVYQQKPDANFVK	DES.g18763.t1_DES.m.19150_DES.g18762.t1_DES.m.19149	DES.g18762.t1	3	47,577526	6,72E+07	2,45E+07	3,75E+07	5,75E+07	9,16E+07	2,20E+08	229828	92301,6	145923	323275	2,46E+07	3,83E+07	434786	8674420	376891	944697	1416310	370992	242856	7468820	6095860	121600	127474	392842	1705630	129264	2351554	648209,5	2,78E+07	5250473,5	1212311,5	504090,84		261716,23	8,69E+07	5,76E+07	6,98E+07	1,26E+08	94377,305		733299,1	6,10E+07	253739,88	727485
481	PHYNPLFPFGFGLTTQPL	DES.g18763.t1_DES.m.19150	DES.g18763.t1	2	89,013145	668410		406041	643776		1738110																													1329972		1050923,5	1741288,9
482	SVDQLPMNVGDPHYNPLFPFGFGLTTQPL 15.9949@M7 delta:7.200001_+	DES.g18763.t1_DES.m.19150	DES.g18763.t1	3	91,54042	2877490	1298620	2357170	2842150	6082280	9470780					649597	1019810					372306			875439	302574														3222379	1983123,4	4833251,5	5295972,5				1992398,5
483	SVDQLPMNVGDPHYNPLFPFGFGLTTQPL_+	DES.g18763.t1_DES.m.19150	DES.g18763.t1	3	94,638405	1,06E+07	2638530	5507910	8735770	2,62E+07	4,83E+07	108219				665275	2665310		688381			466370			1053270	562158				281234				2885856,5		150889,03			34532,105	7478414,5	4505985,5	6918276,5	1,08E+07				1923729,5
484	SVDQLPMNVGDPHYNPLFPFGFGLTTQPLK	DES.g18763.t1_DES.m.19150	DES.g18763.t1	3	85,840775			2807050		6533720	1,07E+07					2451430	7641480																										6296281,5
485	SVDQLPMNVGDPHYNPLFPFGFGLTTQPLK	DES.g18763.t1_DES.m.19150	DES.g18763.t1	4	85,903015	256774		695933		330054	4529380					366318	1481920		97744,7																							99433,4	156458,9				170791,56
486	SVDQLPMNVGDPHYNPLFPFGFGLTTQPLK Oxidation (M) @0.000000100000000000000000000000.0 delta:41.35_+	DES.g18763.t1_DES.m.19150	DES.g18763.t1	3	82,732346	1190610				1,16E+07	4931820					1078790	2425190								1501650	147500					2169610			970857,6						2811450	1283995,8	3685613	2551246,8				5188947,5		750053,25
487	SVDQLPMNVGDPHYNPLFPFGFGLTTQPLKM 15.9949@M31 delta:10.5	DES.g18763.t1_DES.m.19150	DES.g18763.t1	3	85,93409																																			681335,3	705624,7	256802,3	462942,1
10797	FDESFLELPKELLIMVMQK Oxidation (M) @0.0000000000000010000.0 delta:10.5199995	SW.g12978.t1_SW.g12979.t1_SW.m.13197_SW.m.13198_SM.g13232.t1_SM.g13234.t1_SM.m.13394_SM.m.13396_DES.g18819.t1_DES.g18820.t1_DES.m.19214_DES.m.19215	DES.g18819.t1	4	56,77713					2,48E+07	6089050	845107	777651	701915	4072723	233284	195458	425257			667415	2849000	732729	1495200	690706			1218760	1215710	586310	384758				1933632,9	1791625,1	2756537					3737221	3256590,2			333600,12
9044	NGPVEVSFTVYEDFAHYK_+	SM.g9.t1_SM.m.11_SW.m.1615_SW.g1647.t1_DES.g1895.t1_Q1HER6_Q40413_SW.m.1616_SW.g1648.t1_DES.m.1826_DES.g1893.t1_Q6ST24_DES.m.61_DES.m.62_DES.g66.t1_DES.g67.t1_SW.m.336_SW.g355.t1_SM.m.3210_SM.m.3211_SM.g3387.t1_SM.g3388.t1	DES.g1893.t1	3	75,541405		617521	589173		130879	744131	864144	1296760	929609	1689460	412894	98128,4	1437620	529347	1139560	1898770	552290	861034	1948170	522405				1827400	1837340	1546000	1522167,2		1596357,9	1313969,4	2170643,8	1740675,5	2098427,2	1585809,2			964406,2	1203787,2	4306261,5	4263464	2141592,5	636387,75	2568464,2	2564060,5
9045	ENLLWNK	SM.g9.t1_SM.m.11_SW.m.1615_SW.g1647.t1_SW.m.1616_SW.g1648.t1_DES.m.1826_DES.g1893.t1_DES.m.1827_DES.g1894.t1	DES.g1893.t1	2	48,22657																					837592
9046	GVVTEECDPYFDNK	SM.g9.t1_SM.m.11_SW.m.1615_SW.g1647.t1_SW.m.1616_SW.g1648.t1_DES.m.1826_DES.m.1827_DES.g1893.t1_DES.g1894.t1	DES.g1893.t1	2	48,81862	75912,7	196564	279151	210679			152257	292755			262720	94675,4	452375	168149	435801	354194		191229	332957	8615,74		489227	57009,9		285547	50932,9	693469,6		1102514,2	374983,3	914224,44	661138,6	1740526,1	1467566,6	904274,94	823715,2	318185,7	412591,34	3687932,5	3721312	1161448,8	359494,34	1569607	2188343,2
9047	HFGVNAYLINSDPYSIMTEVYK	SM.g9.t1_SM.m.11_SW.m.1615_SW.g1647.t1_SW.m.1616_SW.g1648.t1_DES.m.1826_DES.m.1827_DES.g1893.t1_DES.g1894.t1	DES.g1893.t1	3	77,78933	266722	192754	259699	173473			207191	293668	213929	509819	153694	335439	776018	131996	371557	654398		274921	455763	116372			266168	301586	447819	295606	333366,8	634263,6	304246,94	291843,72	273166,72		619627,4	376543,44	353576,12	215393,72			1521011,6	1347413,9	439673,94		762440,75	856214,6
494	MFYGPGSSYAMFAGRDASR 15.9949@M1 15.9949@M11 delta:6.3999996	DES.g18945.t1_DES.m.19350_SW.g18987.t1_SW.m.19629_SM.g22302.t1_SM.m.23045	DES.g18945.t1	2	16,936699	150744	191038	60706,133	24908,469	5037,12	909068,8		3040,04		9395,43	2951,96	9572,34	95741	25905,1	41016,1	65015,3	90021,6	161582,3									287618,97	108705,22	235456,47	458488,22	236348,48	101471,92	115893,77	48541,53	220594,98	309062,56	270491,94		142813,33	152411,45	132373,4		214841	386832,8
9038	HINGEEMGGHAVK	SM.g9.t1_SM.m.11_SW.m.1615_SW.g1647.t1_DES.g1895.t1	DES.g1895.t1	2	25,31012							41215,1				28803,2		120652	13960,4								3870,34	2195,99			3261,34														297124,4				290655,03
9039	HINGEEMGGHAVK	SM.g9.t1_SM.m.11_SW.m.1615_SW.g1647.t1_DES.g1895.t1	DES.g1895.t1	3	25,198172	473373	290623	365751	368747	41096,2	555806	633664	921809	709891	530711	447556	145391	1377620	201503	616614	1037840	332864	473809	104421		163199	221410	52408	69762,4	139273	58159,4	530979,94	1571488,9		751295,8	884309,94	936621,9	1531966,8	721957,56	606668,5	481058,84	673969,25		1686454,2	2481807,5	999198,5		1764558,9	1900830,8
9040	HINGEEMGGHAVK Oxidation (M) @0.0000001000000.0 delta:10.67_+	SM.g9.t1_SM.m.11_SW.m.1615_SW.g1647.t1_DES.g1895.t1	DES.g1895.t1	3	18,507645				151533	11032,2		195455	230424	187285	51059,8	151316	52169,6	431577			351184	45196,3		21657,1	5052,48		62007,1	11023,7	18250,3	21005,6	14900,5		710356,6						555829,2					608861,06	698102,8	462309,5		644479,9
9041	HINGEEMGGHAVK Oxidation (M) @0.0000001000000.0 delta:31.060001_+	SM.g9.t1_SM.m.11_SW.m.1615_SW.g1647.t1_DES.g1895.t1	DES.g1895.t1	2	17,095114																																							84144,66	91806,25	63734,906		73691,01
9042	LIGWGTSEDGEDYWLLANQWNR	SM.g9.t1_SM.m.11_SW.m.1615_SW.g1647.t1_DES.g1895.t1_Q1HER6_Q40413	DES.g1895.t1	2	83,66916	864791	444713	456094	861503			271822	358849	285232	594596	363574	195012	652939	273235	561888	630656	234245		1105170	456710	291625	1038120	742659	830694	863644	672758	347493,34			919973,6	699942,94		834955,44	670863,1	1095404,8		865554,7	1278544,8	2496894	2040513,4	782861,3	544565,1	1453058,4	1089872,2
9043	LIGWGTSEDGEDYWLLANQWNR	SM.g9.t1_SM.m.11_SW.m.1615_SW.g1647.t1_DES.g1895.t1_Q1HER6_Q40413	DES.g1895.t1	3	83,681076	227541		245468	221485			113611	183712	133608		172236		394888	125505	117950		97918,4				209997				288652	308445					102736,65	91327,7	148380,3					136241,48	493350,12	528102,1			302100,1	243983,5
11272	ASAPLPYPQCGLK	SW.g4432.t1_SW.m.4294_DES.g1912.t1_DES.m.1844_SW.g4433.t1_SW.m.4295_SM.g368.t1_SM.m.356	DES.g1912.t1	2	48,892963							663083	698825	1234524	112485	226847	721117	1518468	220122	2370110		70733,2			217473		117648	542862	121600	290524	168975		4934314	1147432,5		246064,28	173297,53	520328,56		867466,3	1837576,9			1758372,1			1484584,9	1582201,1	290757,97
11915	TGECCSIWGWCGTTSK	SW.m.4294_SW.g4432.t1_SM.m.356_SM.g368.t1_DES.m.1844_DES.g1912.t1_SW.m.4295_SW.g4433.t1	DES.g1912.t1	2	59,863945	693270	657300	505722	600486	257756	472887	376911				467303		474527	262277	1095470	188307		180789	275262	857449	372511	204686	444041	1000730	419920	210929	827389,3	3880579,8	1491372	161909,58		440379,3	1983755,4	1843632,6	1700491	2445159,8	1218937,6	2087199,5	4575301,5	4800494	1879826,2	3770622,5	2746144,8	426263,25
496	IGLPGFDTMPSALNMLSK 15.9949@M15 delta:4.300001	DES.g19177.t1_DES.g19178.t1_DES.m.19583_DES.m.19584_SW.g19946.t1_SW.g19947.t1_SW.m.20675_SW.m.20676_SM.g18772.t1_SM.m.19153	DES.g19177.t1	2	96,82326				327804			330436	444328	484992	884466	58616,8	98582,3	96936,7	204279	200591	623814	511475	322607	105725	95786,6	177801	151790	113640	84280,4	170141	69845,6
497	DKDVFEVEVSPNMASLSVK 15.9949@M13 delta:9.300001_+	DES.g19181.t1_DES.m.19587	DES.g19181.t1	2	96,22868	555496	883343	1104538	686786		903886	65553,9	348169	665769	525133	239892,9	827201	687188	359782	862422	411053		503628	340386	375683	879841	733748		100402	491416	373642	1486946,6	1909507,2	1413940,5	2780779	1361207,8	850432,06	873263,5	806984,9	1031555,7	1230911,5	2395562,5	822245,6	159907,28	410946,16	1627697,2	894305,44	887862,8	1041947,1
499	AEIHGYVSQLVK	DES.g19231.t1_DES.m.19644_SM.g21095.t1_SM.m.21733	DES.g19231.t1	3	47,47336												711535			751659													3271137,2												197130,88		573697,7
10925	LFDADYDTLK	SW.g18276.t1_SW.m.18849_DES.g19231.t1_DES.m.19644_SM.g21095.t1_SM.m.21733	DES.g19231.t1	2	54,69524																																		566815,7								577125,8
10926	NANAQLAQR	SW.g18276.t1_SW.m.18849_DES.g19231.t1_DES.m.19644_SM.g21095.t1_SM.m.21733	DES.g19231.t1	2	21,753134	153257			64625,2										23291,8				101466									174073,55	144457,36	98691,79		132372,66	147073,31	320624,6	199855,2		130993,46			165743,38	202958,58
8655	VPMMVIEGNHEIEPQAAGLTFQSYLTR	SM.g18606.t1_SM.g18607.t1_SM.m.18974_SM.m.18975_DES.m.19780_DES.m.19781_DES.g19356.t1_DES.g19357.t1_SM.g18608.t1_SM.m.18976_DES.m.19782_DES.g19358.t1_SW.g22613.t1_SW.g22614.t1_SW.m.23637_SW.m.23638	DES.g19356.t1	3	74,39108	2875810	1151610	837751	2405660	2453850	1951980		378178	362255	2266940		168394	628571	633190	856842	2007780	1910100	2596850	446706	155408	820551	712968	446732	631720	612735	419713	3434344,2	2585252	2813917,8	3271674,2	2077490,2	2280854,8			2291888,5	3120657	2974713	4586852,5	1374821,9	1339437,6	622286,6		1144095,5	1122090,1
10802	ASVGVEPFTWDDQVAAYAQQYASQLATDCNLVHSHGQYGENLAAGSGDFMTATK	SW.g13487.t1_SW.m.13746_DES.g19374.t1_DES.m.19799_SM.g22322.t1_SM.m.23067	DES.g19374.t1	4	86,94974		336140	144057										2304140					234763	3786140		300603	2168230	3138340	331651	402887	192853													8249123,5	1,05E+07			4704687	1418866,6
500	DIQNNCPFTVWAAAVPGGGRRLEYGGTWKIEANTKNG_+	DES.g19472.t1_DES.m.19905	DES.g19472.t1	3	96,96085	650775	320480	366492	497873		227680	262024	356583	264836	602203		73378,1	482527	329231	698249	797537		397489	243494	107546	183496	488331	125021	205995	505980	253748	1255637,5	2257573,2	1946041,4	1008615,5	1524640,2	1025466,94	1123304,2	1584051,6	1203061	1036514,6	663559,9	1454430,8	2447468,8	2912025,5	649350,56	577459,44	1944162,2	1071379,2
1299	VKEAEWEMGYNAMTDIYENLVDAGVIDPAK	DES.m.1882_DES.g1952.t1_SM.m.1683_SM.g1790.t1_SW.m.1944_SW.g1996.t1	DES.g1952.t1	3	96,115204																								310557
506	YNFNAVVTK	DES.g19829.t1_DES.g19830.t1_SW.g20245.t1_DES.m.20281_SW.m.20980_DES.m.20280	DES.g19829.t1	2	46,47247	1848230	583206	703721	1339880					277267		1201680	1956850	1191350	318460		348118		406446	586429		276090		92368,1		712827	288057	406053,2	536958,3	1177008,6	1913539,8	733881,5	914714,3	987169,9	801986,94	1831144,8		1353010,9	2392225,2	3521415,8	5003450	1777548,1	2852815	1909334,4	1982332,5
519	CVPAVNPAASGSSSSPSGGLACAIAALAER_+	DES.g19854.t1_DES.g19855.t1_DES.m.20307_DES.m.20308_SW.g18324.t1_SW.m.18899_SM.g22067.t1_SM.m.22774	DES.g19854.t1	3	39,92916	1135710	594568	343898	1472520			472043	517198	296620	3463660	231802			185586		1908560	878927	604619			228134	370299						521683,2	374247,53	8754856	2325319,5	4427369,5	248234,88			2869653,8	1,07E+07	502993,66	4582981,5	4987689,5	457458			412496,75
520	GYCTATTPFEGHQR	DES.g19962.t1_DES.m.20426_SW.g20020.t1_SW.m.20759_SM.g20189.t1_SM.m.20700	DES.g19962.t1	3	63,311245							504142		552417				565411		567336		90871,8		390843					2104830	488143	331220
521	CMAIETTSGFTAT 15.9949@M2 delta:8.0	DES.g2024.t1_DES.m.1937	DES.g2024.t1	2	33,398365					389126												2874300						146625		800404	82547,7															1229086
522	ALNQIVQDDSFR	DES.g20306.t1_DES.m.20819_SW.g18577.t1_SW.m.19164_SM.g20073.t1_SM.m.20579	DES.g20306.t1	3	38,777996								82759,2					126234							23780	177525	364758			122686	90720,1						156180,44	251366,86		235567,77	266695,9	286161,5	365378,88						235659,34
6901	ESGKSSVLMDVKPWDDETDMK Oxidation (M) @0.000000000000000000010.0	Q3HVL1_SW.g1277.t1_SW.m.1281_DES.m.1945_DES.g2032.t1	DES.g2032.t1	4	90,08419	877215		371411	553236			67289,2		117943		138517	227336	280892			351453	75793,9		136296			182366	91834,8	86416	174699	119297			215249,97		140681,75	139111,27				171050,1		167108,36	519303,75	443188,9	121778,055	114493,42	311111,38	152641,77
523	QQDALEFFLHFIDQVER_+	DES.g20471.t1_DES.m.20998_SW.g20895.t1_SW.m.21706_SM.g15869.t1_SM.m.16080	DES.g20471.t1	3	98,73596							14385,8	14472,5	7742,44						21913,1					7155,62			13632,8	19742,2				44084,49						18496,492					45145,605
1309	FVNEGELGDYVVEYR	DES.m.1972_DES.g2070.t1_SM.m.2964_SM.g3135.t1_SW.m.1347_DES.m.1973	DES.g2070.t1	2	64,845634	9389720	1,01E+07	1,66E+07	2,49E+07		3,10E+07	1380440	3199690		7003220	2174380	4604430	5122370	6541210	1,03E+07	2,01E+07	8023890	1,41E+07		1725420	5849930	5164390		3467190	5261670	5184860	2,46E+07	2,73E+07	2,66E+07	4,47E+07	2,43E+07	9083523		1,21E+07	2,43E+07	2,48E+07	2,92E+07				1,06E+07	9683106	1,25E+07	1,98E+07
1310	FVNEGELGDYVVEYR_+	DES.m.1972_DES.g2070.t1_SM.m.2964_SM.g3135.t1_SW.m.1347_DES.m.1973	DES.g2070.t1	3	64,884636	2631670	1565300	1104300	6582550		1955020	427547	688846	445122	1359710	456907	945263		1250690	963678	3507330	2322830				1538630			136254	633634	1566290	2745682,5	1913638,5	2182772	2228226,5	1350705		506837,1	507199,06	1036785,6						896616,4	1017311,3	465737,1	1975354,1
1311	FVNEGELGDYVVEYRADYR	DES.m.1972_DES.g2070.t1_SM.m.2964_SM.g3135.t1_SW.m.1347_DES.m.1973	DES.g2070.t1	3	80,74714		483161			861119	329062								71058,7	82774,7		821899	1356980			206327	231360					871806,44								125382,29	680995,3
525	EILTCPADKGQMEHNPASEITGIEEMSGESGGSDK	DES.g20722.t1_DES.m.21291_SW.g21604.t1_SW.m.22501_SM.g23558.t1_SM.m.24432	DES.g20722.t1	3	66,21191	3575510	2071420	1324130	3995550	457312	6403710	195317	707776	196984	3884110	465087	900417	1198410	974086	1203540	3595370	549957	1529510	471471		1067170	1821660		1847240	867425	907307	3985952,2	3000804,2	3215359,5	3728934,8	3090621,5	3667979,5	1844222,8	905702,5	2625548,8	2375849,2	2982233,5	2468596,5	3910770,5	5200949	1390632	695893,44	2455300,5	6227214,5
11624	VPVAELEGK	SW.m.2280_SW.g2338.t1_SM.g61.t1_DES.m.1981_DES.g2077.t1	DES.g2077.t1	2	38,588116																																							612757,06				543463
526	TCPLKSYAVDEDFFQSECLQVPTSEFLGSVK_+	DES.g20904.t1_DES.g20905.t1	DES.g20904.t1	3	64,190025	800270	214579	319479	921986	433935	351602	4418110	6353220	4747230	1,13E+07	711397	1581000	1,24E+07	1942040	5570490	1,01E+07	5166370	6172080	1,12E+07	1058140	4671640	1,49E+07	7635000	1,24E+07	1,53E+07	6748900	1,39E+07	1,95E+07	9444086	2,72E+07	3,16E+07	2,60E+07	1,15E+07	1,20E+07	1067413,1	647465,4	2745606,8	3505538,5	4,74E+07	5,82E+07	3,47E+07	2961231,8	3,07E+07	5,55E+07
12269	VDLNVPLDDIFNITDDTR	SW.m.922_SW.m.924_SW.m.926_SW.g962.t1_SW.g964.t1_SW.g966.t1_DES.m.1999_DES.m.2001_DES.m.2003_DES.m.2007_DES.g2092.t1_DES.g2094.t1_DES.g2096.t1_DES.g2100.t1_Q2VCK2_SW.m.925_SW.g965.t1_DES.m.2005_DES.g2098.t1	DES.g2092.t1	2	85,887825				160248			131982	443062			102189	427646	395519		96062,7				544039	433335			293841	703836	243201							117361,87	472460,5	511268,12			184316,58	202502,6	2056567,6	1945637,2	1081313,1	668420,06	997626,06	94514,766
12244	TVIWNGPMGVFEFDKFATGTEAIAK	SW.m.919_SW.m.920_SW.m.923_SW.g959.t1_SW.g960.t1_SW.g963.t1_O81394_DES.m.2000_DES.m.2002_DES.m.2004_DES.m.2008_DES.g2093.t1_DES.g2095.t1_DES.g2097.t1_DES.g2101.t1_Q2V9B3	DES.g2093.t1	3	82,143166						365516													1194310				1197100	4677330							269990,22		421467,3	300835,75		928985,7	232092,77		1544346,2	1775698,8	5341491	1454112,1	1788078,8	366958,2
534	LWNGAYSSSER	DES.g20948.t1_DES.g20949.t1_DES.g20950.t1_DES.m.21547_DES.m.21548_DES.m.21549_DES.m.21550_SW.g22756.t1_SW.g22757.t1_SW.m.23801_SW.m.23802_DES.g20951.t1_SM.g24169.t1_SM.g24170.t1_SM.g24171.t1_SM.g24172.t1_SM.m.25136_SM.m.25137_SM.m.25138_SM.m.25139	DES.g20948.t1	2	41,07359					354589	655923	171383	263376	261051	567165		466975	765746			472238			492472	56795,8		606164					209072,73				1179431,6	654696,4	697935,06	692039,2			1892260,1	1042796,2				1067946,2	1902466,2	1372645,6
557	PGQGDRWDQGYDVTAQFLDYCNSLR	DES.g2102.t1_DES.m.2009_SM.g1899.t1_SM.m.1789	DES.g2102.t1	3	73,65351	4598490	2607310	2332070	3502430		1,75E+07	664582	1013070	937468	5468130	1388720	982252	1915960	1101790	2270710	6351610	1768430	4426300	2009220		1246710	2973220	838332	688553	1514560	1025020	1,96E+07	7718582,5	6333005	1,26E+07	1,15E+07	1,11E+07	1,43E+07	9315809	6362166	6242340,5	6254629,5	5543969,5	1,59E+07	2,06E+07	2502670,8	2968082	1,38E+07	8369707,5
1323	AGLGPSHWVKPGQGDRWDQGYDVTAQFLDYCNSLR	DES.m.2009_DES.g2102.t1_SM.m.1789_SM.g1899.t1	DES.g2102.t1	3	70,958305	705623	438920	251839	845541	1,12E+07	1,27E+07	755244	591734	864446	5196830	251063		1128880	293599	519703	3729560	3863430	2428450	1516290	179797	314007	647348	1011340	741503	795952	608078	1513609,1	841943,56	453501,75	5437637,5	4808761	4036196		682024,06	694820,3	1524069	2247729,2	1737836,2		1538521,1	565663,06		1773721,2	863917,9
1324	AGLGPSHWVKPGQGDRWDQGYDVTAQFLDYCNSLR	DES.m.2009_DES.g2102.t1_SM.m.1789_SM.g1899.t1	DES.g2102.t1	4	70,99378	4512800	3266210	1567960	5932620	7,97E+07	1,12E+08	5605240	5168540	5598360	3,38E+07	2227720	2244931,5	8265090	2059910	4081010	2,11E+07	3,20E+07	1,87E+07	1,02E+07	2088760	2209580	5990170	5962820	5391810	6732980	4797080	1,47E+07	5614106	3210959	3,71E+07	2,99E+07	2,84E+07	3500696,5	4247542,5	4971935,5	9883656	1,72E+07	1,46E+07	1,04E+07		5287324,5	1907034,4	1,22E+07	1,00E+07
1325	AGLGPSHWVKPGQGDRWDQGYDVTAQFLDYCNSLR	DES.m.2009_DES.g2102.t1_SM.m.1789_SM.g1899.t1	DES.g2102.t1	5	71,07847	1,65E+07	9680290	5158760	1,90E+07	1,42E+08	2,63E+08	1,78E+07	1,67E+07	1,64E+07	8,35E+07	8430470	7164560	2,35E+07	7348150	1,22E+07	6,12E+07	8,84E+07	4,15E+07	2,46E+07	7472380	8249750	1,41E+07	1,80E+07	1,59E+07	2,10E+07	1,52E+07	3,80E+07	1,24E+07	6733674	7,38E+07	5,92E+07	5,43E+07	6608664	1,02E+07	1,13E+07	1,91E+07	3,16E+07	2,58E+07	1,85E+07	3,01E+07	1,17E+07	3977304	2,53E+07	2,35E+07
1331	AGLGPSHWVKPGQGDR	DES.m.2009_DES.g2102.t1_SM.m.1789_SM.g1899.t1_SW.m.7482_SW.g7573.t1	DES.g2102.t1	3	37,771458	1,30E+07	8718680	6688770	8299160		5,47E+07	1627470	3021000	2181810	9320080	3524650	2753280	4360490	2460660	2811380	1,31E+07	2673600	6765250	2886330		2036520	5562820		293502	2242270	342281	2,63E+07	2,30E+07	2,07E+07	2,82E+07	2,52E+07	1,62E+07	4,77E+07	2,60E+07	1,79E+07	1,84E+07	1,52E+07	1,32E+07	4,27E+07	3,75E+07	5782671	8664458	2,51E+07	2,18E+07
1332	AGLGPSHWVKPGQGDR	DES.m.2009_DES.g2102.t1_SM.m.1789_SM.g1899.t1_SW.m.7482_SW.g7573.t1	DES.g2102.t1	4	37,78631	2,73E+07	1,79E+07	1,55E+07	1,81E+07	1,47E+07	9,41E+07	4065530	6961700	4820060	2,09E+07	7090820	6001680		5493860	6004710	2,77E+07	8050750	1,44E+07	6751660	375535	4963930	1,16E+07	806227	927953	6005240	1086310	4,31E+07	3,51E+07	3,14E+07	4,02E+07	4,35E+07	2,31E+07	6,93E+07	3,84E+07	2,81E+07	2,87E+07	2,19E+07	2,40E+07	7,41E+07	5,95E+07	9607432	1,24E+07	3,68E+07	3,47E+07
1333	EITGVLYHEATHVWQWNGSGGAPGGLIEGIADYVR	DES.m.2009_DES.g2102.t1_SM.m.1789_SM.g1899.t1_SW.m.7482_SW.g7573.t1	DES.g2102.t1	3	86,37493	1,29E+07	7389110	5848540	1,23E+07	8,32E+07	9,49E+07	5900030	5011180	5298130	2,65E+07	1068493	2863630	6420400	3378800	7069590	2,17E+07	2,02E+07	1,67E+07	6751960	3065825	3658180	8291660	5140150	4696270	6008650	5363400	3,38E+07	1,71E+07	1,72E+07	4,47E+07	3,41E+07	3,32E+07	2,84E+07	2,10E+07	1,31E+07	1,62E+07	1,32E+07	1,70E+07	3,46E+07	3,77E+07	6685734	7466997	2,37E+07	1,60E+07
1334	EITGVLYHEATHVWQWNGSGGAPGGLIEGIADYVR	DES.m.2009_DES.g2102.t1_SM.m.1789_SM.g1899.t1_SW.m.7482_SW.g7573.t1	DES.g2102.t1	5	85,929794	534687	1121580	804963	628959		2,67E+07	1019600	792516	607112	4455970	90519,9	481496		363800	203479	2722700	4974620	657004			398344	190489	825543		1022860	562273	580046,8
1335	LKAGLGPSHWVKPGQGDR	DES.m.2009_DES.g2102.t1_SM.m.1789_SM.g1899.t1_SW.m.7482_SW.g7573.t1	DES.g2102.t1	4	38,621082		151452	70486,5		4237500	3963290	432098	548905	303572		163708			90435,8	156087	1111240	1519000		627553				137821	114290		112987								310829,97		528482,4			375863,94	445464,44	332733,88			436744,12
1338	AGLGPSHWVKPGQGDR	DES.m.2009_DES.g2102.t1_SW.m.7482_SW.g7573.t1_SM.m.1789_SM.g1899.t1	DES.g2102.t1	2	37,759033	1665790	1072980	401281	1089480	1060090	1,23E+07	179133	342982	239163	1617110	452471	77269,1	690905	263881		2023120	406726	957024	186400			639323	20956,1	13825,9	286043	33539,1	4819630	2841835,8	2662420,8	3955026	3924626,2	1402451	6690838	3458479	2032875	2276726,8	1480835,4	1552819,1	7067434,5	6106036,5	984156,56	1071512,6	4482637,5	3354775
1339	EITGVLYHEATHVWQWNGSGGAPGGLIEGIADYVR	DES.m.2009_DES.g2102.t1_SW.m.7482_SW.g7573.t1_SM.m.1789_SM.g1899.t1	DES.g2102.t1	4	88,31721	1,64E+07	1,17E+07	8922233	1,76E+07	1,30E+08	2,00E+08	1,23E+07	1,14E+07	1,00E+07	6,10E+07	2213650	5143810	1,38E+07	5628208,5	9553530	4,78E+07	4,91E+07	2,32E+07	8469310	3550440	5234620	1,02E+07	9498500	6505130	1,10E+07	1,01E+07	5,58E+07	2,31E+07	2,30E+07	6,45E+07	4,90E+07	4,53E+07	3,43E+07	2,39E+07	1,37E+07	1,94E+07	1,67E+07	2,14E+07	4,12E+07	4,29E+07	9365989	1,18E+07	3,52E+07	2,44E+07
1340	LKAGLGPSHWVKPGQGDR	DES.m.2009_DES.g2102.t1_SW.m.7482_SW.g7573.t1_SM.m.1789_SM.g1899.t1	DES.g2102.t1	3	38,42878					916498		95082,8	111356	90966		47231,4		118023				298117		89411,6				22438,2		48567,1	25456,3					659308,9							325605,94						184616,48
1341	REITGVLYHEATHVWQWNGSGGAPGGLIEGIADYVR	DES.m.2009_DES.g2102.t1_SW.m.7482_SW.g7573.t1_SM.m.1789_SM.g1899.t1	DES.g2102.t1	4	81,33723	1845770	420744	464432	1904900	8532690	8737720	930956	871228	782331	3059520	249885		862433		607762	2246530	4055860		699864	313622			1754310	1574670	2252030				2893011	4978518	3491364,2		2622469,8	1591775	708023,06	1500249,6		1447808,6				646078,25	2317546
1342	REITGVLYHEATHVWQWNGSGGAPGGLIEGIADYVR	DES.m.2009_DES.g2102.t1_SW.m.7482_SW.g7573.t1_SM.m.1789_SM.g1899.t1	DES.g2102.t1	5	81,14133					8029210	8120540			825174				891662		532794								894594	505006										1148477,4								375221,16
558	IEGTIGFGKPTADVSGIHIPHINLEK	DES.g2103.t1_DES.m.2010_SW.g497.t1_SW.m.481_SM.g561.t1_SM.m.539	DES.g2103.t1	3	77,573074																																	97098,13	185944,73					8589830	8457743	1279512,4	76504,16	3582685,8	607502,4
8711	SMDNTAHDILSNSEVIAVNQDK	SM.g20257.t1_SM.g20258.t1_SM.m.20772_SM.m.20773_DES.g21182.t1_DES.m.21800	DES.g21182.t1	3	60,26563	4065610	1762050	1318630	2901810		3042300	692040	1130720	578021	4194620	897178	1418470		2125560	2483130	3983000	777229	2765090		311671	591984	507687			561198	228755	7265825,5	8166393,5	7067696	4880054	5996400	5385842	4290258,5	2622778,5	3553206,8	4745649,5	2816510,2	4570202	1237152,8	1361988,6		1718187	1136211,2	1999623,6
8712	SMDNTAHDILSNSEVIAVNQDK Oxidation (M) @0.0100000000000000000000.0 delta:38.93	SM.g20257.t1_SM.g20258.t1_SM.m.20772_SM.m.20773_DES.g21182.t1_DES.m.21800	DES.g21182.t1	3	55,867073	1058780	646888	541050	866370			181838	379787	232175	596336	284086	307712		856327	962547	884777	135521	937714		79201,7	153565	223952		49629,9			2113416	2229085,2	2488706	1319346,8	1790144,2	1694719,6	2717597	2029596,6	912091,2		937639,6					780588,94	535005,94
563	QSQALLAISH	DES.g21209.t1_DES.m.21829	DES.g21209.t1	2	45,778236	557800	657878	369210				925530	2029930	1258380	5695240	365552	432125	1816720	1578300	3693870	5618980	4094110	6705010	1767340	77976,1	679378	1656680	530250	429680	955953	659835	1,42E+07	8111276	3906864,8	5900868	6910499,5	6989714,5	4708109	4460940	1371183,9	2081761,1	304521,56	905411,44	5215550	5633581,5	1507293	455892,38	2826311,2	2354092,8
564	GTTVSQFMDYFSTQR	DES.g21209.t1_DES.m.21829_SM.m.12188	DES.g21209.t1	2	74,411476	301566		259612	196302			131395	395308	192667	1757110	109906	303808	553449	724828	1431110	2413140	411207	2714560	470115		356942	764880	111163	167739	380438	235493	6382011	5508299	3545515	4332784	2899077	3452672,5	3330281	1940600,6	621948,1	836958,75	134955,81	329280,22	2759006,2		478247,2	250923,17	1618044,8	1194537
1476	ILASFSTDGIGGLSPENGFFTACSELK	DES.m.21829_DES.g21209.t1	DES.g21209.t1	3	79,98896																											805507			521346,2
569	AQARICNK	DES.g21231.t1_SW.g13676.t1_SM.g16422.t1	DES.g21231.t1	2	26,358978																					43827,4							799984,8	440389,38						235556,02	346830,88				253943,94	1798749
1478	LNVFHWHITDSHSFPLVTPSEPK_+	DES.m.21863_SM.g16052.t1_SM.m.16272_DES.g21246.t1_SM.g16046.t1_SM.m.16266_SM.g16049.t1_SM.g16047.t1_SM.m.16267	DES.g21246.t1	5	67,7459	2364400	1543280	1233770	1867690	290866	1102910	395101	541771	413167	1456200	685312	495362	760180	929714	795853	1199580	349573	482472	417974	182815	581712	598590	357120	251327	633569	361833	798190,94	985695,1	1166928,1	341070,5	457467,7		482753,75		789384,6		704055,06	1044511,5	899465,3	666352,3		247277,84	634562,4	504997,7
8617	LNVFHWHITDSHSFPLVTPSEPK	SM.g16046.t1_SM.m.16266_SM.g16049.t1_DES.g21246.t1_SM.g16047.t1_SM.m.16267_SM.g16052.t1_SM.m.16272_DES.m.21863	DES.g21246.t1	4	67,82717	2498900	1750620	1215570	2002280		1721670	416195	559336	396655	1425900	606666	503248	892640	993125	1150160	1277760	325965	795454			724395	966062		1283439		254960	940431,94	2075301,5	2848310,5		962120,4	1306040,5			2371644,5	2464404,2	1738113,6		1787469,6		721856,1		1129868,5	855552,2
8615	YSLSTPSDGSASAYIT 42.0106@Y1 delta:11.199999	SM.g16046.t1_SM.m.16266_DES.g21249.t1_SW.g19400.t1_SM.g16049.t1_SW.g19402.t1	DES.g21249.t1	2	55,12183	7595220	1284350	2993830								3613540	4968600		603788			205724			1011300	415150		32871,5	88206,4	193921	25513			1724474,5	583610,1					4515360,5	4504749,5		1,56E+07			162763,64
571	WSSESVAPMAALTVGSSSPRHGR 15.9949@M9 delta:6.0	DES.g21266.t1	DES.g21266.t1	2	75,354645	2363750	582086	523993	1907380	1219710	1808770		242277	139417	385720	777414	1270850	672254	364595	157402	523040	236775		1167490	946414	510211	496164	813638	1043360	872197	207928		410902,38			1036240,56	805333,06	544172,8				3246170,5	5321821	2463807	2746192,8	1601769,6	1649336,4	1453311,5	905884,94
572	DLQFLPIPGPIVFGDEGLLPSSK	DES.g2130.t1_DES.m.2036	DES.g2130.t1	2	93,53847												32262,1																														195467,14
7666	CDVTIETHKEEELTA	Q93XJ9_DES.g2135.t1_DES.m.2040_SW.g2016.t1_SW.m.1964_SM.g3523.t1_SM.m.3343	DES.g2135.t1	3	42,72558								150651	145073			139266			683664					56671,2				151131				944838,75													654531,3
7667	LITPDGPIEFECPDDVYILDQAEEEGHDLPYSCR	Q93XJ9_SW.m.1964_SW.g2016.t1_DES.m.2040_DES.g2135.t1_SM.m.3343_SM.g3523.t1	DES.g2135.t1	3	79,765396								83573,4	68610,9			149091			820313				95201,6	370778	132784	96055,8	107658					3159050,5					156347,1						313132,6	491875,5	215797,86	289773,2
1396	YATSAAAPADK	DES.m.2047_DES.g2143.t1_SM.m.2444_SM.g2596.t1_SW.m.2673_SW.g2769.t1	DES.g2143.t1	2	8,09728																												357476,47						249811,86								289676,75	736732,06
575	CQDDHIGMTACFFPAGKGHEEPFLFVLNNGDNPLTLK 15.9949@M8 -17.0265@C1 delta:0.099998474_+	DES.g21658.t1_DES.m.22333_SM.g23279.t1_SM.m.24136	DES.g21658.t1	3	82,10671	3165780	3724770	3766480	3069880	801201	596738	2711870	2233940	2805110	1488250	2824390	6386270	3814210	2311690	3849880	1458480	974654	3425760	4440760	7945160	2460510	4936260	2869220	3011740	1673770	3643050	1,21E+07	1,70E+07	1,83E+07	6326636	7090108	6640525,5	1,84E+07	1,58E+07	1,64E+07	1,60E+07	5901428,5	1,25E+07	2,72E+07	2,91E+07	1,58E+07	2,71E+07	2,03E+07	8800324
576	GVEVWLGKTLQK_+	DES.g21694.t1_DES.g21695.t1_DES.g21698.t1_DES.m.22365_DES.m.22366_DES.m.22369_SW.g12343.t1_SW.g12344.t1_SW.g12345.t1_SW.g12346.t1_SW.m.12505_SW.m.12506_SW.m.12507_SW.m.12508_SM.g17139.t1_SM.m.17396	DES.g21694.t1	3	52,828915							40213,7		31907			35968,2	2766350			40130,4	37054,5		2015300	40809,9	935245	1947900	2183790	1574660	1915900	621430					42614,652								4559024,5	5450241	2465736,5		3995108,5	4135304,2
577	MGTEDPNNCPASDNLER 15.9949@M1 delta:6.000001	DES.g21734.t1_DES.m.22402_SW.g16146.t1_SM.g21126.t1_SM.m.21763	DES.g21734.t1	2	34,35973	922374,9	341970	143956,9	394479			1309590	1490950	2310670	287303	2200080	1712760	1534540	49060	24772,1	1105524	567304	218526	15277,1	21058,4	1265300	73491,4	102502	5961,67	591975	64905		137803,33		1245583,2	6838983,5	657121,56			2256583,2	9077694	2,21E+07	1,41E+07		206606,06	6184828			2648574,5
10915	EIETFLFAMFDER	SW.g16923.t1_SW.m.17382_DES.g21748.t1_DES.m.22419_SM.m.23682	DES.g21748.t1	2	91,68201																																							112574,49	150881,8			153042,44	127067,19
580	KVYAFTFTVGDAK_+	DES.g21810.t1_DES.m.22484_SW.g23371.t1_SW.m.24501_SM.g23072.t1_SM.m.23905	DES.g21810.t1	3	56,20765	3564615	765495	1327846	2509470		8648490			2371210	6811750	1526700	6395960	5399810	500364	652213	6066520	5249440	1462560	5828070	2213450	941930	2194490	5096280	2620354	3289272	4625420	4119754	3029734	2486121	6769697,5	8062308			4400605,5	1772113,4	2769659	3194376	5926209	1,13E+07	2,27E+07	3620706,5	4288774,5	1,11E+07	8783184
8778	ITFHNPGVQEDPACGPLLDAVAIK	SM.g23071.t1_SM.m.23904_DES.g21810.t1_DES.m.22484	DES.g21810.t1	3	66,15279	731960	767990	979001	1685897		902933	344711	765283	464890	1329520	305345	888598	1683180	726053	1443900	1739204	489080	2165351	2028850	459358	1438958	1711110	650755	683939			4119674	4395960,5	3385748	249389,19	2633322,5	220932,81	4045806,2	3188059,2	1861573,5	2859290	1395003,4	521054,22	1,50E+07	1,48E+07	490758,53	2514428,8	9362269	4575057
1406	NGNFEMPPSK Oxidation (M) @0.0000010000.0 delta:37.3_+	DES.m.2109_DES.g2207.t1_SM.g3293.t1_SW.m.1574	DES.g2207.t1	2	28,930346																	397385															591531,2
1407	NGNFEMPPSK Oxidation (M) @0.0000010000.0 delta:54.25_+	DES.m.2109_DES.g2207.t1_SM.g3293.t1_SW.m.1574	DES.g2207.t1	2	29,09198	251165							332283			152533		462362	166875	152048					17733,6	136652			27580,7	56838,7									1193894,9					1519009,4	2529817,5	958009,5			1595095
603	ALAAAGPSVSQQGISVSAGLQQKMDGSISNSSSR	DES.g22132.t1_DES.g22134.t1_DES.m.22867_DES.m.22866	DES.g22132.t1	3	78,142715	1366990	923567	608655	1421450	521121	1819400	780665	1619970	671272	2599710	333648	1500600		577283	1477810	4046650	1121380	3051810	34508,8	685492	221601						5015194,5	3302601,2	2488178,5	5236286	3244988,2	2427475,2	2554681,8	1386885,9	1267203,6	2125845,2	1260121,6	1459318,5		260468,16		739605,25
604	MYMVESKGGAIACMLFSLLLLGTWPALLTLLER 15.9949@M14 delta:1.3000011	DES.g22141.t1_DES.m.22876_SW.g16044.t1_SW.m.16423_SM.m.22642_SM.m.22646	DES.g22141.t1	3	92,99685	700108		155096	481213			378413	311211	493322		131945,2	168117	510975	81094	342423	249407		104365	69167,6	273841	44373,6	110737				77778,2	313138,06	346849,3	357857,28	426593,16	315995,5	546274,2	3584325	3145307	593593,4	632279,4	188776,73	738074,9	9067576	7091192,5	499333,47	2443033	3865436,2	310714,7
2823	ITLVGLGSSASSPTSYHSLGEAAAAAAK	P31427_SW.g31612.t1_DES.g22218.t1	DES.g22218.t1	3	63,647053																																										1309882,6
605	QQGGFGEEPK -17.0265@Q1 delta:6.700001_+	DES.g22224.t1_DES.m.22960_SM.g20604.t1_SM.m.21221	DES.g22224.t1	2	30,248436							364118	428347	133451			378289	350900						63276
606	QQGGFGEEPK -17.0265@Q1 delta:6.8	DES.g22224.t1_DES.m.22960_SM.g20604.t1_SM.m.21221	DES.g22224.t1	2	27,732065
8702	AWLVQSIPTDMPK	SM.g20184.t1_SM.g20185.t1_SM.m.20694_SM.m.20695_DES.g22279.t1_DES.g22280.t1_DES.m.23017_DES.m.23018	DES.g22279.t1	2	66,920975		219504	2039420	3228870	3319310	2107260	570773	304828	858158	534867	1325755	1487383	2608930	170588	260685					197808	5429430	3627855	2318853	229814	2634840	1706072		395691,38	537945,06	436349,78	822886,5	612510,1	721755,5	587648,94	412109,16		427030,56	473887,75	1113795,5	1409387,6		665809,44	608971,5	416590,47
9025	DTLKLNACANLLNDLVHLVIGSSPAK	SM.g621.t1_DES.g2239.t1_SW.g434.t1_SM.g620.t1	DES.g2239.t1	4	96,747314					70654,1		24977,6										509008	14892,3							14415,7	41860,2
11263	LNACANLLNDLVHL	SW.g434.t1_SM.g620.t1_DES.g2239.t1_SM.g621.t1	DES.g2239.t1	2	85,4262									27153,9
11264	LNACANLLNDLVHLVIGSSPAK	SW.g434.t1_SM.g620.t1_SM.g621.t1_DES.g2239.t1	DES.g2239.t1	3	96,840355	1444190	1277060	1407860	1428030	1212770	2491940	561325	664577	861945	3142040	33994,5	174385	1088580	1039950	2960740	3170980	3356510	4671760	681759	163739	2242300	2406710	1093730	1007670	1987840	1419190	8044212,5	7307929	6201656	8232283,5	3598079	1495797,8	793683,3	1452574,1	2258472,5	2461626,5	1179314,5	1620120,4	4092623	4533011	1419681,8	210474,92	2650077	3925285
11265	LNACANLLNDLVHLVIGSSPAK	SW.g434.t1_SM.g620.t1_SM.g621.t1_DES.g2239.t1	DES.g2239.t1	4	96,7004		25596,4				63916,2												6702,48			23563,9		3217,73			19803,1
11266	LNACANLLNDLVHLVIGSSPAK_+	SW.g434.t1_SM.g620.t1_SM.g621.t1_DES.g2239.t1	DES.g2239.t1	2	96,83749	377238	323854	425978	451748			116957		282550				225176	362203	830190	527094	489927	844459	284195	64140,5	553651	849151	283244	306317	574152	521861	1251013,6	1261899,5	1610941,5	1503368,6	593084,5	289304,6	130924,74	285795,88	535292,8	460225,44	219638,17	326220,44	890832,7	881937,25	265482,5	41510,28	525538,2	623506,94
7209	LGVCANVLGNLLGVVLGNPPK	Q6EAL9_SM.m.589_SM.g622.t1_DES.m.2128_DES.g2240.t1_SW.m.3402_SW.g3555.t1	DES.g2240.t1	2	98,02038	517262	398009	319324	756184	1035420	646255		77740,3	84929,4	511953			179812	98828,2	601358	676124	1243190	905899	110918	87326,6	798029	888010	280600	618485	904023	633236	1325360,6	973202,3	893886,5	5602228,5	869714	108566,195			596728,5	581564,3	625778,25	589364,06	859207,3	892918,7	579625,75	117180,04	402702,53	1085675,6
7210	LGVCANVLGNLLGVVLGNPPK	Q6EAL9_SM.m.589_SM.g622.t1_DES.m.2128_DES.g2240.t1_SW.m.3402_SW.g3555.t1	DES.g2240.t1	3	98,03841	271665	286294	425887	346738	614175	914163	42766,5	96635,2	74858,7	377821	14305,1		156026	87680,9	297526	548996	1024520	463792	60437,5	43810,5	508309	358906	166221	253917	830499	486098	510015,25	389862,94	365748,88	1583745	368785,8	47968,3	17708,857	72663,17	196839,67	176968,48	314352,53	214625,75	404988,84	435877,44	186267,52	49747,082	189593,33	485498,28
1472	LLSVYVLYEALK	DES.m.2135_DES.g2246.t1	DES.g2246.t1	2	84,78446																												252763,5						92537,79					85859,61			139879,8
1473	KQTLLSSSK	DES.m.2135_DES.g2246.t1_SW.m.4456_SW.g4582.t1	DES.g2246.t1	2	22,7323
7354	LADHMEK	Q7DM89_Q9FV25_Q9FV21_DES.m.2137_DES.m.2138_DES.m.2140_DES.m.2141_DES.g2248.t1_DES.g2249.t1_DES.g2251.t1_DES.g2252.t1_SW.m.4448_SW.g4575.t1_SM.m.5960_SM.m.5961	DES.g2248.t1	2	38,86575												101569
1474	FELPSVDPSTTLLEFLR	DES.m.2139_DES.m.2142_DES.g2250.t1_DES.g2253.t1_SW.m.4450_SW.g4577.t1	DES.g2250.t1	2	93,68224															87942,8																		69461,38									226885,42	115028,57
610	TPGASIIFRADR	DES.g22575.t1_SM.g23832.t1	DES.g22575.t1	3	46,76435					5586120												6696320
621	SVLDVYR	DES.g22610.t1_DES.m.23418_SW.g22406.t1_SW.m.23409	DES.g22610.t1	2	45,94847										1539670		541738				2075710									1008120		608181,06			1257367,8	2691252,5	2339950,5	4580079,5	3313453,5					6057365,5	6665432,5			4407950,5	3483409,8
622	SVLDVYRELIK	DES.g22610.t1_DES.m.23418_SW.g22406.t1_SW.m.23409	DES.g22610.t1	2	71,50597																							658057		116014
623	SVLDVYRELIK_+	DES.g22610.t1_DES.m.23418_SW.g22406.t1_SW.m.23409	DES.g22610.t1	3	71,69476					111734		1179080	928659	561888	311410	15809,8	19112,3	340018	7098,06	7442,92			34546	939068	353314			1144330	667580	263718	376914
625	WVTCSEEVSSGWKDSPK	DES.g22610.t1_DES.m.23418_SW.m.23409_SW.g22406.t1	DES.g22610.t1	3	48,56618							243919	345404	278530	309944			174166		157126	311314							37002,4	89058,5				217913,83			607384,6	669026,5	185249,56	272052,25							296267,8			535489
6625	LSGTGSEGATIR	Q0WN31_F4I6W3_F4I6W4_Q9M4G4_Q9SGC1_Q9XFT0_Q56X28_DES.m.211_DES.g228.t1_SM.m.1608_SM.g1714.t1_SW.m.3451_SW.g3604.t1_O49299	DES.g228.t1	2	30,144098	160311	236592	129227	183516	138997				440944	109627	144115	549099		115402	740119	125549	103003			30254,6	88152,3	42544,5	30689,8	84185,9	48168,4	21561	112751,734	3657932,2	730865,06				1628466,4	1109391,2		677684,44			1236079,6	1914404,2	1768415,1	1586636,1	1462398,9	496918,03
8087	DSQEALAPLVEVALK	Q9M4G4_DES.m.211_DES.g228.t1_SM.m.1608_SM.g1714.t1_SW.m.3451_SW.g3604.t1	DES.g228.t1	2	75,358734	178696				1332520			329512				456136	524936						484908	413694			473268							383865,2			947684,75	908437,6	218149,1		288402,5	330708,8	1243937,4	1163285,5	1289603,8	965059,6		306407,38
8088	IYENTTTIK	Q9M4G4_DES.m.211_DES.g228.t1_SM.m.1608_SM.g1714.t1_SW.m.3451_SW.g3604.t1	DES.g228.t1	2	32,369125																												2644717,8						1234982,4						1852185,8
8089	LQSSIDEVNK	Q9M4G4_DES.m.211_DES.g228.t1_SM.m.1608_SM.g1714.t1_SW.m.3451_SW.g3604.t1	DES.g228.t1	2	33,255207															554059																		1899151,1	1750560,8								1356975
8090	MQEYTSR	Q9M4G4_DES.m.211_DES.g228.t1_SM.m.1608_SM.g1714.t1_SW.m.3451_SW.g3604.t1	DES.g228.t1	2	23,084688															92666,4													460102,06					148291,75	96208,02							299597,5		160643,44
8091	SIFDFPAIQK	Q9M4G4_DES.m.211_DES.g228.t1_SM.m.1608_SM.g1714.t1_SW.m.3451_SW.g3604.t1	DES.g228.t1	2	68,40302																												1,26E+07				500724,97	1013529,06	1023080,6					1,78E+07			1419782,8
8092	VETTPFEGQKPGTSGLR	Q9M4G4_DES.m.211_DES.g228.t1_SM.m.1608_SM.g1714.t1_SW.m.3451_SW.g3604.t1	DES.g228.t1	3	42,551556				170489			296630	436627	452482			455233		110134	828682				307236				113421					3096767,2													3253259	1309845,4
8093	VFIQPHYLQNFVQATFNALGADR	Q9M4G4_DES.m.211_DES.g228.t1_SM.m.1608_SM.g1714.t1_SW.m.3451_SW.g3604.t1	DES.g228.t1	3	92,50338											9687,21	73670,8			131925												56983,613	772329,8	194912,06				272359,94	307273,88		104143,84			528060,8	274964,66	134043,73	210091,34	219451,3
8094	VFIQPHYLQNFVQATFNALGADRVEGATLVVSGDGR	Q9M4G4_DES.m.211_DES.g228.t1_SM.m.1608_SM.g1714.t1_SW.m.3451_SW.g3604.t1	DES.g228.t1	4	93,347824												97596,6			423787								51028,7	334887	223187	98034,8		417029,16						182865,62					432651,3	711375,8			349491,4	101019,03
8095	YDYENVNADGAK	Q9M4G4_DES.m.211_DES.g228.t1_SM.m.1608_SM.g1714.t1_SW.m.3451_SW.g3604.t1	DES.g228.t1	2	36,936703																														373022,47		146151,8			156790,23						1251005,5			447686,56
[truncated: 11,251 more rows]
[truncated: 7 more columns]
